# Supplementary material for: One‐Pot Synthesis of Chiral Succinate Dehydrogenase Inhibitors and Antifungal Activity Studies
Source: Adv Sci (Weinh). 2025 May 19;12(22):2416250. doi: 10.1002/advs.202416250 (PMC12165080; doi:10.1002/advs.202416250)
Supplement: Supplementary file 2 — Supporting cif [file ADVS-12-2416250-s002.zip]

Archive with 2 entries (2 files):
- S-3j.cif
- R-3j.cif
