# Supplementary material for: One‐Pot Synthesis of Chiral Succinate Dehydrogenase Inhibitors and Antifungal Activity Studies
Source: Adv Sci (Weinh). 2025 May 19;12(22):2416250. doi: 10.1002/advs.202416250 (PMC12165080; doi:10.1002/advs.202416250)
Supplement: Supplementary file 2 — Supporting cif [file ADVS-12-2416250-s002.zip › S-3j.cif]

 
data_t 
  
_audit_creation_method            'SHELXL-2018/3' 
_shelx_SHELXL_version_number      '2018/3' 
_chemical_name_systematic         ? 
_chemical_name_common             ? 
_chemical_melting_point           ? 
_chemical_formula_moiety          ? 
_chemical_formula_sum 
 'C20.25 H18.75 Cl1.50 F2 N3 O' 
_chemical_formula_weight          411.31 
  
loop_ 
 _atom_type_symbol 
 _atom_type_description 
 _atom_type_scat_dispersion_real 
 _atom_type_scat_dispersion_imag 
 _atom_type_scat_source 
 'C'  'C'   0.0137   0.0067 
 'International Tables Vol C Tables 4.2.6.8 and 6.1.1.4' 
 'H'  'H'   0.0000   0.0000 
 'International Tables Vol C Tables 4.2.6.8 and 6.1.1.4' 
 'Cl'  'Cl'   0.3281   0.5435 
 'International Tables Vol C Tables 4.2.6.8 and 6.1.1.4' 
 'F'  'F'   0.0583   0.0400 
 'International Tables Vol C Tables 4.2.6.8 and 6.1.1.4' 
 'N'  'N'   0.0253   0.0136 
 'International Tables Vol C Tables 4.2.6.8 and 6.1.1.4' 
 'O'  'O'   0.0389   0.0241 
 'International Tables Vol C Tables 4.2.6.8 and 6.1.1.4' 
  
_space_group_crystal_system       orthorhombic 
_space_group_IT_number            20 
_space_group_name_H-M_alt         'C 2 2 21' 
_space_group_name_Hall            'C 2c 2' 
  
_shelx_space_group_comment 
; 
The symmetry employed for this shelxl refinement is uniquely defined 
by the following loop, which should always be used as a source of 
symmetry information in preference to the above space-group names. 
They are only intended as comments. 
; 
  
loop_ 
 _space_group_symop_operation_xyz 
 'x, y, z' 
 '-x, -y, z+1/2' 
 'x, -y, -z' 
 '-x, y, -z+1/2' 
 'x+1/2, y+1/2, z' 
 '-x+1/2, -y+1/2, z+1/2' 
 'x+1/2, -y+1/2, -z' 
 '-x+1/2, y+1/2, -z+1/2' 
  
_cell_length_a                    11.6597(11) 
_cell_length_b                    30.166(3) 
_cell_length_c                    45.051(4) 
_cell_angle_alpha                 90 
_cell_angle_beta                  90 
_cell_angle_gamma                 90 
_cell_volume                      15846(3) 
_cell_formula_units_Z             32 
_cell_measurement_temperature     100(2) 
_cell_measurement_reflns_used     9679 
_cell_measurement_theta_min       2.56 
_cell_measurement_theta_max       60.78 
  
_exptl_crystal_description        BLOCK 
_exptl_crystal_colour             COLORLESS 
_exptl_crystal_density_meas       ? 
_exptl_crystal_density_method     ? 
_exptl_crystal_density_diffrn     1.379 
_exptl_crystal_F_000              6808 
_exptl_transmission_factor_min    ? 
_exptl_transmission_factor_max    ? 
_exptl_crystal_size_max           0.150 
_exptl_crystal_size_mid           0.130 
_exptl_crystal_size_min           0.080 
_exptl_absorpt_coefficient_mu     1.731 
_shelx_estimated_absorpt_T_min    0.781 
_shelx_estimated_absorpt_T_max    0.874 
_exptl_absorpt_correction_type    MULTI-SCAN 
_exptl_absorpt_correction_T_min   0.4486 
_exptl_absorpt_correction_T_max   0.7515 
_exptl_absorpt_process_details    ? 
_exptl_absorpt_special_details    ? 
_diffrn_ambient_temperature       100(2) 
_diffrn_radiation_wavelength      1.34139 
_diffrn_radiation_type            GaK\a 
_diffrn_source                    ? 
_diffrn_measurement_device_type   'Bruker D8 VENTURE' 
_diffrn_measurement_method        '\f and \w scans' 
_diffrn_detector_area_resol_mean  ? 
_diffrn_reflns_number             185612 
_diffrn_reflns_av_unetI/netI      0.0283 
_diffrn_reflns_av_R_equivalents   0.0707 
_diffrn_reflns_limit_h_min        -14 
_diffrn_reflns_limit_h_max        14 
_diffrn_reflns_limit_k_min        -38 
_diffrn_reflns_limit_k_max        38 
_diffrn_reflns_limit_l_min        -57 
_diffrn_reflns_limit_l_max        57 
_diffrn_reflns_theta_min          1.706 
_diffrn_reflns_theta_max          58.909 
_diffrn_reflns_theta_full         53.594 
_diffrn_measured_fraction_theta_max   0.992 
_diffrn_measured_fraction_theta_full  1.000 
_diffrn_reflns_Laue_measured_fraction_max    0.992 
_diffrn_reflns_Laue_measured_fraction_full   1.000 
_diffrn_reflns_point_group_measured_fraction_max   0.989 
_diffrn_reflns_point_group_measured_fraction_full  1.000 
_reflns_number_total              17102 
_reflns_number_gt                 16357 
_reflns_threshold_expression      'I > 2\s(I)' 
_reflns_Friedel_coverage          0.845 
_reflns_Friedel_fraction_max      0.986 
_reflns_Friedel_fraction_full     1.000 
  
_reflns_special_details 
; 
 Reflections were merged by SHELXL according to the crystal 
 class for the calculation of statistics and refinement. 
  
 Structure factors included contributions from the .fab file. 
  
 _reflns_Friedel_fraction is defined as the number of unique 
 Friedel pairs measured divided by the number that would be 
 possible theoretically, ignoring centric projections and 
 systematic absences. Completness statistics refer to single and 
 composite reflections containing twin component 1 only. 
; 
  
_computing_data_collection        'Bruker APEX3' 
_computing_cell_refinement        'Bruker SAINT' 
_computing_data_reduction         'Bruker SAINT' 
_computing_structure_solution     'SHELXS-97 (Sheldrick 2008)' 
_computing_structure_refinement 'SHELXL-2018/3 (Sheldrick, 2018)' 
_computing_molecular_graphics     'Bruker SHELXTL' 
_computing_publication_material   'Bruker SHELXTL' 
_refine_special_details 
; 
 Refined as a 2-component inversion twin. 
; 
_refine_ls_structure_factor_coef  Fsqd 
_refine_ls_matrix_type            full 
_refine_ls_weighting_scheme       calc 
_refine_ls_weighting_details 
'w=1/[\s^2^(Fo^2^)+(0.1080P)^2^+50.8673P] where P=(Fo^2^+2Fc^2^)/3' 
_atom_sites_solution_primary      ? 
_atom_sites_solution_secondary    ? 
_atom_sites_solution_hydrogens    geom 
_refine_ls_hydrogen_treatment     constr 
_refine_ls_extinction_method      none 
_refine_ls_extinction_coef        . 
_refine_ls_abs_structure_details 
; 
 Refined as an inversion twin. 
; 
_refine_ls_abs_structure_Flack    0.06(3) 
_chemical_absolute_configuration  ad 
_refine_ls_number_reflns          17102 
_refine_ls_number_parameters      1025 
_refine_ls_number_restraints      13 
_refine_ls_R_factor_all           0.0789 
_refine_ls_R_factor_gt            0.0765 
_refine_ls_wR_factor_ref          0.2089 
_refine_ls_wR_factor_gt           0.2069 
_refine_ls_goodness_of_fit_ref    1.069 
_refine_ls_restrained_S_all       1.071 
_refine_ls_shift/su_max           0.001 
_refine_ls_shift/su_mean          0.000 
  
loop_ 
 _atom_site_label 
 _atom_site_type_symbol 
 _atom_site_fract_x 
 _atom_site_fract_y 
 _atom_site_fract_z 
 _atom_site_U_iso_or_equiv 
 _atom_site_adp_type 
 _atom_site_occupancy 
 _atom_site_site_symmetry_order 
 _atom_site_calc_flag 
 _atom_site_refinement_flags_posn 
 _atom_site_refinement_flags_adp 
 _atom_site_refinement_flags_occupancy 
 _atom_site_disorder_assembly 
 _atom_site_disorder_group 
C1 C -0.0675(7) 0.5001(2) 0.54906(15) 0.0470(15) Uani 1 1 d . . . . . 
C2 C 0.0490(7) 0.5036(2) 0.54537(16) 0.0475(15) Uani 1 1 d . . . . . 
H2 H 0.098546 0.482971 0.554873 0.057 Uiso 1 1 calc R U . . . 
C3 C 0.0952(7) 0.5372(3) 0.52768(17) 0.0532(17) Uani 1 1 d . . . . . 
H3 H 0.175765 0.539461 0.524946 0.064 Uiso 1 1 calc R U . . . 
C4 C 0.0215(8) 0.5674(2) 0.51411(16) 0.0548(18) Uani 1 1 d . . . . . 
C5 C -0.0940(9) 0.5648(3) 0.5181(2) 0.064(2) Uani 1 1 d . . . . . 
H5 H -0.143649 0.585944 0.509270 0.077 Uiso 1 1 calc R U . . . 
C6 C -0.1384(8) 0.5304(3) 0.5356(2) 0.064(2) Uani 1 1 d . . . . . 
H6 H -0.218984 0.528007 0.538153 0.077 Uiso 1 1 calc R U . . . 
C7 C -0.1142(6) 0.4623(2) 0.56814(16) 0.0441(14) Uani 1 1 d . . . . . 
H7 H -0.068180 0.435307 0.563168 0.053 Uiso 1 1 calc R U . . . 
C8 C -0.2396(7) 0.4507(3) 0.5625(2) 0.0579(19) Uani 1 1 d . . . . . 
H8A H -0.287913 0.476276 0.567378 0.087 Uiso 1 1 calc R U . . . 
H8B H -0.261598 0.425426 0.574868 0.087 Uiso 1 1 calc R U . . . 
H8C H -0.249920 0.443038 0.541497 0.087 Uiso 1 1 calc R U . . . 
C9 C -0.0928(5) 0.47232(19) 0.60080(15) 0.0380(13) Uani 1 1 d . . . . . 
C10 C -0.0223(4) 0.44687(17) 0.61827(14) 0.0327(12) Uani 1 1 d . . . . . 
C11 C -0.0069(5) 0.4571(2) 0.64819(15) 0.0399(13) Uani 1 1 d . . . . . 
H11 H 0.040088 0.438669 0.660193 0.048 Uiso 1 1 calc R U . . . 
C12 C -0.0598(6) 0.4941(2) 0.66064(16) 0.0459(15) Uani 1 1 d . . . . . 
H12 H -0.047978 0.501402 0.680920 0.055 Uiso 1 1 calc R U . . . 
C13 C -0.1293(7) 0.5197(2) 0.64308(18) 0.0537(19) Uani 1 1 d . . . . . 
H13 H -0.166511 0.544811 0.651362 0.064 Uiso 1 1 calc R U . . . 
C14 C -0.1458(6) 0.5095(2) 0.61362(17) 0.0458(15) Uani 1 1 d . . . . . 
H14 H -0.193815 0.527806 0.601799 0.055 Uiso 1 1 calc R U . . . 
C15 C 0.1478(4) 0.40570(16) 0.60268(11) 0.0260(10) Uani 1 1 d . . . . . 
C16 C 0.1923(4) 0.36439(16) 0.58913(12) 0.0260(10) Uani 1 1 d . . . . . 
C17 C 0.3083(5) 0.3513(2) 0.58758(14) 0.0367(12) Uani 1 1 d . . . . . 
C18 C 0.1347(4) 0.33251(17) 0.57345(12) 0.0290(10) Uani 1 1 d . . . . . 
H18 H 0.054304 0.331455 0.570029 0.035 Uiso 1 1 calc R U . . . 
C19 C 0.4090(6) 0.3731(3) 0.60112(18) 0.0527(18) Uani 1 1 d . . . . . 
H19 H 0.406325 0.405581 0.596864 0.063 Uiso 1 1 calc R U . . . 
C20 C 0.1924(5) 0.2638(2) 0.54568(15) 0.0386(13) Uani 1 1 d . . . . . 
H20A H 0.236068 0.266082 0.527159 0.058 Uiso 1 1 calc R U . . . 
H20B H 0.110378 0.261610 0.541112 0.058 Uiso 1 1 calc R U . . . 
H20C H 0.216721 0.237269 0.556562 0.058 Uiso 1 1 calc R U . . . 
Cl1 Cl 0.0787(2) 0.60811(7) 0.49108(5) 0.0679(5) Uani 1 1 d . . . . . 
F1 F 0.4088(5) 0.3665(2) 0.63106(13) 0.0875(19) Uani 1 1 d . . . . . 
F2 F 0.5096(3) 0.35605(17) 0.59093(13) 0.0722(16) Uani 1 1 d . . . . . 
N1 N 0.0337(4) 0.40858(14) 0.60642(11) 0.0297(9) Uani 1 1 d . . . . . 
H1 H -0.008821 0.385716 0.601302 0.036 Uiso 1 1 calc R U . . . 
N2 N 0.2130(4) 0.30283(15) 0.56374(10) 0.0299(9) Uani 1 1 d . . . . . 
N3 N 0.3209(4) 0.31381(16) 0.57199(11) 0.0340(10) Uani 1 1 d . . . . . 
O1 O 0.2152(3) 0.43554(13) 0.60995(10) 0.0364(9) Uani 1 1 d . . . . . 
C21 C -0.3568(5) 0.4013(2) 0.67624(14) 0.0369(12) Uani 1 1 d . . . . . 
C22 C -0.3792(6) 0.4181(2) 0.70430(15) 0.0425(14) Uani 1 1 d . . . . . 
H22 H -0.375066 0.398628 0.720830 0.051 Uiso 1 1 calc R U . . . 
C23 C -0.4072(6) 0.4621(2) 0.70924(17) 0.0477(15) Uani 1 1 d . . . . . 
H23 H -0.419604 0.472948 0.728763 0.057 Uiso 1 1 calc R U . . . 
C24 C -0.4164(6) 0.4896(2) 0.68487(19) 0.0508(18) Uani 1 1 d . . . . . 
C25 C -0.3949(6) 0.4747(3) 0.65706(19) 0.0536(19) Uani 1 1 d . . . . . 
H25 H -0.399073 0.494454 0.640680 0.064 Uiso 1 1 calc R U . . . 
C26 C -0.3670(5) 0.4305(3) 0.65253(16) 0.0460(15) Uani 1 1 d . . . . . 
H26 H -0.354479 0.420073 0.632899 0.055 Uiso 1 1 calc R U . . . 
C27 C -0.3244(5) 0.3536(2) 0.67096(14) 0.0363(12) Uani 1 1 d . . . . . 
H27 H -0.352170 0.345724 0.650639 0.044 Uiso 1 1 calc R U . . . 
C28 C -0.3803(5) 0.3204(2) 0.69281(16) 0.0424(14) Uani 1 1 d . . . . . 
H28A H -0.463581 0.324844 0.693003 0.064 Uiso 1 1 calc R U . . . 
H28B H -0.349602 0.325207 0.712792 0.064 Uiso 1 1 calc R U . . . 
H28C H -0.363187 0.290022 0.686440 0.064 Uiso 1 1 calc R U . . . 
C29 C -0.1946(5) 0.3469(2) 0.67104(13) 0.0342(12) Uani 1 1 d . . . . . 
C30 C -0.1395(5) 0.32376(18) 0.64811(13) 0.0317(11) Uani 1 1 d . . . . . 
C31 C -0.0214(5) 0.3170(2) 0.64865(16) 0.0383(13) Uani 1 1 d . . . . . 
H31 H 0.015037 0.301567 0.632877 0.046 Uiso 1 1 calc R U . . . 
C32 C 0.0430(5) 0.3329(2) 0.67224(17) 0.0476(16) Uani 1 1 d . . . . . 
H32 H 0.123367 0.327676 0.672799 0.057 Uiso 1 1 calc R U . . . 
C33 C -0.0097(6) 0.3566(3) 0.69529(17) 0.0481(16) Uani 1 1 d . . . . . 
H33 H 0.034160 0.367560 0.711470 0.058 Uiso 1 1 calc R U . . . 
C34 C -0.1269(5) 0.3637(2) 0.69400(14) 0.0414(14) Uani 1 1 d . . . . . 
H34 H -0.162440 0.380595 0.709252 0.050 Uiso 1 1 calc R U . . . 
C35 C -0.1943(4) 0.31591(16) 0.59606(12) 0.0267(10) Uani 1 1 d . . . . . 
C36 C -0.2661(4) 0.29306(16) 0.57407(12) 0.0261(10) Uani 1 1 d . . . . . 
C37 C -0.2563(5) 0.29608(17) 0.54294(12) 0.0301(11) Uani 1 1 d . . . . . 
C38 C -0.3611(5) 0.26495(18) 0.57854(13) 0.0313(11) Uani 1 1 d . . . . . 
H38 H -0.392936 0.256106 0.597024 0.038 Uiso 1 1 calc R U . . . 
C39 C -0.1701(6) 0.3212(2) 0.52519(14) 0.0403(13) Uani 1 1 d . . . . . 
H39 H -0.159271 0.351283 0.534039 0.048 Uiso 1 1 calc R U . . . 
C40 C -0.4953(5) 0.2252(2) 0.54403(15) 0.0383(13) Uani 1 1 d . . . . . 
H40A H -0.468848 0.199348 0.532775 0.057 Uiso 1 1 calc R U . . . 
H40B H -0.550011 0.242114 0.532009 0.057 Uiso 1 1 calc R U . . . 
H40C H -0.532808 0.215300 0.562335 0.057 Uiso 1 1 calc R U . . . 
Cl2 Cl -0.45151(19) 0.54573(7) 0.69136(7) 0.0760(7) Uani 1 1 d . . . . . 
F3 F -0.0679(3) 0.29917(15) 0.52519(10) 0.0522(10) Uani 1 1 d . . . . . 
F4 F -0.2025(4) 0.32529(17) 0.49666(9) 0.0579(11) Uani 1 1 d . . . . . 
N4 N -0.2062(4) 0.30415(15) 0.62440(10) 0.0292(9) Uani 1 1 d . . . . . 
H4 H -0.256873 0.283587 0.628904 0.035 Uiso 1 1 calc R U . . . 
N5 N -0.3975(4) 0.25323(15) 0.55143(10) 0.0307(9) Uani 1 1 d . . . . . 
N6 N -0.3357(4) 0.27174(16) 0.52901(11) 0.0333(10) Uani 1 1 d . . . . . 
O2 O -0.1282(3) 0.34605(12) 0.58739(9) 0.0312(8) Uani 1 1 d . . . . . 
C41 C -0.1383(4) 0.19361(17) 0.71120(11) 0.0275(10) Uani 1 1 d . . . . . 
C42 C -0.2366(5) 0.17683(17) 0.72445(12) 0.0288(10) Uani 1 1 d . . . . . 
H42 H -0.258344 0.147082 0.720393 0.035 Uiso 1 1 calc R U . . . 
C43 C -0.3040(5) 0.20182(19) 0.74331(13) 0.0349(12) Uani 1 1 d . . . . . 
H43 H -0.371897 0.189808 0.751773 0.042 Uiso 1 1 calc R U . . . 
C44 C -0.2700(6) 0.24509(19) 0.74961(14) 0.0383(13) Uani 1 1 d . . . . . 
C45 C -0.1714(7) 0.2631(2) 0.73714(14) 0.0430(14) Uani 1 1 d . . . . . 
H45 H -0.148197 0.292428 0.741997 0.052 Uiso 1 1 calc R U . . . 
C46 C -0.1075(5) 0.23782(19) 0.71757(13) 0.0352(12) Uani 1 1 d . . . . . 
H46 H -0.041920 0.250403 0.708304 0.042 Uiso 1 1 calc R U . . . 
C47 C -0.0626(4) 0.16507(17) 0.69129(12) 0.0282(10) Uani 1 1 d . . . . . 
H47 H -0.100807 0.135505 0.689543 0.034 Uiso 1 1 calc R U . . . 
C48 C 0.0531(5) 0.1573(2) 0.70666(14) 0.0391(13) Uani 1 1 d . . . . . 
H48A H 0.040738 0.141601 0.725415 0.059 Uiso 1 1 calc R U . . . 
H48B H 0.089849 0.185953 0.710640 0.059 Uiso 1 1 calc R U . . . 
H48C H 0.102639 0.139553 0.693740 0.059 Uiso 1 1 calc R U . . . 
C49 C -0.0506(4) 0.18327(17) 0.66019(12) 0.0292(10) Uani 1 1 d . . . . . 
C50 C -0.1447(4) 0.18249(17) 0.64059(12) 0.0267(10) Uani 1 1 d . . . . . 
C51 C -0.1353(5) 0.19623(19) 0.61147(12) 0.0323(11) Uani 1 1 d . . . . . 
H51 H -0.199906 0.194706 0.598656 0.039 Uiso 1 1 calc R U . . . 
C52 C -0.0310(5) 0.2123(2) 0.60085(14) 0.0381(13) Uani 1 1 d . . . . . 
H52 H -0.024095 0.222029 0.580868 0.046 Uiso 1 1 calc R U . . . 
C53 C 0.0627(5) 0.2141(2) 0.61989(14) 0.0378(13) Uani 1 1 d . . . . . 
H53 H 0.134124 0.225129 0.612985 0.045 Uiso 1 1 calc R U . . . 
C54 C 0.0518(5) 0.1995(2) 0.64904(14) 0.0358(12) Uani 1 1 d . . . . . 
H54 H 0.116739 0.200820 0.661747 0.043 Uiso 1 1 calc R U . . . 
C55 C -0.3474(4) 0.19410(17) 0.65223(11) 0.0259(9) Uani 1 1 d . . . . . 
C56 C -0.4544(4) 0.17526(16) 0.66411(12) 0.0253(9) Uani 1 1 d . . . . . 
C57 C -0.5634(4) 0.19661(17) 0.66358(12) 0.0285(10) Uani 1 1 d . . . . . 
C58 C -0.4742(4) 0.13636(17) 0.67967(12) 0.0266(10) Uani 1 1 d . . . . . 
H58 H -0.419430 0.114072 0.684221 0.032 Uiso 1 1 calc R U . . . 
C59 C -0.5916(5) 0.2403(2) 0.64998(15) 0.0382(13) Uani 1 1 d . . . . . 
H59 H -0.539887 0.263919 0.657975 0.046 Uiso 1 1 calc R U . . . 
C60 C -0.6473(5) 0.10332(19) 0.70457(14) 0.0357(12) Uani 1 1 d . . . . . 
H60A H -0.707086 0.089558 0.692361 0.054 Uiso 1 1 calc R U . . . 
H60B H -0.682646 0.117666 0.721816 0.054 Uiso 1 1 calc R U . . . 
H60C H -0.593391 0.080537 0.711321 0.054 Uiso 1 1 calc R U . . . 
Cl3 Cl -0.3544(2) 0.27744(6) 0.77319(4) 0.0637(6) Uani 1 1 d . . . . . 
F5 F -0.5810(3) 0.23745(15) 0.61955(9) 0.0518(10) Uani 1 1 d . . . . . 
F6 F -0.7029(3) 0.25099(13) 0.65495(10) 0.0474(9) Uani 1 1 d . . . . . 
N7 N -0.2542(3) 0.16702(14) 0.65100(10) 0.0273(8) Uani 1 1 d . . . . . 
H7A H -0.261092 0.139258 0.656726 0.033 Uiso 1 1 calc R U . . . 
N8 N -0.5863(4) 0.13625(14) 0.68709(10) 0.0282(9) Uani 1 1 d . . . . . 
N9 N -0.6431(4) 0.17302(16) 0.67745(11) 0.0311(9) Uani 1 1 d . . . . . 
O3 O -0.3443(3) 0.23354(12) 0.64436(9) 0.0298(8) Uani 1 1 d . . . . . 
C61 C 0.5109(5) 0.5636(2) 0.58608(17) 0.0424(14) Uani 1 1 d . . . . . 
C62 C 0.5692(7) 0.5753(3) 0.5605(2) 0.062(2) Uani 1 1 d . . . . . 
H62 H 0.547524 0.563635 0.541746 0.074 Uiso 1 1 calc R U . . . 
C63 C 0.6644(9) 0.6059(3) 0.5633(3) 0.086(4) Uani 1 1 d . . . . . 
H63 H 0.704777 0.616206 0.546369 0.104 Uiso 1 1 calc R U . . . 
C64 C 0.6943(7) 0.6194(3) 0.5915(3) 0.066(3) Uani 1 1 d . . . . . 
C65 C 0.6403(7) 0.6073(3) 0.6159(2) 0.067(2) Uani 1 1 d . . . . . 
H65 H 0.664350 0.617673 0.634857 0.080 Uiso 1 1 calc R U . . . 
C66 C 0.5463(7) 0.5785(3) 0.6131(2) 0.0578(19) Uani 1 1 d . . . . . 
H66 H 0.506438 0.569228 0.630415 0.069 Uiso 1 1 calc R U . . . 
C67 C 0.4048(6) 0.5346(2) 0.58599(19) 0.0494(17) Uani 1 1 d . . . . . 
H67 H 0.406546 0.516479 0.604565 0.059 Uiso 1 1 calc R U . . . 
C68 C 0.3963(7) 0.5017(3) 0.5593(3) 0.074(3) Uani 1 1 d . . . . . 
H68A H 0.377133 0.518159 0.541191 0.112 Uiso 1 1 calc R U . . . 
H68B H 0.336316 0.479740 0.563293 0.112 Uiso 1 1 calc R U . . . 
H68C H 0.469958 0.486609 0.556632 0.112 Uiso 1 1 calc R U . . . 
C69 C 0.2987(5) 0.56412(19) 0.58753(16) 0.0394(13) Uani 1 1 d . . . . . 
C70 C 0.2145(4) 0.55893(17) 0.60910(13) 0.0302(11) Uani 1 1 d . . . . . 
C71 C 0.1155(5) 0.5855(2) 0.60911(14) 0.0363(12) Uani 1 1 d . . . . . 
H71 H 0.057116 0.580943 0.623497 0.044 Uiso 1 1 calc R U . . . 
C72 C 0.1044(5) 0.6181(2) 0.58800(15) 0.0419(14) Uani 1 1 d . . . . . 
H72 H 0.037833 0.636215 0.587970 0.050 Uiso 1 1 calc R U . . . 
C73 C 0.1877(6) 0.6249(2) 0.56694(16) 0.0431(14) Uani 1 1 d . . . . . 
H73 H 0.178758 0.647661 0.552547 0.052 Uiso 1 1 calc R U . . . 
C74 C 0.2855(6) 0.5982(2) 0.56678(16) 0.0454(15) Uani 1 1 d . . . . . 
H74 H 0.343715 0.603309 0.552433 0.055 Uiso 1 1 calc R U . . . 
C75 C 0.2441(4) 0.53586(18) 0.66047(13) 0.0305(11) Uani 1 1 d . . . . . 
C76 C 0.2605(5) 0.49867(18) 0.68068(13) 0.0327(11) Uani 1 1 d D . . . . 
C78 C 0.2877(4) 0.45509(19) 0.67467(13) 0.0315(11) Uani 1 1 d . . . . . 
H78 H 0.299175 0.442739 0.655503 0.038 Uiso 1 1 calc R U . . . 
C80 C 0.3205(6) 0.3869(2) 0.70560(17) 0.0461(15) Uani 1 1 d . . . . . 
H80A H 0.396801 0.384144 0.714533 0.069 Uiso 1 1 calc R U . . . 
H80B H 0.318816 0.370889 0.686681 0.069 Uiso 1 1 calc R U . . . 
H80C H 0.263064 0.374312 0.719060 0.069 Uiso 1 1 calc R U . . . 
Cl4 Cl 0.81104(19) 0.65626(9) 0.59354(11) 0.1146(14) Uani 1 1 d . . . . . 
N10 N 0.2274(4) 0.52545(15) 0.63157(10) 0.0304(9) Uani 1 1 d . . . . . 
H10 H 0.224376 0.497357 0.626373 0.037 Uiso 1 1 calc R U . . . 
N11 N 0.2952(5) 0.43310(18) 0.70049(12) 0.0393(11) Uani 1 1 d D . . . . 
O4 O 0.2489(4) 0.57469(13) 0.66949(10) 0.0378(9) Uani 1 1 d . . . . . 
C77 C 0.2387(10) 0.4962(4) 0.7123(2) 0.039(3) Uani 0.618(6) 1 d D . P A 1 
C79 C 0.2021(13) 0.5305(4) 0.7337(3) 0.060(3) Uani 0.618(6) 1 d D . P A 1 
H79 H 0.188924 0.515287 0.753135 0.072 Uiso 0.618(6) 1 calc R U P A 1 
F7 F 0.2750(12) 0.5620(3) 0.7384(2) 0.105(4) Uani 0.618(6) 1 d D . P A 1 
F8 F 0.1021(7) 0.5504(3) 0.72599(16) 0.0552(19) Uani 0.618(6) 1 d D . P A 1 
N12 N 0.2583(8) 0.4562(3) 0.7239(2) 0.038(2) Uani 0.618(6) 1 d D . P A 1 
C77A C 0.2839(16) 0.5042(6) 0.7113(4) 0.039(3) Uani 0.382(6) 1 d D . P A 2 
C79A C 0.277(2) 0.5466(7) 0.7279(4) 0.060(3) Uani 0.382(6) 1 d D . P A 2 
H79A H 0.340191 0.568097 0.723227 0.072 Uiso 0.382(6) 1 calc R U P A 2 
F7A F 0.270(2) 0.5353(5) 0.7568(3) 0.105(4) Uani 0.382(6) 1 d D . P A 2 
F8A F 0.1657(12) 0.5642(5) 0.7256(3) 0.0552(19) Uani 0.382(6) 1 d D . P A 2 
N12A N 0.3066(14) 0.4652(5) 0.7230(3) 0.038(2) Uani 0.382(6) 1 d D . P A 2 
C185 C -0.5199(7) 0.3477(3) 0.5130(2) 0.0593(19) Uani 1 1 d . . . . . 
H18A H -0.520470 0.332668 0.532565 0.071 Uiso 1 1 calc R U . . . 
H18B H -0.439816 0.348149 0.505722 0.071 Uiso 1 1 calc R U . . . 
Cl5 Cl -0.5689(3) 0.40242(8) 0.51731(6) 0.0877(8) Uani 1 1 d . . . . . 
Cl6 Cl -0.6068(3) 0.31742(8) 0.48771(6) 0.0824(7) Uani 1 1 d . . . . . 
  
loop_ 
 _atom_site_aniso_label 
 _atom_site_aniso_U_11 
 _atom_site_aniso_U_22 
 _atom_site_aniso_U_33 
 _atom_site_aniso_U_23 
 _atom_site_aniso_U_13 
 _atom_site_aniso_U_12 
C1 0.061(4) 0.033(3) 0.048(3) -0.004(3) -0.005(3) 0.011(3) 
C2 0.057(4) 0.036(3) 0.049(4) -0.003(3) -0.008(3) 0.010(3) 
C3 0.056(4) 0.048(4) 0.055(4) 0.000(3) 0.000(3) -0.002(3) 
C4 0.078(5) 0.043(4) 0.043(4) 0.003(3) -0.008(3) 0.004(4) 
C5 0.072(5) 0.045(4) 0.076(5) 0.016(4) -0.013(4) 0.013(4) 
C6 0.057(5) 0.051(4) 0.085(6) 0.012(4) -0.009(4) 0.005(4) 
C7 0.040(3) 0.031(3) 0.061(4) -0.002(3) -0.005(3) 0.008(2) 
C8 0.056(4) 0.039(4) 0.078(5) -0.008(3) -0.014(4) 0.002(3) 
C9 0.031(3) 0.027(3) 0.057(4) -0.006(2) 0.000(3) 0.007(2) 
C10 0.022(2) 0.023(2) 0.054(3) -0.006(2) 0.004(2) -0.0054(19) 
C11 0.034(3) 0.036(3) 0.050(3) -0.008(3) 0.005(3) -0.007(2) 
C12 0.038(3) 0.045(3) 0.055(4) -0.016(3) 0.009(3) -0.002(3) 
C13 0.047(4) 0.040(3) 0.074(5) -0.019(3) 0.022(3) -0.002(3) 
C14 0.038(3) 0.027(3) 0.072(4) -0.007(3) 0.008(3) 0.010(3) 
C15 0.020(2) 0.023(2) 0.036(2) -0.0025(19) -0.0018(19) 0.0013(18) 
C16 0.023(2) 0.020(2) 0.035(3) -0.0028(19) -0.0024(19) 0.0031(18) 
C17 0.029(3) 0.032(3) 0.049(3) -0.009(2) -0.007(2) 0.007(2) 
C18 0.021(2) 0.025(2) 0.040(3) -0.004(2) 0.002(2) 0.0000(19) 
C19 0.026(3) 0.061(4) 0.072(5) -0.024(4) -0.008(3) 0.013(3) 
C20 0.028(3) 0.030(3) 0.058(4) -0.018(3) 0.003(2) -0.004(2) 
Cl1 0.0893(15) 0.0587(11) 0.0558(10) 0.0113(8) -0.0070(10) -0.0063(11) 
F1 0.059(3) 0.123(5) 0.080(3) -0.047(3) -0.035(3) 0.018(3) 
F2 0.0263(19) 0.078(3) 0.113(4) -0.052(3) -0.017(2) 0.017(2) 
N1 0.022(2) 0.0158(18) 0.051(3) -0.0055(18) 0.0010(18) -0.0010(16) 
N2 0.025(2) 0.025(2) 0.040(2) -0.0071(18) -0.0002(18) 0.0033(17) 
N3 0.028(2) 0.028(2) 0.046(3) -0.0076(19) -0.0091(19) 0.0081(18) 
O1 0.0219(17) 0.0296(19) 0.058(2) -0.0130(17) -0.0065(16) 0.0002(15) 
C21 0.022(2) 0.041(3) 0.048(3) 0.010(2) -0.004(2) -0.008(2) 
C22 0.048(4) 0.034(3) 0.046(3) 0.008(2) -0.007(3) -0.008(3) 
C23 0.043(3) 0.038(3) 0.062(4) 0.002(3) -0.013(3) -0.007(3) 
C24 0.032(3) 0.039(3) 0.082(5) 0.020(3) -0.008(3) -0.003(3) 
C25 0.035(3) 0.050(4) 0.075(5) 0.031(4) -0.006(3) 0.001(3) 
C26 0.030(3) 0.061(4) 0.046(3) 0.013(3) -0.006(3) -0.006(3) 
C27 0.022(2) 0.044(3) 0.044(3) 0.000(2) -0.003(2) -0.007(2) 
C28 0.028(3) 0.037(3) 0.061(4) -0.003(3) 0.012(3) -0.008(2) 
C29 0.021(2) 0.041(3) 0.041(3) 0.008(2) -0.002(2) -0.003(2) 
C30 0.024(2) 0.030(3) 0.041(3) 0.006(2) -0.005(2) -0.008(2) 
C31 0.023(3) 0.033(3) 0.058(4) 0.010(3) -0.003(2) -0.004(2) 
C32 0.021(3) 0.048(4) 0.074(5) 0.013(3) -0.013(3) -0.010(3) 
C33 0.033(3) 0.056(4) 0.055(4) 0.013(3) -0.015(3) -0.015(3) 
C34 0.028(3) 0.058(4) 0.038(3) 0.003(3) -0.005(2) -0.009(3) 
C35 0.017(2) 0.020(2) 0.043(3) -0.0002(19) -0.0019(19) -0.0025(18) 
C36 0.021(2) 0.017(2) 0.041(3) -0.0018(18) 0.0000(19) 0.0018(18) 
C37 0.024(2) 0.024(2) 0.042(3) -0.003(2) 0.001(2) -0.002(2) 
C38 0.023(2) 0.027(2) 0.044(3) 0.006(2) -0.005(2) -0.001(2) 
C39 0.041(3) 0.043(3) 0.037(3) 0.002(2) 0.004(2) -0.004(3) 
C40 0.031(3) 0.032(3) 0.052(3) -0.001(2) -0.014(2) -0.011(2) 
Cl2 0.0542(11) 0.0396(9) 0.134(2) 0.0191(11) -0.0195(12) 0.0031(8) 
F3 0.0302(18) 0.067(3) 0.060(2) -0.0033(19) 0.0123(16) -0.0026(18) 
F4 0.052(2) 0.075(3) 0.046(2) 0.009(2) 0.0024(18) -0.018(2) 
N4 0.0202(19) 0.028(2) 0.039(2) 0.0035(18) 0.0000(17) -0.0081(17) 
N5 0.026(2) 0.026(2) 0.040(2) -0.0010(18) -0.0038(18) -0.0034(17) 
N6 0.027(2) 0.032(2) 0.041(2) -0.0021(19) -0.0026(18) 0.0036(19) 
O2 0.0242(17) 0.0238(17) 0.045(2) -0.0012(15) 0.0036(15) -0.0069(14) 
C41 0.021(2) 0.027(2) 0.035(2) 0.0013(19) -0.0081(19) 0.0031(19) 
C42 0.026(2) 0.024(2) 0.037(3) 0.001(2) -0.001(2) 0.0036(19) 
C43 0.029(3) 0.033(3) 0.043(3) 0.006(2) 0.004(2) 0.001(2) 
C44 0.048(3) 0.027(3) 0.041(3) 0.000(2) 0.002(3) 0.009(2) 
C45 0.062(4) 0.023(3) 0.044(3) -0.004(2) 0.000(3) 0.001(3) 
C46 0.032(3) 0.029(3) 0.045(3) 0.002(2) -0.001(2) 0.000(2) 
C47 0.022(2) 0.027(2) 0.036(3) -0.004(2) -0.0006(19) 0.0014(19) 
C48 0.026(3) 0.046(3) 0.046(3) 0.001(3) -0.005(2) 0.008(2) 
C49 0.018(2) 0.028(2) 0.042(3) -0.005(2) -0.001(2) 0.0026(19) 
C50 0.017(2) 0.027(2) 0.036(2) -0.0034(19) 0.0002(19) -0.0005(19) 
C51 0.027(3) 0.034(3) 0.036(3) 0.000(2) -0.001(2) -0.001(2) 
C52 0.028(3) 0.043(3) 0.043(3) 0.003(2) 0.009(2) 0.000(2) 
C53 0.026(3) 0.039(3) 0.049(3) 0.002(2) 0.011(2) -0.006(2) 
C54 0.021(2) 0.041(3) 0.046(3) -0.002(2) -0.003(2) 0.000(2) 
C55 0.018(2) 0.025(2) 0.034(2) 0.0003(19) -0.0044(19) -0.0020(19) 
C56 0.015(2) 0.022(2) 0.039(3) 0.0008(19) -0.0002(18) -0.0023(17) 
C57 0.019(2) 0.026(2) 0.041(3) 0.006(2) -0.0021(19) -0.0029(19) 
C58 0.022(2) 0.023(2) 0.035(3) 0.0007(19) -0.0002(19) 0.0001(18) 
C59 0.018(2) 0.042(3) 0.055(3) 0.015(3) 0.000(2) -0.001(2) 
C60 0.033(3) 0.028(3) 0.046(3) 0.003(2) 0.013(2) -0.004(2) 
Cl3 0.0931(15) 0.0373(8) 0.0607(10) -0.0001(7) 0.0294(10) 0.0240(9) 
F5 0.0361(18) 0.065(3) 0.054(2) 0.0327(19) 0.0000(16) 0.0020(18) 
F6 0.0163(14) 0.044(2) 0.082(3) 0.0196(19) -0.0031(16) 0.0050(14) 
N7 0.0171(18) 0.024(2) 0.040(2) 0.0027(17) 0.0012(17) -0.0007(16) 
N8 0.022(2) 0.025(2) 0.038(2) 0.0063(17) 0.0019(17) -0.0049(16) 
N9 0.0204(19) 0.031(2) 0.042(2) 0.0072(18) 0.0019(18) 0.0007(17) 
O3 0.0176(16) 0.0254(17) 0.046(2) 0.0090(15) -0.0008(15) -0.0031(14) 
C61 0.028(3) 0.030(3) 0.069(4) 0.005(3) 0.007(3) 0.005(2) 
C62 0.045(4) 0.053(4) 0.087(6) 0.011(4) 0.027(4) 0.006(3) 
C63 0.071(6) 0.053(5) 0.135(10) 0.025(6) 0.065(7) 0.016(4) 
C64 0.036(3) 0.036(4) 0.126(8) -0.017(4) 0.008(4) 0.008(3) 
C65 0.044(4) 0.050(4) 0.108(7) 0.004(4) -0.012(4) 0.018(4) 
C66 0.050(4) 0.050(4) 0.074(5) 0.012(4) -0.004(4) 0.021(3) 
C67 0.037(3) 0.029(3) 0.082(5) 0.008(3) 0.015(3) 0.005(2) 
C68 0.046(4) 0.053(5) 0.124(8) -0.028(5) 0.017(5) 0.005(4) 
C69 0.033(3) 0.026(3) 0.059(4) 0.002(3) 0.002(3) 0.008(2) 
C70 0.025(2) 0.022(2) 0.045(3) -0.001(2) -0.003(2) 0.0026(19) 
C71 0.025(3) 0.038(3) 0.046(3) -0.007(2) -0.004(2) 0.004(2) 
C72 0.032(3) 0.038(3) 0.055(4) -0.007(3) -0.009(3) 0.013(2) 
C73 0.037(3) 0.039(3) 0.053(4) 0.005(3) -0.008(3) 0.009(3) 
C74 0.043(3) 0.039(3) 0.054(4) 0.007(3) 0.012(3) 0.011(3) 
C75 0.018(2) 0.027(3) 0.047(3) -0.003(2) -0.005(2) 0.0031(19) 
C76 0.030(3) 0.025(2) 0.044(3) -0.004(2) -0.006(2) 0.002(2) 
C78 0.025(2) 0.031(3) 0.038(3) -0.003(2) -0.003(2) -0.001(2) 
C80 0.046(4) 0.034(3) 0.059(4) 0.008(3) -0.007(3) 0.007(3) 
Cl4 0.0364(10) 0.0579(13) 0.249(4) -0.0154(19) 0.0210(16) -0.0049(9) 
N10 0.032(2) 0.021(2) 0.038(2) -0.0034(17) -0.0015(19) -0.0011(17) 
N11 0.038(3) 0.036(3) 0.044(3) 0.001(2) -0.002(2) 0.010(2) 
O4 0.039(2) 0.0213(17) 0.054(2) -0.0088(16) -0.0136(19) 0.0042(16) 
C77 0.029(6) 0.043(5) 0.046(4) -0.008(4) -0.015(5) 0.016(5) 
C79 0.077(9) 0.058(8) 0.044(5) -0.018(5) -0.012(6) 0.028(6) 
F7 0.177(10) 0.073(6) 0.066(5) -0.028(4) -0.034(6) 0.063(6) 
F8 0.055(4) 0.063(5) 0.048(3) 0.005(3) 0.013(4) 0.035(4) 
N12 0.035(6) 0.042(5) 0.037(3) 0.001(3) -0.001(5) 0.010(4) 
C77A 0.029(6) 0.043(5) 0.046(4) -0.008(4) -0.015(5) 0.016(5) 
C79A 0.077(9) 0.058(8) 0.044(5) -0.018(5) -0.012(6) 0.028(6) 
F7A 0.177(10) 0.073(6) 0.066(5) -0.028(4) -0.034(6) 0.063(6) 
F8A 0.055(4) 0.063(5) 0.048(3) 0.005(3) 0.013(4) 0.035(4) 
N12A 0.035(6) 0.042(5) 0.037(3) 0.001(3) -0.001(5) 0.010(4) 
C185 0.055(4) 0.051(4) 0.072(5) 0.009(4) 0.007(4) 0.013(3) 
Cl5 0.127(2) 0.0495(11) 0.0870(16) 0.0022(10) 0.0047(16) 0.0179(13) 
Cl6 0.118(2) 0.0557(12) 0.0732(13) 0.0073(10) -0.0167(14) 0.0079(13) 
  
_geom_special_details 
; 
 All esds (except the esd in the dihedral angle between two l.s. planes) 
 are estimated using the full covariance matrix.  The cell esds are taken 
 into account individually in the estimation of esds in distances, angles 
 and torsion angles; correlations between esds in cell parameters are only 
 used when they are defined by crystal symmetry.  An approximate (isotropic) 
 treatment of cell esds is used for estimating esds involving l.s. planes. 
; 
  
loop_ 
 _geom_bond_atom_site_label_1 
 _geom_bond_atom_site_label_2 
 _geom_bond_distance 
 _geom_bond_site_symmetry_2 
 _geom_bond_publ_flag 
C1 C2 1.372(11) . ? 
C1 C6 1.374(11) . ? 
C1 C7 1.529(10) . ? 
C2 C3 1.398(11) . ? 
C2 H2 0.9500 . ? 
C3 C4 1.394(11) . ? 
C3 H3 0.9500 . ? 
C4 C5 1.360(14) . ? 
C4 Cl1 1.740(8) . ? 
C5 C6 1.400(12) . ? 
C5 H5 0.9500 . ? 
C6 H6 0.9500 . ? 
C7 C9 1.523(10) . ? 
C7 C8 1.525(10) . ? 
C7 H7 1.0000 . ? 
C8 H8A 0.9800 . ? 
C8 H8B 0.9800 . ? 
C8 H8C 0.9800 . ? 
C9 C10 1.373(9) . ? 
C9 C14 1.404(8) . ? 
C10 C11 1.394(9) . ? 
C10 N1 1.430(7) . ? 
C11 C12 1.392(9) . ? 
C11 H11 0.9500 . ? 
C12 C13 1.371(11) . ? 
C12 H12 0.9500 . ? 
C13 C14 1.376(11) . ? 
C13 H13 0.9500 . ? 
C14 H14 0.9500 . ? 
C15 O1 1.239(6) . ? 
C15 N1 1.344(6) . ? 
C15 C16 1.482(7) . ? 
C16 C18 1.370(7) . ? 
C16 C17 1.410(7) . ? 
C17 N3 1.340(7) . ? 
C17 C19 1.477(9) . ? 
C18 N2 1.352(7) . ? 
C18 H18 0.9500 . ? 
C19 F2 1.360(8) . ? 
C19 F1 1.363(10) . ? 
C19 H19 1.0000 . ? 
C20 N2 1.452(7) . ? 
C20 H20A 0.9800 . ? 
C20 H20B 0.9800 . ? 
C20 H20C 0.9800 . ? 
N1 H1 0.8800 . ? 
N2 N3 1.353(6) . ? 
C21 C22 1.387(10) . ? 
C21 C26 1.391(9) . ? 
C21 C27 1.504(9) . ? 
C22 C23 1.384(10) . ? 
C22 H22 0.9500 . ? 
C23 C24 1.381(10) . ? 
C23 H23 0.9500 . ? 
C24 C25 1.354(12) . ? 
C24 Cl2 1.766(8) . ? 
C25 C26 1.387(11) . ? 
C25 H25 0.9500 . ? 
C26 H26 0.9500 . ? 
C27 C29 1.527(7) . ? 
C27 C28 1.549(8) . ? 
C27 H27 1.0000 . ? 
C28 H28A 0.9800 . ? 
C28 H28B 0.9800 . ? 
C28 H28C 0.9800 . ? 
C29 C34 1.396(9) . ? 
C29 C30 1.403(9) . ? 
C30 C31 1.392(8) . ? 
C30 N4 1.448(7) . ? 
C31 C32 1.387(10) . ? 
C31 H31 0.9500 . ? 
C32 C33 1.403(12) . ? 
C32 H32 0.9500 . ? 
C33 C34 1.384(9) . ? 
C33 H33 0.9500 . ? 
C34 H34 0.9500 . ? 
C35 O2 1.254(6) . ? 
C35 N4 1.333(7) . ? 
C35 C36 1.469(7) . ? 
C36 C38 1.409(7) . ? 
C36 C37 1.410(8) . ? 
C37 N6 1.338(7) . ? 
C37 C39 1.491(8) . ? 
C38 N5 1.340(7) . ? 
C38 H38 0.9500 . ? 
C39 F4 1.346(8) . ? 
C39 F3 1.364(8) . ? 
C39 H39 1.0000 . ? 
C40 N5 1.459(7) . ? 
C40 H40A 0.9800 . ? 
C40 H40B 0.9800 . ? 
C40 H40C 0.9800 . ? 
N4 H4 0.8800 . ? 
N5 N6 1.361(7) . ? 
C41 C42 1.388(8) . ? 
C41 C46 1.411(8) . ? 
C41 C47 1.524(7) . ? 
C42 C43 1.382(8) . ? 
C42 H42 0.9500 . ? 
C43 C44 1.394(8) . ? 
C43 H43 0.9500 . ? 
C44 C45 1.390(10) . ? 
C44 Cl3 1.746(6) . ? 
C45 C46 1.384(9) . ? 
C45 H45 0.9500 . ? 
C46 H46 0.9500 . ? 
C47 C49 1.511(8) . ? 
C47 C48 1.534(7) . ? 
C47 H47 1.0000 . ? 
C48 H48A 0.9800 . ? 
C48 H48B 0.9800 . ? 
C48 H48C 0.9800 . ? 
C49 C54 1.385(8) . ? 
C49 C50 1.408(7) . ? 
C50 C51 1.380(8) . ? 
C50 N7 1.438(6) . ? 
C51 C52 1.394(8) . ? 
C51 H51 0.9500 . ? 
C52 C53 1.390(9) . ? 
C52 H52 0.9500 . ? 
C53 C54 1.390(9) . ? 
C53 H53 0.9500 . ? 
C54 H54 0.9500 . ? 
C55 O3 1.242(6) . ? 
C55 N7 1.361(7) . ? 
C55 C56 1.472(7) . ? 
C56 C58 1.386(7) . ? 
C56 C57 1.425(7) . ? 
C57 N9 1.327(7) . ? 
C57 C59 1.491(8) . ? 
C58 N8 1.349(7) . ? 
C58 H58 0.9500 . ? 
C59 F6 1.356(6) . ? 
C59 F5 1.379(8) . ? 
C59 H59 1.0000 . ? 
C60 N8 1.454(7) . ? 
C60 H60A 0.9800 . ? 
C60 H60B 0.9800 . ? 
C60 H60C 0.9800 . ? 
N7 H7A 0.8800 . ? 
N8 N9 1.363(6) . ? 
C61 C66 1.362(12) . ? 
C61 C62 1.382(11) . ? 
C61 C67 1.515(9) . ? 
C62 C63 1.450(14) . ? 
C62 H62 0.9500 . ? 
C63 C64 1.377(17) . ? 
C63 H63 0.9500 . ? 
C64 C65 1.322(15) . ? 
C64 Cl4 1.759(8) . ? 
C65 C66 1.404(13) . ? 
C65 H65 0.9500 . ? 
C66 H66 0.9500 . ? 
C67 C69 1.526(8) . ? 
C67 C68 1.563(12) . ? 
C67 H67 1.0000 . ? 
C68 H68A 0.9800 . ? 
C68 H68B 0.9800 . ? 
C68 H68C 0.9800 . ? 
C69 C70 1.390(9) . ? 
C69 C74 1.399(9) . ? 
C70 C71 1.404(7) . ? 
C70 N10 1.438(7) . ? 
C71 C72 1.374(9) . ? 
C71 H71 0.9500 . ? 
C72 C73 1.373(10) . ? 
C72 H72 0.9500 . ? 
C73 C74 1.395(9) . ? 
C73 H73 0.9500 . ? 
C74 H74 0.9500 . ? 
C75 O4 1.241(7) . ? 
C75 N10 1.353(7) . ? 
C75 C76 1.458(8) . ? 
C76 C78 1.379(8) . ? 
C76 C77A 1.416(16) . ? 
C76 C77 1.450(12) . ? 
C78 N11 1.342(8) . ? 
C78 H78 0.9500 . ? 
C80 N11 1.443(8) . ? 
C80 H80A 0.9800 . ? 
C80 H80B 0.9800 . ? 
C80 H80C 0.9800 . ? 
N10 H10 0.8800 . ? 
N11 N12 1.335(10) . ? 
N11 N12A 1.409(15) . ? 
C77 N12 1.334(13) . ? 
C77 C79 1.475(13) . ? 
C79 F7 1.294(18) . ? 
C79 F8 1.357(14) . ? 
C79 H79 1.0000 . ? 
C77A N12A 1.315(18) . ? 
C77A C79A 1.48(2) . ? 
C79A F7A 1.35(2) . ? 
C79A F8A 1.41(2) . ? 
C79A H79A 1.0000 . ? 
C185 Cl5 1.757(8) . ? 
C185 Cl6 1.778(10) . ? 
C185 H18A 0.9900 . ? 
C185 H18B 0.9900 . ? 
  
loop_ 
 _geom_angle_atom_site_label_1 
 _geom_angle_atom_site_label_2 
 _geom_angle_atom_site_label_3 
 _geom_angle 
 _geom_angle_site_symmetry_1 
 _geom_angle_site_symmetry_3 
 _geom_angle_publ_flag 
C2 C1 C6 119.4(7) . . ? 
C2 C1 C7 118.5(6) . . ? 
C6 C1 C7 122.1(7) . . ? 
C1 C2 C3 120.3(7) . . ? 
C1 C2 H2 119.8 . . ? 
C3 C2 H2 119.8 . . ? 
C4 C3 C2 119.1(8) . . ? 
C4 C3 H3 120.4 . . ? 
C2 C3 H3 120.4 . . ? 
C5 C4 C3 120.9(8) . . ? 
C5 C4 Cl1 120.0(6) . . ? 
C3 C4 Cl1 119.1(7) . . ? 
C4 C5 C6 118.9(7) . . ? 
C4 C5 H5 120.5 . . ? 
C6 C5 H5 120.5 . . ? 
C1 C6 C5 121.2(9) . . ? 
C1 C6 H6 119.4 . . ? 
C5 C6 H6 119.4 . . ? 
C9 C7 C8 111.4(6) . . ? 
C9 C7 C1 109.7(5) . . ? 
C8 C7 C1 114.7(6) . . ? 
C9 C7 H7 106.9 . . ? 
C8 C7 H7 106.9 . . ? 
C1 C7 H7 106.9 . . ? 
C7 C8 H8A 109.5 . . ? 
C7 C8 H8B 109.5 . . ? 
H8A C8 H8B 109.5 . . ? 
C7 C8 H8C 109.5 . . ? 
H8A C8 H8C 109.5 . . ? 
H8B C8 H8C 109.5 . . ? 
C10 C9 C14 118.3(6) . . ? 
C10 C9 C7 122.7(5) . . ? 
C14 C9 C7 118.9(6) . . ? 
C9 C10 C11 120.5(5) . . ? 
C9 C10 N1 120.7(5) . . ? 
C11 C10 N1 118.8(5) . . ? 
C12 C11 C10 120.7(6) . . ? 
C12 C11 H11 119.7 . . ? 
C10 C11 H11 119.7 . . ? 
C13 C12 C11 118.7(7) . . ? 
C13 C12 H12 120.6 . . ? 
C11 C12 H12 120.6 . . ? 
C12 C13 C14 120.9(6) . . ? 
C12 C13 H13 119.5 . . ? 
C14 C13 H13 119.5 . . ? 
C13 C14 C9 120.9(7) . . ? 
C13 C14 H14 119.6 . . ? 
C9 C14 H14 119.6 . . ? 
O1 C15 N1 123.2(5) . . ? 
O1 C15 C16 119.8(5) . . ? 
N1 C15 C16 116.9(4) . . ? 
C18 C16 C17 104.4(5) . . ? 
C18 C16 C15 129.1(5) . . ? 
C17 C16 C15 126.3(5) . . ? 
N3 C17 C16 111.6(5) . . ? 
N3 C17 C19 120.3(5) . . ? 
C16 C17 C19 128.1(5) . . ? 
N2 C18 C16 107.5(5) . . ? 
N2 C18 H18 126.3 . . ? 
C16 C18 H18 126.3 . . ? 
F2 C19 F1 106.3(6) . . ? 
F2 C19 C17 112.3(5) . . ? 
F1 C19 C17 110.1(7) . . ? 
F2 C19 H19 109.4 . . ? 
F1 C19 H19 109.4 . . ? 
C17 C19 H19 109.4 . . ? 
N2 C20 H20A 109.5 . . ? 
N2 C20 H20B 109.5 . . ? 
H20A C20 H20B 109.5 . . ? 
N2 C20 H20C 109.5 . . ? 
H20A C20 H20C 109.5 . . ? 
H20B C20 H20C 109.5 . . ? 
C15 N1 C10 123.4(4) . . ? 
C15 N1 H1 118.3 . . ? 
C10 N1 H1 118.3 . . ? 
N3 N2 C18 112.2(4) . . ? 
N3 N2 C20 120.4(4) . . ? 
C18 N2 C20 127.4(5) . . ? 
C17 N3 N2 104.4(4) . . ? 
C22 C21 C26 116.8(6) . . ? 
C22 C21 C27 122.8(5) . . ? 
C26 C21 C27 120.4(6) . . ? 
C23 C22 C21 122.8(6) . . ? 
C23 C22 H22 118.6 . . ? 
C21 C22 H22 118.6 . . ? 
C24 C23 C22 117.8(7) . . ? 
C24 C23 H23 121.1 . . ? 
C22 C23 H23 121.1 . . ? 
C25 C24 C23 121.4(7) . . ? 
C25 C24 Cl2 121.0(5) . . ? 
C23 C24 Cl2 117.6(7) . . ? 
C24 C25 C26 119.9(6) . . ? 
C24 C25 H25 120.0 . . ? 
C26 C25 H25 120.0 . . ? 
C25 C26 C21 121.1(7) . . ? 
C25 C26 H26 119.4 . . ? 
C21 C26 H26 119.4 . . ? 
C21 C27 C29 112.0(5) . . ? 
C21 C27 C28 114.4(5) . . ? 
C29 C27 C28 109.3(5) . . ? 
C21 C27 H27 106.9 . . ? 
C29 C27 H27 106.9 . . ? 
C28 C27 H27 106.9 . . ? 
C27 C28 H28A 109.5 . . ? 
C27 C28 H28B 109.5 . . ? 
H28A C28 H28B 109.5 . . ? 
C27 C28 H28C 109.5 . . ? 
H28A C28 H28C 109.5 . . ? 
H28B C28 H28C 109.5 . . ? 
C34 C29 C30 117.9(5) . . ? 
C34 C29 C27 120.9(6) . . ? 
C30 C29 C27 121.2(5) . . ? 
C31 C30 C29 120.8(6) . . ? 
C31 C30 N4 119.0(6) . . ? 
C29 C30 N4 120.0(5) . . ? 
C32 C31 C30 119.9(6) . . ? 
C32 C31 H31 120.0 . . ? 
C30 C31 H31 120.0 . . ? 
C31 C32 C33 120.4(6) . . ? 
C31 C32 H32 119.8 . . ? 
C33 C32 H32 119.8 . . ? 
C34 C33 C32 118.8(6) . . ? 
C34 C33 H33 120.6 . . ? 
C32 C33 H33 120.6 . . ? 
C33 C34 C29 122.2(7) . . ? 
C33 C34 H34 118.9 . . ? 
C29 C34 H34 118.9 . . ? 
O2 C35 N4 123.7(5) . . ? 
O2 C35 C36 118.7(5) . . ? 
N4 C35 C36 117.5(4) . . ? 
C38 C36 C37 104.2(5) . . ? 
C38 C36 C35 129.4(5) . . ? 
C37 C36 C35 126.4(5) . . ? 
N6 C37 C36 112.0(5) . . ? 
N6 C37 C39 119.6(5) . . ? 
C36 C37 C39 128.4(5) . . ? 
N5 C38 C36 106.1(5) . . ? 
N5 C38 H38 127.0 . . ? 
C36 C38 H38 127.0 . . ? 
F4 C39 F3 106.9(5) . . ? 
F4 C39 C37 111.7(5) . . ? 
F3 C39 C37 110.0(5) . . ? 
F4 C39 H39 109.4 . . ? 
F3 C39 H39 109.4 . . ? 
C37 C39 H39 109.4 . . ? 
N5 C40 H40A 109.5 . . ? 
N5 C40 H40B 109.5 . . ? 
H40A C40 H40B 109.5 . . ? 
N5 C40 H40C 109.5 . . ? 
H40A C40 H40C 109.5 . . ? 
H40B C40 H40C 109.5 . . ? 
C35 N4 C30 122.8(4) . . ? 
C35 N4 H4 118.6 . . ? 
C30 N4 H4 118.6 . . ? 
C38 N5 N6 113.6(4) . . ? 
C38 N5 C40 127.5(5) . . ? 
N6 N5 C40 118.9(5) . . ? 
C37 N6 N5 104.1(4) . . ? 
C42 C41 C46 117.9(5) . . ? 
C42 C41 C47 121.7(5) . . ? 
C46 C41 C47 120.4(5) . . ? 
C43 C42 C41 122.4(5) . . ? 
C43 C42 H42 118.8 . . ? 
C41 C42 H42 118.8 . . ? 
C42 C43 C44 118.3(5) . . ? 
C42 C43 H43 120.8 . . ? 
C44 C43 H43 120.8 . . ? 
C45 C44 C43 121.3(6) . . ? 
C45 C44 Cl3 119.6(5) . . ? 
C43 C44 Cl3 119.1(5) . . ? 
C46 C45 C44 119.1(6) . . ? 
C46 C45 H45 120.4 . . ? 
C44 C45 H45 120.4 . . ? 
C45 C46 C41 120.9(6) . . ? 
C45 C46 H46 119.5 . . ? 
C41 C46 H46 119.5 . . ? 
C49 C47 C41 113.2(4) . . ? 
C49 C47 C48 113.1(4) . . ? 
C41 C47 C48 109.2(4) . . ? 
C49 C47 H47 107.0 . . ? 
C41 C47 H47 107.0 . . ? 
C48 C47 H47 107.0 . . ? 
C47 C48 H48A 109.5 . . ? 
C47 C48 H48B 109.5 . . ? 
H48A C48 H48B 109.5 . . ? 
C47 C48 H48C 109.5 . . ? 
H48A C48 H48C 109.5 . . ? 
H48B C48 H48C 109.5 . . ? 
C54 C49 C50 116.7(5) . . ? 
C54 C49 C47 123.0(5) . . ? 
C50 C49 C47 120.2(5) . . ? 
C51 C50 C49 122.0(5) . . ? 
C51 C50 N7 118.5(5) . . ? 
C49 C50 N7 119.5(5) . . ? 
C50 C51 C52 120.0(5) . . ? 
C50 C51 H51 120.0 . . ? 
C52 C51 H51 120.0 . . ? 
C53 C52 C51 119.1(6) . . ? 
C53 C52 H52 120.4 . . ? 
C51 C52 H52 120.4 . . ? 
C54 C53 C52 120.0(5) . . ? 
C54 C53 H53 120.0 . . ? 
C52 C53 H53 120.0 . . ? 
C49 C54 C53 122.2(5) . . ? 
C49 C54 H54 118.9 . . ? 
C53 C54 H54 118.9 . . ? 
O3 C55 N7 122.7(5) . . ? 
O3 C55 C56 119.9(5) . . ? 
N7 C55 C56 117.4(4) . . ? 
C58 C56 C57 104.0(4) . . ? 
C58 C56 C55 130.7(5) . . ? 
C57 C56 C55 125.1(4) . . ? 
N9 C57 C56 112.0(4) . . ? 
N9 C57 C59 120.9(5) . . ? 
C56 C57 C59 127.1(5) . . ? 
N8 C58 C56 106.8(4) . . ? 
N8 C58 H58 126.6 . . ? 
C56 C58 H58 126.6 . . ? 
F6 C59 F5 105.4(5) . . ? 
F6 C59 C57 110.7(5) . . ? 
F5 C59 C57 109.5(5) . . ? 
F6 C59 H59 110.4 . . ? 
F5 C59 H59 110.4 . . ? 
C57 C59 H59 110.4 . . ? 
N8 C60 H60A 109.5 . . ? 
N8 C60 H60B 109.5 . . ? 
H60A C60 H60B 109.5 . . ? 
N8 C60 H60C 109.5 . . ? 
H60A C60 H60C 109.5 . . ? 
H60B C60 H60C 109.5 . . ? 
C55 N7 C50 121.8(4) . . ? 
C55 N7 H7A 119.1 . . ? 
C50 N7 H7A 119.1 . . ? 
C58 N8 N9 112.9(4) . . ? 
C58 N8 C60 127.6(5) . . ? 
N9 N8 C60 119.4(4) . . ? 
C57 N9 N8 104.3(4) . . ? 
C66 C61 C62 120.8(7) . . ? 
C66 C61 C67 116.1(7) . . ? 
C62 C61 C67 123.1(8) . . ? 
C61 C62 C63 117.8(10) . . ? 
C61 C62 H62 121.1 . . ? 
C63 C62 H62 121.1 . . ? 
C64 C63 C62 117.6(9) . . ? 
C64 C63 H63 121.2 . . ? 
C62 C63 H63 121.2 . . ? 
C65 C64 C63 124.4(8) . . ? 
C65 C64 Cl4 120.0(9) . . ? 
C63 C64 Cl4 115.6(8) . . ? 
C64 C65 C66 117.9(10) . . ? 
C64 C65 H65 121.1 . . ? 
C66 C65 H65 121.1 . . ? 
C61 C66 C65 121.5(9) . . ? 
C61 C66 H66 119.3 . . ? 
C65 C66 H66 119.3 . . ? 
C61 C67 C69 109.0(5) . . ? 
C61 C67 C68 114.9(6) . . ? 
C69 C67 C68 110.7(7) . . ? 
C61 C67 H67 107.3 . . ? 
C69 C67 H67 107.3 . . ? 
C68 C67 H67 107.3 . . ? 
C67 C68 H68A 109.5 . . ? 
C67 C68 H68B 109.5 . . ? 
H68A C68 H68B 109.5 . . ? 
C67 C68 H68C 109.5 . . ? 
H68A C68 H68C 109.5 . . ? 
H68B C68 H68C 109.5 . . ? 
C70 C69 C74 118.2(5) . . ? 
C70 C69 C67 122.6(6) . . ? 
C74 C69 C67 119.2(6) . . ? 
C69 C70 C71 121.1(5) . . ? 
C69 C70 N10 119.8(5) . . ? 
C71 C70 N10 119.1(5) . . ? 
C72 C71 C70 119.0(6) . . ? 
C72 C71 H71 120.5 . . ? 
C70 C71 H71 120.5 . . ? 
C73 C72 C71 121.3(6) . . ? 
C73 C72 H72 119.4 . . ? 
C71 C72 H72 119.4 . . ? 
C72 C73 C74 119.6(6) . . ? 
C72 C73 H73 120.2 . . ? 
C74 C73 H73 120.2 . . ? 
C73 C74 C69 120.7(6) . . ? 
C73 C74 H74 119.7 . . ? 
C69 C74 H74 119.7 . . ? 
O4 C75 N10 122.7(5) . . ? 
O4 C75 C76 121.0(5) . . ? 
N10 C75 C76 116.2(5) . . ? 
C78 C76 C77A 105.0(8) . . ? 
C78 C76 C77 100.7(6) . . ? 
C78 C76 C75 129.9(5) . . ? 
C77A C76 C75 123.0(8) . . ? 
C77 C76 C75 129.1(6) . . ? 
N11 C78 C76 108.4(5) . . ? 
N11 C78 H78 125.8 . . ? 
C76 C78 H78 125.8 . . ? 
N11 C80 H80A 109.5 . . ? 
N11 C80 H80B 109.5 . . ? 
H80A C80 H80B 109.5 . . ? 
N11 C80 H80C 109.5 . . ? 
H80A C80 H80C 109.5 . . ? 
H80B C80 H80C 109.5 . . ? 
C75 N10 C70 122.0(4) . . ? 
C75 N10 H10 119.0 . . ? 
C70 N10 H10 119.0 . . ? 
N12 N11 C78 113.9(6) . . ? 
C78 N11 N12A 106.9(8) . . ? 
N12 N11 C80 116.4(6) . . ? 
C78 N11 C80 129.0(6) . . ? 
N12A N11 C80 122.0(8) . . ? 
N12 C77 C76 113.5(8) . . ? 
N12 C77 C79 115.3(10) . . ? 
C76 C77 C79 131.1(10) . . ? 
F7 C79 F8 106.3(11) . . ? 
F7 C79 C77 115.6(13) . . ? 
F8 C79 C77 113.0(10) . . ? 
F7 C79 H79 107.2 . . ? 
F8 C79 H79 107.2 . . ? 
C77 C79 H79 107.2 . . ? 
N11 N12 C77 102.7(8) . . ? 
N12A C77A C76 108.9(13) . . ? 
N12A C77A C79A 125.4(15) . . ? 
C76 C77A C79A 125.6(14) . . ? 
F7A C79A F8A 96.2(16) . . ? 
F7A C79A C77A 105.8(16) . . ? 
F8A C79A C77A 109.5(17) . . ? 
F7A C79A H79A 114.6 . . ? 
F8A C79A H79A 114.6 . . ? 
C77A C79A H79A 114.6 . . ? 
C77A N12A N11 107.9(13) . . ? 
Cl5 C185 Cl6 111.5(5) . . ? 
Cl5 C185 H18A 109.3 . . ? 
Cl6 C185 H18A 109.3 . . ? 
Cl5 C185 H18B 109.3 . . ? 
Cl6 C185 H18B 109.3 . . ? 
H18A C185 H18B 108.0 . . ? 
  
loop_ 
 _geom_torsion_atom_site_label_1 
 _geom_torsion_atom_site_label_2 
 _geom_torsion_atom_site_label_3 
 _geom_torsion_atom_site_label_4 
 _geom_torsion 
 _geom_torsion_site_symmetry_1 
 _geom_torsion_site_symmetry_2 
 _geom_torsion_site_symmetry_3 
 _geom_torsion_site_symmetry_4 
 _geom_torsion_publ_flag 
C6 C1 C2 C3 -1.0(11) . . . . ? 
C7 C1 C2 C3 178.9(6) . . . . ? 
C1 C2 C3 C4 0.6(11) . . . . ? 
C2 C3 C4 C5 0.7(12) . . . . ? 
C2 C3 C4 Cl1 -177.8(6) . . . . ? 
C3 C4 C5 C6 -1.7(13) . . . . ? 
Cl1 C4 C5 C6 176.8(7) . . . . ? 
C2 C1 C6 C5 0.0(13) . . . . ? 
C7 C1 C6 C5 -179.9(8) . . . . ? 
C4 C5 C6 C1 1.3(14) . . . . ? 
C2 C1 C7 C9 74.5(7) . . . . ? 
C6 C1 C7 C9 -105.6(8) . . . . ? 
C2 C1 C7 C8 -159.3(7) . . . . ? 
C6 C1 C7 C8 20.6(10) . . . . ? 
C8 C7 C9 C10 116.2(7) . . . . ? 
C1 C7 C9 C10 -115.8(7) . . . . ? 
C8 C7 C9 C14 -64.8(8) . . . . ? 
C1 C7 C9 C14 63.3(8) . . . . ? 
C14 C9 C10 C11 1.9(9) . . . . ? 
C7 C9 C10 C11 -179.0(6) . . . . ? 
C14 C9 C10 N1 179.8(5) . . . . ? 
C7 C9 C10 N1 -1.1(9) . . . . ? 
C9 C10 C11 C12 -2.1(9) . . . . ? 
N1 C10 C11 C12 180.0(5) . . . . ? 
C10 C11 C12 C13 1.4(10) . . . . ? 
C11 C12 C13 C14 -0.7(10) . . . . ? 
C12 C13 C14 C9 0.5(11) . . . . ? 
C10 C9 C14 C13 -1.1(10) . . . . ? 
C7 C9 C14 C13 179.7(6) . . . . ? 
O1 C15 C16 C18 -163.1(6) . . . . ? 
N1 C15 C16 C18 16.9(9) . . . . ? 
O1 C15 C16 C17 11.0(9) . . . . ? 
N1 C15 C16 C17 -169.0(6) . . . . ? 
C18 C16 C17 N3 -0.1(7) . . . . ? 
C15 C16 C17 N3 -175.4(5) . . . . ? 
C18 C16 C17 C19 -178.7(7) . . . . ? 
C15 C16 C17 C19 6.0(11) . . . . ? 
C17 C16 C18 N2 0.5(6) . . . . ? 
C15 C16 C18 N2 175.6(5) . . . . ? 
N3 C17 C19 F2 12.2(11) . . . . ? 
C16 C17 C19 F2 -169.3(7) . . . . ? 
N3 C17 C19 F1 -106.0(7) . . . . ? 
C16 C17 C19 F1 72.5(9) . . . . ? 
O1 C15 N1 C10 2.1(9) . . . . ? 
C16 C15 N1 C10 -177.9(5) . . . . ? 
C9 C10 N1 C15 112.6(6) . . . . ? 
C11 C10 N1 C15 -69.5(7) . . . . ? 
C16 C18 N2 N3 -0.7(6) . . . . ? 
C16 C18 N2 C20 -178.7(6) . . . . ? 
C16 C17 N3 N2 -0.3(7) . . . . ? 
C19 C17 N3 N2 178.4(6) . . . . ? 
C18 N2 N3 C17 0.7(7) . . . . ? 
C20 N2 N3 C17 178.8(5) . . . . ? 
C26 C21 C22 C23 -1.8(9) . . . . ? 
C27 C21 C22 C23 178.9(6) . . . . ? 
C21 C22 C23 C24 2.1(10) . . . . ? 
C22 C23 C24 C25 -2.3(10) . . . . ? 
C22 C23 C24 Cl2 -179.7(5) . . . . ? 
C23 C24 C25 C26 2.3(11) . . . . ? 
Cl2 C24 C25 C26 179.7(5) . . . . ? 
C24 C25 C26 C21 -2.0(10) . . . . ? 
C22 C21 C26 C25 1.8(9) . . . . ? 
C27 C21 C26 C25 -178.9(6) . . . . ? 
C22 C21 C27 C29 -92.2(7) . . . . ? 
C26 C21 C27 C29 88.6(7) . . . . ? 
C22 C21 C27 C28 32.8(8) . . . . ? 
C26 C21 C27 C28 -146.4(6) . . . . ? 
C21 C27 C29 C34 49.7(8) . . . . ? 
C28 C27 C29 C34 -78.1(7) . . . . ? 
C21 C27 C29 C30 -130.3(6) . . . . ? 
C28 C27 C29 C30 101.9(6) . . . . ? 
C34 C29 C30 C31 1.3(9) . . . . ? 
C27 C29 C30 C31 -178.7(5) . . . . ? 
C34 C29 C30 N4 177.5(5) . . . . ? 
C27 C29 C30 N4 -2.5(8) . . . . ? 
C29 C30 C31 C32 0.7(9) . . . . ? 
N4 C30 C31 C32 -175.5(5) . . . . ? 
C30 C31 C32 C33 -1.4(10) . . . . ? 
C31 C32 C33 C34 0.1(10) . . . . ? 
C32 C33 C34 C29 2.0(11) . . . . ? 
C30 C29 C34 C33 -2.7(10) . . . . ? 
C27 C29 C34 C33 177.3(6) . . . . ? 
O2 C35 C36 C38 -166.3(5) . . . . ? 
N4 C35 C36 C38 11.6(8) . . . . ? 
O2 C35 C36 C37 11.3(8) . . . . ? 
N4 C35 C36 C37 -170.8(5) . . . . ? 
C38 C36 C37 N6 -1.0(6) . . . . ? 
C35 C36 C37 N6 -179.1(5) . . . . ? 
C38 C36 C37 C39 -179.5(6) . . . . ? 
C35 C36 C37 C39 2.5(9) . . . . ? 
C37 C36 C38 N5 1.1(6) . . . . ? 
C35 C36 C38 N5 179.1(5) . . . . ? 
N6 C37 C39 F4 16.6(8) . . . . ? 
C36 C37 C39 F4 -165.0(6) . . . . ? 
N6 C37 C39 F3 -101.9(6) . . . . ? 
C36 C37 C39 F3 76.4(7) . . . . ? 
O2 C35 N4 C30 -3.0(8) . . . . ? 
C36 C35 N4 C30 179.2(5) . . . . ? 
C31 C30 N4 C35 -65.0(7) . . . . ? 
C29 C30 N4 C35 118.7(6) . . . . ? 
C36 C38 N5 N6 -1.0(6) . . . . ? 
C36 C38 N5 C40 -178.4(5) . . . . ? 
C36 C37 N6 N5 0.4(6) . . . . ? 
C39 C37 N6 N5 179.1(5) . . . . ? 
C38 N5 N6 C37 0.3(6) . . . . ? 
C40 N5 N6 C37 178.1(5) . . . . ? 
C46 C41 C42 C43 0.1(8) . . . . ? 
C47 C41 C42 C43 177.8(5) . . . . ? 
C41 C42 C43 C44 -1.4(9) . . . . ? 
C42 C43 C44 C45 0.6(9) . . . . ? 
C42 C43 C44 Cl3 179.5(5) . . . . ? 
C43 C44 C45 C46 1.5(10) . . . . ? 
Cl3 C44 C45 C46 -177.5(5) . . . . ? 
C44 C45 C46 C41 -2.8(9) . . . . ? 
C42 C41 C46 C45 2.0(8) . . . . ? 
C47 C41 C46 C45 -175.7(5) . . . . ? 
C42 C41 C47 C49 120.8(5) . . . . ? 
C46 C41 C47 C49 -61.6(6) . . . . ? 
C42 C41 C47 C48 -112.2(6) . . . . ? 
C46 C41 C47 C48 65.4(6) . . . . ? 
C41 C47 C49 C54 112.7(6) . . . . ? 
C48 C47 C49 C54 -12.2(8) . . . . ? 
C41 C47 C49 C50 -70.1(6) . . . . ? 
C48 C47 C49 C50 165.0(5) . . . . ? 
C54 C49 C50 C51 1.5(8) . . . . ? 
C47 C49 C50 C51 -175.9(5) . . . . ? 
C54 C49 C50 N7 -178.5(5) . . . . ? 
C47 C49 C50 N7 4.2(7) . . . . ? 
C49 C50 C51 C52 -1.4(8) . . . . ? 
N7 C50 C51 C52 178.6(5) . . . . ? 
C50 C51 C52 C53 0.4(9) . . . . ? 
C51 C52 C53 C54 0.4(9) . . . . ? 
C50 C49 C54 C53 -0.7(8) . . . . ? 
C47 C49 C54 C53 176.6(5) . . . . ? 
C52 C53 C54 C49 -0.2(9) . . . . ? 
O3 C55 C56 C58 -165.1(5) . . . . ? 
N7 C55 C56 C58 13.5(8) . . . . ? 
O3 C55 C56 C57 9.9(8) . . . . ? 
N7 C55 C56 C57 -171.5(5) . . . . ? 
C58 C56 C57 N9 -0.1(6) . . . . ? 
C55 C56 C57 N9 -176.2(5) . . . . ? 
C58 C56 C57 C59 179.0(6) . . . . ? 
C55 C56 C57 C59 3.0(9) . . . . ? 
C57 C56 C58 N8 0.2(6) . . . . ? 
C55 C56 C58 N8 175.9(5) . . . . ? 
N9 C57 C59 F6 1.9(8) . . . . ? 
C56 C57 C59 F6 -177.2(5) . . . . ? 
N9 C57 C59 F5 -113.8(6) . . . . ? 
C56 C57 C59 F5 67.1(7) . . . . ? 
O3 C55 N7 C50 0.4(8) . . . . ? 
C56 C55 N7 C50 -178.2(4) . . . . ? 
C51 C50 N7 C55 -63.7(7) . . . . ? 
C49 C50 N7 C55 116.2(6) . . . . ? 
C56 C58 N8 N9 -0.1(6) . . . . ? 
C56 C58 N8 C60 -177.3(5) . . . . ? 
C56 C57 N9 N8 0.1(6) . . . . ? 
C59 C57 N9 N8 -179.2(5) . . . . ? 
C58 N8 N9 C57 0.1(6) . . . . ? 
C60 N8 N9 C57 177.5(5) . . . . ? 
C66 C61 C62 C63 -3.7(11) . . . . ? 
C67 C61 C62 C63 175.5(7) . . . . ? 
C61 C62 C63 C64 3.4(12) . . . . ? 
C62 C63 C64 C65 -1.7(13) . . . . ? 
C62 C63 C64 Cl4 179.6(6) . . . . ? 
C63 C64 C65 C66 0.2(12) . . . . ? 
Cl4 C64 C65 C66 178.8(5) . . . . ? 
C62 C61 C66 C65 2.2(10) . . . . ? 
C67 C61 C66 C65 -177.1(6) . . . . ? 
C64 C65 C66 C61 -0.3(11) . . . . ? 
C66 C61 C67 C69 81.2(8) . . . . ? 
C62 C61 C67 C69 -98.0(8) . . . . ? 
C66 C61 C67 C68 -153.9(7) . . . . ? 
C62 C61 C67 C68 26.8(10) . . . . ? 
C61 C67 C69 C70 -125.7(7) . . . . ? 
C68 C67 C69 C70 107.0(8) . . . . ? 
C61 C67 C69 C74 53.4(9) . . . . ? 
C68 C67 C69 C74 -73.9(8) . . . . ? 
C74 C69 C70 C71 3.6(9) . . . . ? 
C67 C69 C70 C71 -177.3(6) . . . . ? 
C74 C69 C70 N10 -177.4(6) . . . . ? 
C67 C69 C70 N10 1.7(9) . . . . ? 
C69 C70 C71 C72 -2.4(9) . . . . ? 
N10 C70 C71 C72 178.7(5) . . . . ? 
C70 C71 C72 C73 0.4(9) . . . . ? 
C71 C72 C73 C74 0.2(10) . . . . ? 
C72 C73 C74 C69 1.1(11) . . . . ? 
C70 C69 C74 C73 -3.0(10) . . . . ? 
C67 C69 C74 C73 177.9(7) . . . . ? 
O4 C75 C76 C78 -161.3(6) . . . . ? 
N10 C75 C76 C78 16.5(9) . . . . ? 
O4 C75 C76 C77A -0.7(12) . . . . ? 
N10 C75 C76 C77A 177.2(11) . . . . ? 
O4 C75 C76 C77 27.3(11) . . . . ? 
N10 C75 C76 C77 -154.9(8) . . . . ? 
C77A C76 C78 N11 16.0(10) . . . . ? 
C77 C76 C78 N11 -7.5(7) . . . . ? 
C75 C76 C78 N11 179.3(6) . . . . ? 
O4 C75 N10 C70 0.2(8) . . . . ? 
C76 C75 N10 C70 -177.6(5) . . . . ? 
C69 C70 N10 C75 112.5(6) . . . . ? 
C71 C70 N10 C75 -68.5(7) . . . . ? 
C76 C78 N11 N12 9.7(8) . . . . ? 
C76 C78 N11 N12A -17.3(9) . . . . ? 
C76 C78 N11 C80 179.4(6) . . . . ? 
C78 C76 C77 N12 3.8(10) . . . . ? 
C75 C76 C77 N12 177.1(7) . . . . ? 
C78 C76 C77 C79 -178.2(12) . . . . ? 
C75 C76 C77 C79 -4.9(17) . . . . ? 
N12 C77 C79 F7 111.9(13) . . . . ? 
C76 C77 C79 F7 -66.0(16) . . . . ? 
N12 C77 C79 F8 -125.3(12) . . . . ? 
C76 C77 C79 F8 56.7(19) . . . . ? 
C78 N11 N12 C77 -6.8(10) . . . . ? 
C80 N11 N12 C77 -177.9(8) . . . . ? 
C76 C77 N12 N11 1.5(11) . . . . ? 
C79 C77 N12 N11 -176.8(10) . . . . ? 
C78 C76 C77A N12A -8.6(17) . . . . ? 
C75 C76 C77A N12A -173.3(11) . . . . ? 
C78 C76 C77A C79A 174.6(18) . . . . ? 
C75 C76 C77A C79A 10(2) . . . . ? 
N12A C77A C79A F7A -15(3) . . . . ? 
C76 C77A C79A F7A 161.2(19) . . . . ? 
N12A C77A C79A F8A -118(2) . . . . ? 
C76 C77A C79A F8A 59(3) . . . . ? 
C76 C77A N12A N11 -1.8(19) . . . . ? 
C79A C77A N12A N11 175.1(18) . . . . ? 
C78 N11 N12A C77A 11.8(16) . . . . ? 
C80 N11 N12A C77A 176.5(12) . . . . ? 
  
_refine_diff_density_max    1.416 
_refine_diff_density_min   -1.162 
_refine_diff_density_rms    0.088 
  
_shelx_res_file 
; 
TITL T in C2 New:C2221 
    t.res 
    created by SHELXL-2018/3 at 18:38:50 on 28-Jul-2024 
CELL 1.34139 11.6597 30.166 45.051 90 90 90 
ZERR 32 0.0011 0.003 0.004 0 0 0 
LATT -7 
SYMM -X,-Y,0.5+Z 
SYMM +X,-Y,-Z 
SYMM -X,+Y,0.5-Z 
SFAC C H Cl F N O 
DISP C 0.0137 0.0067 57.1 
DISP Cl 0.3281 0.5435 4162.2 
DISP F 0.0583 0.04 317.7 
DISP H 0 0 0.6 
DISP N 0.0253 0.0136 110.5121 
DISP O 0.0389 0.0241 193.4 
UNIT 648 600 48 64 96 32 
SADI F8 C79 F8A C79A 
SADI N11 N12 N11 N12A 
SADI C76 C77 C76 C77A 
SADI N12 C77 N12A C77A 
SADI C77 C79 C77A C79A 
SADI C79 F7 C79A F7A 
SADI 0.04 F8 C77 F8A C77A 
SADI 0.04 F8 F7 F8A F7A 
SADI 0.04 N11 C77 N11 C77A 
SADI 0.04 C76 N12 C76 N12A 
SADI 0.04 C76 C79 C76 C79A 
SADI 0.04 N12 C79 N12A C79A 
SADI 0.04 C77 F7 C77A F7A 
EADP C79 C79A 
EADP C77 C77A 
EADP N12 N12A 
EADP F8 F8A 
EADP F7 F7A 
  
L.S. 10 
PLAN  99 
SIZE 0.08 0.13 0.15 
TEMP -173 
CONF 
MORE -1 
BOND $H 
ABIN 
fmap 2 
acta 
TWIN -1 0 0 0 -1 0 0 0 -1 2 
REM <olex2.extras> 
REM <HklSrc "%.\\T.hkl"> 
REM </olex2.extras> 
  
WGHT    0.108000   50.867302 
BASF   0.06451 
FVAR       0.04149   0.61762 
C1    1   -0.067453    0.500102    0.549060    11.00000    0.06059    0.03254 = 
         0.04797   -0.00381   -0.00469    0.01150 
C2    1    0.049013    0.503554    0.545366    11.00000    0.05698    0.03644 = 
         0.04912   -0.00341   -0.00832    0.00980 
AFIX  43 
H2    2    0.098546    0.482971    0.554873    11.00000   -1.20000 
AFIX   0 
C3    1    0.095185    0.537212    0.527678    11.00000    0.05645    0.04809 = 
         0.05509    0.00017    0.00028   -0.00153 
AFIX  43 
H3    2    0.175765    0.539461    0.524946    11.00000   -1.20000 
AFIX   0 
C4    1    0.021464    0.567413    0.514110    11.00000    0.07803    0.04291 = 
         0.04345    0.00254   -0.00825    0.00397 
C5    1   -0.093962    0.564793    0.518143    11.00000    0.07193    0.04474 = 
         0.07646    0.01621   -0.01276    0.01340 
AFIX  43 
H5    2   -0.143649    0.585944    0.509270    11.00000   -1.20000 
AFIX   0 
C6    1   -0.138353    0.530416    0.535587    11.00000    0.05657    0.05083 = 
         0.08544    0.01199   -0.00920    0.00526 
AFIX  43 
H6    2   -0.218984    0.528007    0.538153    11.00000   -1.20000 
AFIX   0 
C7    1   -0.114159    0.462287    0.568140    11.00000    0.04049    0.03119 = 
         0.06052   -0.00185   -0.00550    0.00754 
AFIX  13 
H7    2   -0.068180    0.435307    0.563168    11.00000   -1.20000 
AFIX   0 
C8    1   -0.239611    0.450723    0.562463    11.00000    0.05640    0.03913 = 
         0.07829   -0.00781   -0.01449    0.00243 
AFIX 137 
H8A   2   -0.287913    0.476276    0.567378    11.00000   -1.50000 
H8B   2   -0.261598    0.425426    0.574868    11.00000   -1.50000 
H8C   2   -0.249920    0.443038    0.541497    11.00000   -1.50000 
AFIX   0 
C9    1   -0.092774    0.472320    0.600804    11.00000    0.03055    0.02671 = 
         0.05687   -0.00635   -0.00041    0.00750 
C10   1   -0.022292    0.446875    0.618274    11.00000    0.02151    0.02322 = 
         0.05351   -0.00636    0.00432   -0.00541 
C11   1   -0.006936    0.457105    0.648186    11.00000    0.03356    0.03586 = 
         0.05029   -0.00794    0.00452   -0.00665 
AFIX  43 
H11   2    0.040088    0.438669    0.660193    11.00000   -1.20000 
AFIX   0 
C12   1   -0.059816    0.494070    0.660642    11.00000    0.03758    0.04534 = 
         0.05472   -0.01597    0.00940   -0.00212 
AFIX  43 
H12   2   -0.047978    0.501402    0.680920    11.00000   -1.20000 
AFIX   0 
C13   1   -0.129284    0.519675    0.643081    11.00000    0.04711    0.04012 = 
         0.07388   -0.01854    0.02234   -0.00235 
AFIX  43 
H13   2   -0.166511    0.544811    0.651362    11.00000   -1.20000 
AFIX   0 
C14   1   -0.145843    0.509474    0.613624    11.00000    0.03809    0.02724 = 
         0.07214   -0.00668    0.00797    0.00981 
AFIX  43 
H14   2   -0.193815    0.527806    0.601799    11.00000   -1.20000 
AFIX   0 
C15   1    0.147776    0.405704    0.602679    11.00000    0.01982    0.02256 = 
         0.03565   -0.00247   -0.00175    0.00134 
C16   1    0.192342    0.364386    0.589133    11.00000    0.02252    0.02029 = 
         0.03534   -0.00285   -0.00240    0.00306 
C17   1    0.308257    0.351312    0.587576    11.00000    0.02889    0.03244 = 
         0.04891   -0.00876   -0.00698    0.00672 
C18   1    0.134653    0.332512    0.573454    11.00000    0.02144    0.02508 = 
         0.04041   -0.00369    0.00235   -0.00001 
AFIX  43 
H18   2    0.054304    0.331455    0.570029    11.00000   -1.20000 
AFIX   0 
C19   1    0.408977    0.373062    0.601118    11.00000    0.02570    0.06089 = 
         0.07163   -0.02356   -0.00827    0.01335 
AFIX  13 
H19   2    0.406325    0.405581    0.596864    11.00000   -1.20000 
AFIX   0 
C20   1    0.192367    0.263773    0.545676    11.00000    0.02826    0.02968 = 
         0.05781   -0.01802    0.00299   -0.00375 
AFIX 137 
H20A  2    0.236068    0.266082    0.527159    11.00000   -1.50000 
H20B  2    0.110378    0.261610    0.541112    11.00000   -1.50000 
H20C  2    0.216721    0.237269    0.556562    11.00000   -1.50000 
AFIX   0 
CL1   3    0.078723    0.608108    0.491082    11.00000    0.08929    0.05873 = 
         0.05576    0.01131   -0.00700   -0.00630 
F1    4    0.408800    0.366503    0.631055    11.00000    0.05893    0.12347 = 
         0.08004   -0.04655   -0.03543    0.01791 
F2    4    0.509626    0.356053    0.590934    11.00000    0.02625    0.07755 = 
         0.11287   -0.05236   -0.01703    0.01741 
N1    5    0.033675    0.408582    0.606416    11.00000    0.02197    0.01584 = 
         0.05124   -0.00545    0.00102   -0.00099 
AFIX  43 
H1    2   -0.008821    0.385716    0.601302    11.00000   -1.20000 
AFIX   0 
N2    5    0.213011    0.302826    0.563744    11.00000    0.02500    0.02488 = 
         0.03975   -0.00710   -0.00016    0.00331 
N3    5    0.320923    0.313807    0.571986    11.00000    0.02759    0.02813 = 
         0.04630   -0.00760   -0.00905    0.00811 
O1    6    0.215150    0.435538    0.609951    11.00000    0.02186    0.02959 = 
         0.05760   -0.01302   -0.00653    0.00016 
  
C21   1   -0.356840    0.401258    0.676237    11.00000    0.02225    0.04080 = 
         0.04752    0.01022   -0.00379   -0.00833 
C22   1   -0.379166    0.418108    0.704295    11.00000    0.04799    0.03350 = 
         0.04589    0.00839   -0.00740   -0.00793 
AFIX  43 
H22   2   -0.375066    0.398628    0.720830    11.00000   -1.20000 
AFIX   0 
C23   1   -0.407152    0.462066    0.709239    11.00000    0.04297    0.03820 = 
         0.06192    0.00170   -0.01312   -0.00707 
AFIX  43 
H23   2   -0.419604    0.472948    0.728763    11.00000   -1.20000 
AFIX   0 
C24   1   -0.416398    0.489613    0.684866    11.00000    0.03189    0.03877 = 
         0.08177    0.02028   -0.00832   -0.00346 
C25   1   -0.394948    0.474688    0.657062    11.00000    0.03533    0.05030 = 
         0.07524    0.03076   -0.00550    0.00095 
AFIX  43 
H25   2   -0.399073    0.494454    0.640680    11.00000   -1.20000 
AFIX   0 
C26   1   -0.366953    0.430515    0.652529    11.00000    0.03049    0.06110 = 
         0.04647    0.01343   -0.00576   -0.00560 
AFIX  43 
H26   2   -0.354479    0.420073    0.632899    11.00000   -1.20000 
AFIX   0 
C27   1   -0.324433    0.353630    0.670965    11.00000    0.02156    0.04385 = 
         0.04360   -0.00017   -0.00321   -0.00714 
AFIX  13 
H27   2   -0.352170    0.345724    0.650639    11.00000   -1.20000 
AFIX   0 
C28   1   -0.380335    0.320371    0.692806    11.00000    0.02849    0.03728 = 
         0.06141   -0.00256    0.01171   -0.00796 
AFIX 137 
H28A  2   -0.463581    0.324844    0.693003    11.00000   -1.50000 
H28B  2   -0.349602    0.325207    0.712792    11.00000   -1.50000 
H28C  2   -0.363187    0.290022    0.686440    11.00000   -1.50000 
AFIX   0 
C29   1   -0.194590    0.346943    0.671040    11.00000    0.02111    0.04055 = 
         0.04097    0.00764   -0.00234   -0.00321 
C30   1   -0.139500    0.323763    0.648108    11.00000    0.02381    0.03014 = 
         0.04116    0.00554   -0.00534   -0.00827 
C31   1   -0.021376    0.317020    0.648649    11.00000    0.02337    0.03329 = 
         0.05815    0.00958   -0.00265   -0.00438 
AFIX  43 
H31   2    0.015037    0.301567    0.632877    11.00000   -1.20000 
AFIX   0 
C32   1    0.043043    0.332891    0.672241    11.00000    0.02127    0.04769 = 
         0.07397    0.01308   -0.01349   -0.01030 
AFIX  43 
H32   2    0.123367    0.327676    0.672799    11.00000   -1.20000 
AFIX   0 
C33   1   -0.009707    0.356600    0.695286    11.00000    0.03288    0.05610 = 
         0.05546    0.01279   -0.01527   -0.01535 
AFIX  43 
H33   2    0.034160    0.367560    0.711470    11.00000   -1.20000 
AFIX   0 
C34   1   -0.126904    0.363727    0.694004    11.00000    0.02768    0.05827 = 
         0.03821    0.00263   -0.00485   -0.00879 
AFIX  43 
H34   2   -0.162440    0.380595    0.709252    11.00000   -1.20000 
AFIX   0 
C35   1   -0.194278    0.315909    0.596056    11.00000    0.01726    0.01976 = 
         0.04319   -0.00022   -0.00185   -0.00245 
C36   1   -0.266147    0.293057    0.574066    11.00000    0.02068    0.01668 = 
         0.04098   -0.00184   -0.00003    0.00184 
C37   1   -0.256273    0.296077    0.542943    11.00000    0.02438    0.02436 = 
         0.04170   -0.00268    0.00125   -0.00151 
C38   1   -0.361119    0.264954    0.578537    11.00000    0.02324    0.02712 = 
         0.04364    0.00600   -0.00486   -0.00114 
AFIX  43 
H38   2   -0.392936    0.256106    0.597024    11.00000   -1.20000 
AFIX   0 
C39   1   -0.170058    0.321168    0.525191    11.00000    0.04100    0.04251 = 
         0.03733    0.00249    0.00437   -0.00362 
AFIX  13 
H39   2   -0.159271    0.351283    0.534039    11.00000   -1.20000 
AFIX   0 
C40   1   -0.495311    0.225200    0.544029    11.00000    0.03147    0.03165 = 
         0.05183   -0.00054   -0.01359   -0.01094 
AFIX 137 
H40A  2   -0.468848    0.199348    0.532775    11.00000   -1.50000 
H40B  2   -0.550011    0.242114    0.532009    11.00000   -1.50000 
H40C  2   -0.532808    0.215300    0.562335    11.00000   -1.50000 
AFIX   0 
CL2   3   -0.451510    0.545726    0.691363    11.00000    0.05421    0.03956 = 
         0.13414    0.01911   -0.01945    0.00306 
F3    4   -0.067870    0.299167    0.525195    11.00000    0.03016    0.06664 = 
         0.05970   -0.00333    0.01229   -0.00256 
F4    4   -0.202451    0.325291    0.496655    11.00000    0.05237    0.07515 = 
         0.04607    0.00887    0.00237   -0.01798 
N4    5   -0.206243    0.304151    0.624403    11.00000    0.02020    0.02849 = 
         0.03888    0.00346    0.00001   -0.00813 
AFIX  43 
H4    2   -0.256873    0.283587    0.628904    11.00000   -1.20000 
AFIX   0 
N5    5   -0.397481    0.253233    0.551426    11.00000    0.02582    0.02599 = 
         0.04033   -0.00097   -0.00378   -0.00337 
N6    5   -0.335676    0.271738    0.529007    11.00000    0.02668    0.03245 = 
         0.04068   -0.00213   -0.00256    0.00359 
O2    6   -0.128192    0.346047    0.587392    11.00000    0.02424    0.02383 = 
         0.04550   -0.00119    0.00361   -0.00687 
  
C41   1   -0.138263    0.193608    0.711196    11.00000    0.02059    0.02692 = 
         0.03486    0.00126   -0.00809    0.00310 
C42   1   -0.236624    0.176825    0.724446    11.00000    0.02563    0.02375 = 
         0.03713    0.00080   -0.00083    0.00359 
AFIX  43 
H42   2   -0.258344    0.147082    0.720393    11.00000   -1.20000 
AFIX   0 
C43   1   -0.304044    0.201817    0.743310    11.00000    0.02885    0.03282 = 
         0.04301    0.00561    0.00434    0.00148 
AFIX  43 
H43   2   -0.371897    0.189808    0.751773    11.00000   -1.20000 
AFIX   0 
C44   1   -0.269998    0.245090    0.749611    11.00000    0.04788    0.02651 = 
         0.04060    0.00015    0.00201    0.00856 
C45   1   -0.171390    0.263122    0.737144    11.00000    0.06181    0.02348 = 
         0.04362   -0.00402   -0.00039    0.00114 
AFIX  43 
H45   2   -0.148197    0.292428    0.741997    11.00000   -1.20000 
AFIX   0 
C46   1   -0.107464    0.237821    0.717574    11.00000    0.03162    0.02879 = 
         0.04508    0.00224   -0.00125   -0.00049 
AFIX  43 
H46   2   -0.041920    0.250403    0.708304    11.00000   -1.20000 
AFIX   0 
C47   1   -0.062587    0.165066    0.691291    11.00000    0.02154    0.02728 = 
         0.03590   -0.00368   -0.00062    0.00140 
AFIX  13 
H47   2   -0.100807    0.135505    0.689543    11.00000   -1.20000 
AFIX   0 
C48   1    0.053105    0.157346    0.706659    11.00000    0.02555    0.04594 = 
         0.04592    0.00148   -0.00466    0.00827 
AFIX 137 
H48A  2    0.040738    0.141601    0.725415    11.00000   -1.50000 
H48B  2    0.089849    0.185953    0.710640    11.00000   -1.50000 
H48C  2    0.102639    0.139553    0.693740    11.00000   -1.50000 
AFIX   0 
C49   1   -0.050645    0.183268    0.660189    11.00000    0.01760    0.02847 = 
         0.04157   -0.00491   -0.00062    0.00262 
C50   1   -0.144685    0.182490    0.640589    11.00000    0.01716    0.02683 = 
         0.03614   -0.00336    0.00018   -0.00053 
C51   1   -0.135305    0.196230    0.611466    11.00000    0.02725    0.03359 = 
         0.03616    0.00030   -0.00098   -0.00055 
AFIX  43 
H51   2   -0.199906    0.194706    0.598656    11.00000   -1.20000 
AFIX   0 
C52   1   -0.031027    0.212342    0.600852    11.00000    0.02822    0.04303 = 
         0.04298    0.00254    0.00885    0.00040 
AFIX  43 
H52   2   -0.024095    0.222029    0.580868    11.00000   -1.20000 
AFIX   0 
C53   1    0.062675    0.214050    0.619891    11.00000    0.02569    0.03876 = 
         0.04886    0.00220    0.01105   -0.00553 
AFIX  43 
H53   2    0.134124    0.225129    0.612985    11.00000   -1.20000 
AFIX   0 
C54   1    0.051785    0.199538    0.649045    11.00000    0.02058    0.04058 = 
         0.04633   -0.00166   -0.00325   -0.00037 
AFIX  43 
H54   2    0.116739    0.200820    0.661747    11.00000   -1.20000 
AFIX   0 
C55   1   -0.347380    0.194096    0.652232    11.00000    0.01802    0.02539 = 
         0.03443    0.00031   -0.00438   -0.00197 
C56   1   -0.454428    0.175260    0.664113    11.00000    0.01522    0.02180 = 
         0.03875    0.00083   -0.00024   -0.00234 
C57   1   -0.563401    0.196606    0.663578    11.00000    0.01922    0.02582 = 
         0.04057    0.00620   -0.00209   -0.00287 
C58   1   -0.474232    0.136362    0.679667    11.00000    0.02150    0.02320 = 
         0.03514    0.00073   -0.00016    0.00011 
AFIX  43 
H58   2   -0.419430    0.114072    0.684221    11.00000   -1.20000 
AFIX   0 
C59   1   -0.591602    0.240321    0.649982    11.00000    0.01788    0.04160 = 
         0.05522    0.01459    0.00020   -0.00091 
AFIX  13 
H59   2   -0.539887    0.263919    0.657975    11.00000   -1.20000 
AFIX   0 
C60   1   -0.647330    0.103321    0.704571    11.00000    0.03324    0.02762 = 
         0.04629    0.00313    0.01292   -0.00380 
AFIX 137 
H60A  2   -0.707086    0.089558    0.692361    11.00000   -1.50000 
H60B  2   -0.682646    0.117666    0.721816    11.00000   -1.50000 
H60C  2   -0.593391    0.080537    0.711321    11.00000   -1.50000 
AFIX   0 
CL3   3   -0.354443    0.277436    0.773191    11.00000    0.09311    0.03727 = 
         0.06071   -0.00009    0.02936    0.02400 
F5    4   -0.581024    0.237451    0.619547    11.00000    0.03608    0.06534 = 
         0.05411    0.03268    0.00001    0.00197 
F6    4   -0.702902    0.250988    0.654954    11.00000    0.01631    0.04371 = 
         0.08218    0.01958   -0.00315    0.00497 
N7    5   -0.254171    0.167017    0.650996    11.00000    0.01715    0.02445 = 
         0.04023    0.00269    0.00122   -0.00067 
AFIX  43 
H7A   2   -0.261092    0.139258    0.656726    11.00000   -1.20000 
AFIX   0 
N8    5   -0.586320    0.136251    0.687091    11.00000    0.02166    0.02488 = 
         0.03802    0.00626    0.00192   -0.00492 
N9    5   -0.643114    0.173019    0.677448    11.00000    0.02039    0.03088 = 
         0.04210    0.00718    0.00194    0.00068 
O3    6   -0.344254    0.233542    0.644362    11.00000    0.01762    0.02540 = 
         0.04647    0.00895   -0.00077   -0.00306 
  
C61   1    0.510879    0.563635    0.586075    11.00000    0.02833    0.03030 = 
         0.06871    0.00514    0.00701    0.00463 
C62   1    0.569164    0.575285    0.560520    11.00000    0.04459    0.05342 = 
         0.08702    0.01150    0.02736    0.00629 
AFIX  43 
H62   2    0.547524    0.563635    0.541746    11.00000   -1.20000 
AFIX   0 
C63   1    0.664429    0.605881    0.563335    11.00000    0.07100    0.05347 = 
         0.13473    0.02473    0.06538    0.01625 
AFIX  43 
H63   2    0.704777    0.616206    0.546369    11.00000   -1.20000 
AFIX   0 
C64   1    0.694348    0.619443    0.591469    11.00000    0.03571    0.03577 = 
         0.12643   -0.01733    0.00847    0.00830 
C65   1    0.640322    0.607284    0.615947    11.00000    0.04378    0.04965 = 
         0.10771    0.00359   -0.01156    0.01849 
AFIX  43 
H65   2    0.664350    0.617673    0.634857    11.00000   -1.20000 
AFIX   0 
C66   1    0.546260    0.578514    0.613100    11.00000    0.04975    0.04971 = 
         0.07405    0.01236   -0.00404    0.02120 
AFIX  43 
H66   2    0.506438    0.569228    0.630415    11.00000   -1.20000 
AFIX   0 
C67   1    0.404809    0.534625    0.585994    11.00000    0.03674    0.02931 = 
         0.08207    0.00804    0.01527    0.00483 
AFIX  13 
H67   2    0.406546    0.516479    0.604565    11.00000   -1.20000 
AFIX   0 
C68   1    0.396256    0.501714    0.559287    11.00000    0.04633    0.05314 = 
         0.12392   -0.02817    0.01655    0.00540 
AFIX 137 
H68A  2    0.377133    0.518159    0.541191    11.00000   -1.50000 
H68B  2    0.336316    0.479740    0.563293    11.00000   -1.50000 
H68C  2    0.469958    0.486609    0.556632    11.00000   -1.50000 
AFIX   0 
C69   1    0.298653    0.564122    0.587533    11.00000    0.03337    0.02641 = 
         0.05850    0.00245    0.00175    0.00794 
C70   1    0.214485    0.558935    0.609097    11.00000    0.02460    0.02161 = 
         0.04452   -0.00061   -0.00324    0.00262 
C71   1    0.115519    0.585464    0.609108    11.00000    0.02514    0.03796 = 
         0.04567   -0.00683   -0.00435    0.00364 
AFIX  43 
H71   2    0.057116    0.580943    0.623497    11.00000   -1.20000 
AFIX   0 
C72   1    0.104409    0.618061    0.587996    11.00000    0.03216    0.03839 = 
         0.05513   -0.00651   -0.00927    0.01327 
AFIX  43 
H72   2    0.037833    0.636215    0.587970    11.00000   -1.20000 
AFIX   0 
C73   1    0.187678    0.624899    0.566936    11.00000    0.03650    0.03940 = 
         0.05340    0.00531   -0.00761    0.00871 
AFIX  43 
H73   2    0.178758    0.647661    0.552547    11.00000   -1.20000 
AFIX   0 
C74   1    0.285471    0.598237    0.566782    11.00000    0.04345    0.03902 = 
         0.05388    0.00665    0.01163    0.01103 
AFIX  43 
H74   2    0.343715    0.603309    0.552433    11.00000   -1.20000 
AFIX   0 
C75   1    0.244066    0.535864    0.660467    11.00000    0.01771    0.02675 = 
         0.04703   -0.00326   -0.00514    0.00308 
C76   1    0.260506    0.498672    0.680681    11.00000    0.02992    0.02461 = 
         0.04356   -0.00435   -0.00599    0.00240 
C78   1    0.287694    0.455094    0.674671    11.00000    0.02499    0.03139 = 
         0.03811   -0.00326   -0.00324   -0.00065 
AFIX  43 
H78   2    0.299175    0.442739    0.655503    11.00000   -1.20000 
AFIX   0 
C80   1    0.320496    0.386907    0.705601    11.00000    0.04607    0.03369 = 
         0.05851    0.00770   -0.00691    0.00674 
AFIX 137 
H80A  2    0.396801    0.384144    0.714533    11.00000   -1.50000 
H80B  2    0.318816    0.370889    0.686681    11.00000   -1.50000 
H80C  2    0.263064    0.374312    0.719060    11.00000   -1.50000 
AFIX   0 
CL4   3    0.811043    0.656262    0.593542    11.00000    0.03644    0.05788 = 
         0.24947   -0.01537    0.02096   -0.00493 
N10   5    0.227399    0.525454    0.631568    11.00000    0.03165    0.02123 = 
         0.03837   -0.00339   -0.00147   -0.00108 
AFIX  43 
H10   2    0.224376    0.497357    0.626373    11.00000   -1.20000 
AFIX   0 
N11   5    0.295182    0.433100    0.700493    11.00000    0.03779    0.03610 = 
         0.04398    0.00094   -0.00217    0.01012 
O4    6    0.248916    0.574695    0.669491    11.00000    0.03859    0.02127 = 
         0.05359   -0.00877   -0.01362    0.00421 
PART 1 
C77   1    0.238658    0.496237    0.712321    21.00000    0.02851    0.04317 = 
         0.04552   -0.00768   -0.01482    0.01593 
C79   1    0.202085    0.530470    0.733700    21.00000    0.07715    0.05839 = 
         0.04420   -0.01821   -0.01172    0.02752 
AFIX  13 
H79   2    0.188924    0.515287    0.753135    21.00000   -1.20000 
AFIX   0 
F7    4    0.275031    0.562047    0.738374    21.00000    0.17728    0.07284 = 
         0.06581   -0.02795   -0.03360    0.06253 
F8    4    0.102115    0.550411    0.725987    21.00000    0.05479    0.06325 = 
         0.04755    0.00454    0.01330    0.03490 
N12   5    0.258334    0.456229    0.723880    21.00000    0.03459    0.04228 = 
         0.03672    0.00054   -0.00059    0.00960 
PART 2 
C77A  1    0.283864    0.504163    0.711314   -21.00000    0.02851    0.04317 = 
         0.04552   -0.00768   -0.01482    0.01593 
C79A  1    0.277491    0.546599    0.727935   -21.00000    0.07715    0.05839 = 
         0.04420   -0.01821   -0.01172    0.02752 
AFIX  13 
H79A  2    0.340191    0.568097    0.723227   -21.00000   -1.20000 
AFIX   0 
F7A   4    0.270064    0.535297    0.756842   -21.00000    0.17728    0.07284 = 
         0.06581   -0.02795   -0.03360    0.06253 
F8A   4    0.165667    0.564204    0.725617   -21.00000    0.05479    0.06325 = 
         0.04755    0.00454    0.01330    0.03490 
N12A  5    0.306563    0.465195    0.723010   -21.00000    0.03459    0.04228 = 
         0.03672    0.00054   -0.00059    0.00960 
  
PART 0 
C185  1   -0.519878    0.347708    0.513033    11.00000    0.05472    0.05085 = 
         0.07234    0.00927    0.00656    0.01315 
AFIX  23 
H18A  2   -0.520470    0.332668    0.532565    11.00000   -1.20000 
H18B  2   -0.439816    0.348149    0.505722    11.00000   -1.20000 
AFIX   0 
CL5   3   -0.568937    0.402416    0.517306    11.00000    0.12668    0.04950 = 
         0.08696    0.00222    0.00467    0.01794 
CL6   3   -0.606786    0.317423    0.487711    11.00000    0.11845    0.05565 = 
         0.07319    0.00728   -0.01669    0.00785 
HKLF 4 
  
  
  
  
REM  T in C2 New:C2221 
REM wR2 = 0.208930, GooF = S = 1.06939, Restrained GooF = 1.07107 for all data 
REM R1 = 0.076545 for 16357 Fo > 4sig(Fo) and 0.078861 for all 17102 data 
REM 1025 parameters refined using 13 restraints 
  
END 
  
WGHT      0.1064     51.1632 
  
REM Highest difference peak  1.416,  deepest hole -1.162,  1-sigma level  0.088 
Q1    1   0.8239  0.6474  0.5557  11.00000  0.05    1.42 
Q2    1  -0.4183  0.5382  0.6726  11.00000  0.05    1.02 
Q3    1   0.0467  0.5112  0.7319  11.00000  0.05    0.91 
Q4    1  -0.4276  0.3940  0.5257  11.00000  0.05    0.88 
Q5    1   0.1998  0.5197  0.7613  11.00000  0.05    0.87 
Q6    1  -0.6639  0.3688  0.5106  11.00000  0.05    0.86 
Q7    1   0.1629  0.5991  0.4926  11.00000  0.05    0.58 
Q8    1   0.3332  0.5427  0.7543  11.00000  0.05    0.55 
Q9    1  -0.2002  0.3633  0.5225  11.00000  0.05    0.48 
Q10   1  -0.2784  0.2773  0.7768  11.00000  0.05    0.41 
Q11   1   0.6428  0.5884  0.5431  11.00000  0.05    0.41 
Q12   1   0.4816  0.3347  0.6076  11.00000  0.05    0.39 
Q13   1   0.3603  0.3490  0.6451  11.00000  0.05    0.34 
Q14   1   0.3390  0.5006  0.7112  11.00000  0.05    0.34 
Q15   1   0.4018  0.5205  0.7376  11.00000  0.05    0.33 
Q16   1  -0.2552  0.4697  0.6589  11.00000  0.05    0.32 
Q17   1   0.3596  0.4658  0.7219  11.00000  0.05    0.32 
Q18   1  -0.6094  0.2912  0.4687  11.00000  0.05    0.31 
Q19   1  -0.6024  0.2127  0.6098  11.00000  0.05    0.31 
Q20   1   0.8179  0.6129  0.5599  11.00000  0.05    0.28 
Q21   1  -0.0968  0.1811  0.6485  11.00000  0.05    0.28 
Q22   1   0.3224  0.4443  0.7424  11.00000  0.05    0.28 
Q23   1  -0.3801  0.1626  0.7765  11.00000  0.05    0.27 
Q24   1   0.0745  0.5772  0.5442  11.00000  0.05    0.27 
Q25   1  -0.1820  0.1783  0.5588  11.00000  0.05    0.27 
Q26   1  -0.5000  0.5301  0.7500  10.50000  0.05    0.27 
Q27   1  -0.5000  0.2629  0.7500  10.50000  0.05    0.26 
Q28   1   0.6391  0.5896  0.6474  11.00000  0.05    0.26 
Q29   1   0.9050  0.6390  0.5606  11.00000  0.05    0.25 
Q30   1   0.0037  0.2821  0.6888  11.00000  0.05    0.25 
Q31   1  -0.4448  0.2502  0.6535  11.00000  0.05    0.25 
Q32   1   0.7399  0.6613  0.5511  11.00000  0.05    0.25 
Q33   1   0.3167  0.5719  0.6666  11.00000  0.05    0.25 
Q34   1  -0.2213  0.4458  0.6523  11.00000  0.05    0.25 
Q35   1   0.1206  0.2612  0.6444  11.00000  0.05    0.25 
Q36   1  -0.1461  0.4892  0.6138  11.00000  0.05    0.25 
Q37   1   0.7245  0.6205  0.5650  11.00000  0.05    0.25 
Q38   1  -0.2913  0.3120  0.7567  11.00000  0.05    0.25 
Q39   1  -0.1994  0.2786  0.6480  11.00000  0.05    0.25 
Q40   1  -0.5460  0.2572  0.7703  11.00000  0.05    0.25 
Q41   1   0.4975  0.4227  0.5679  11.00000  0.05    0.25 
Q42   1  -0.2621  0.3554  0.5057  11.00000  0.05    0.25 
Q43   1  -0.5138  0.3308  0.4674  11.00000  0.05    0.24 
Q44   1  -0.3939  0.2857  0.5322  11.00000  0.05    0.24 
Q45   1   0.2524  0.3677  0.5940  11.00000  0.05    0.24 
Q46   1  -0.1919  0.5120  0.6535  11.00000  0.05    0.24 
Q47   1   0.1171  0.2427  0.6464  11.00000  0.05    0.24 
Q48   1  -0.7619  0.2600  0.6831  11.00000  0.05    0.24 
Q49   1   0.4062  0.4982  0.5840  11.00000  0.05    0.24 
Q50   1  -0.2189  0.5422  0.5590  11.00000  0.05    0.24 
Q51   1  -0.7404  0.2416  0.6227  11.00000  0.05    0.24 
Q52   1   0.5637  0.5473  0.5449  11.00000  0.05    0.24 
Q53   1   0.3978  0.5401  0.7208  11.00000  0.05    0.24 
Q54   1   0.0961  0.2637  0.6571  11.00000  0.05    0.23 
Q55   1  -0.0023  0.3301  0.6879  11.00000  0.05    0.23 
Q56   1   0.2979  0.2299  0.5875  11.00000  0.05    0.23 
Q57   1  -0.1012  0.2037  0.5606  11.00000  0.05    0.23 
Q58   1   0.2133  0.5848  0.5496  11.00000  0.05    0.23 
Q59   1   0.5076  0.5299  0.6536  11.00000  0.05    0.23 
Q60   1  -0.2101  0.3812  0.5980  11.00000  0.05    0.23 
Q61   1  -0.1030  0.1192  0.6851  11.00000  0.05    0.23 
Q62   1   0.5170  0.5400  0.5721  11.00000  0.05    0.23 
Q63   1  -0.3999  0.4102  0.6152  11.00000  0.05    0.23 
Q64   1   0.2047  0.5737  0.4724  11.00000  0.05    0.23 
Q65   1   0.0603  0.2607  0.6695  11.00000  0.05    0.23 
Q66   1  -0.0143  0.2069  0.6606  11.00000  0.05    0.23 
Q67   1  -0.7056  0.3474  0.5267  11.00000  0.05    0.23 
Q68   1   0.2353  0.3226  0.5256  11.00000  0.05    0.23 
Q69   1  -0.6174  0.2571  0.6803  11.00000  0.05    0.23 
Q70   1  -0.5820  0.4591  0.5123  11.00000  0.05    0.23 
Q71   1  -0.1416  0.2697  0.5385  11.00000  0.05    0.23 
Q72   1   0.0656  0.3936  0.5561  11.00000  0.05    0.23 
Q73   1   0.2028  0.5990  0.6237  11.00000  0.05    0.22 
Q74   1   0.0992  0.6186  0.4613  11.00000  0.05    0.22 
Q75   1  -0.2947  0.5110  0.5665  11.00000  0.05    0.22 
Q76   1   0.4195  0.4412  0.5972  11.00000  0.05    0.22 
Q77   1  -0.4467  0.5324  0.6466  11.00000  0.05    0.22 
Q78   1  -0.4359  0.4288  0.5285  11.00000  0.05    0.22 
Q79   1   0.0209  0.2768  0.5488  11.00000  0.05    0.22 
Q80   1  -0.2393  0.2594  0.8010  11.00000  0.05    0.22 
Q81   1   0.0867  0.3408  0.5492  11.00000  0.05    0.22 
Q82   1   0.3547  0.5472  0.7273  11.00000  0.05    0.22 
Q83   1   0.2148  0.4693  0.5548  11.00000  0.05    0.22 
Q84   1   0.3724  0.4607  0.6268  11.00000  0.05    0.22 
Q85   1   0.0189  0.4305  0.6796  11.00000  0.05    0.22 
Q86   1  -0.4952  0.2394  0.6417  11.00000  0.05    0.22 
Q87   1  -0.2606  0.5675  0.5086  11.00000  0.05    0.22 
Q88   1  -0.4170  0.4482  0.5611  11.00000  0.05    0.22 
Q89   1  -0.3715  0.1804  0.5331  11.00000  0.05    0.22 
Q90   1   0.1178  0.3423  0.6922  11.00000  0.05    0.21 
Q91   1  -0.0981  0.5132  0.5819  11.00000  0.05    0.21 
Q92   1   0.0586  0.2077  0.7430  11.00000  0.05    0.21 
Q93   1   0.3868  0.4542  0.6115  11.00000  0.05    0.21 
Q94   1   0.0405  0.4418  0.5337  11.00000  0.05    0.21 
Q95   1  -0.4025  0.1792  0.6547  11.00000  0.05    0.21 
Q96   1   0.8183  0.5933  0.5980  11.00000  0.05    0.21 
Q97   1  -0.4604  0.3490  0.4726  11.00000  0.05    0.21 
Q98   1  -0.0198  0.4561  0.5505  11.00000  0.05    0.21 
Q99   1  -0.7076  0.0463  0.6813  11.00000  0.05    0.21 
; 
_shelx_res_checksum   78487 
  
_shelx_hkl_file 
; 
  -1  -1   0   17.07    1.19 
  -1  -1   0   18.82    1.19 
  -1  -1   0   18.80    1.24 
  -1  -1   0   18.11    1.20 
  -1  -1   0   17.86    1.19 
  -1  -1   0   17.06    1.19 
   1   1   0   16.29    1.19 
   1   1   0   19.79    1.44 
   1   1   0   16.12    1.19 
   1   1   0   20.36    1.22 
   1   1   0   18.99    1.20 
   2   2   0   40.31    3.07 
   2   2   0   40.35    3.04 
   2   2   0   35.90    2.62 
   2   2   0   35.14    2.56 
   2   2   0   42.48    2.56 
   2   2   0   38.57    2.57 
   2   2   0   41.61    2.57 
  -2  -2   0   41.57    2.67 
   2   2   0   36.35    2.56 
  -2  -2   0   36.84    2.56 
  -2  -2   0   40.46    2.57 
  -2  -2   0   38.50    2.57 
   3   3   0   33.78    2.18 
   3   3   0   32.01    2.17 
   3   3   0   35.15    2.92 
  -3  -3   0   35.39    2.19 
  -3  -3   0   31.62    2.17 
  -3  -3   0   33.68    2.32 
  -3  -3   0   34.12    2.18 
  -3  -3   0   30.56    2.29 
   3   3   0   31.79    2.17 
   3   3   0   33.61    2.25 
   3   3   0   33.40    2.18 
   3   3   0   30.45    2.85 
   3   3   0   31.92    2.17 
   3   3   0   33.08    2.19 
   4   4   0    0.63    0.54 
   4   4   0    1.36    0.12 
   4   4   0    0.88    0.11 
  -4  -4   0    1.19    0.10 
  -4  -4   0    1.15    0.10 
  -4  -4   0    1.06    0.12 
  -4  -4   0    1.10    0.10 
  -4  -4   0    0.95    0.23 
   4   4   0    1.13    0.10 
   4   4   0    1.48    0.72 
   4   4   0    1.03    0.11 
   4   4   0    1.18    0.09 
   4   4   0    1.14    0.09 
  -5  -5   0  112.73    6.88 
  -5  -5   0  106.76    6.91 
  -5  -5   0   91.63    7.09 
  -5  -5   0   98.51    7.12 
   5   5   0  112.78    8.32 
   5   5   0   92.39    6.90 
   5   5   0  101.08    6.89 
   5   5   0  107.56    6.87 
   5   5   0  108.33    6.87 
   5   5   0   97.59    6.89 
   5   5   0  104.58    6.88 
  -5  -5   0  111.51    6.88 
  -5  -5   0  108.83    6.89 
   5   5   0  110.11    6.89 
   6   6   0    1.50    0.30 
  -6  -6   0    1.44    0.36 
  -6  -6   0    1.86    0.40 
   6   6   0    1.83    0.16 
   6   6   0    1.83    0.16 
   6   6   0    0.95    0.78 
   6   6   0    0.06    0.85 
  -6  -6   0    1.78    0.19 
  -6  -6   0    1.99    0.15 
   6   6   0    1.53    0.17 
  -6  -6   0    1.82    0.15 
  -6  -6   0    1.65    0.16 
   6   6   0    1.79    0.14 
   6   6   0    1.57    0.14 
   6   6   0    1.73    0.17 
   6   6   0    1.58    0.18 
   7   7   0    6.19    0.71 
  -7  -7   0    7.89    0.59 
   7   7   0    8.48    0.54 
   7   7   0    5.31    1.94 
  -7  -7   0    6.91    0.90 
  -7  -7   0    7.37    0.98 
   7   7   0    9.67    3.80 
   7   7   0    6.74    0.58 
   7   7   0    7.21    0.56 
   7   7   0    7.96    0.53 
  -7  -7   0    8.42    0.55 
   7   7   0    6.99    0.57 
   7   7   0    8.09    0.55 
   7   7   0    7.96    0.56 
  -7  -7   0    8.60    0.55 
  -7  -7   0    7.68    0.55 
   8   8   0    3.05    0.23 
   8   8   0    2.54    0.26 
  -8  -8   0    3.04    0.24 
  -8  -8   0    3.11    0.24 
   8   8   0    2.57    0.29 
   8   8   0    2.53    0.27 
   8   8   0    3.00    0.25 
  -8  -8   0    3.14    0.30 
   8   8   0    2.27    0.44 
   8   8   0    3.12    0.24 
   9   9   0    7.50    0.58 
   9   9   0    7.90    0.60 
   9   9   0    7.29    0.52 
   9   9   0    6.97    0.55 
   9   9   0    7.08    0.54 
  -9  -9   0    6.88    0.58 
   9   9   0    7.03    0.55 
  -9  -9   0    6.76    0.53 
   9   9   0    6.97    0.51 
   9   9   0    6.83    0.86 
  10  10   0   54.99    3.57 
 -10 -10   0   53.24    3.56 
  10  10   0   51.33    3.62 
 -10 -10   0   55.66    3.63 
  10  10   0   57.03    3.55 
  10  10   0   46.86    3.59 
  11  11   0    7.05    0.52 
  11  11   0    5.33    0.54 
  11  11   0    7.07    0.50 
 -11 -11   0    6.70    0.51 
 -11 -11   0    6.32    0.57 
 -12 -12   0    3.50    0.38 
  12  12   0    3.78    0.33 
 -12 -12   0    3.62    0.33 
  12  12   0    3.37    0.33 
  13  13   0    0.50    0.20 
  13  13   0    0.81    0.17 
 -13 -13   0    1.11    0.21 
   0   0   1    0.00    0.00 
   0   0  -1    0.00    0.00 
   0   0  -1    0.00    0.00 
   1   1   1   23.96    1.87 
  -1  -1   1   25.46    1.90 
  -1  -1   1   24.25    1.64 
  -1  -1   1   22.72    1.64 
  -1  -1   1   25.52    1.64 
   1   1   1   22.75    1.66 
   1   1   1   22.84    1.64 
  -1  -1   1   27.76    1.67 
  -1  -1   1   26.85    1.69 
  -1  -1   1   25.25    1.64 
  -1  -1   1   25.24    1.64 
   1   1   1   23.48    1.64 
   1   1   1   24.50    1.64 
   1   1   1   26.59    1.64 
   1   1   1   27.64    1.69 
   1   1   1   24.26    1.64 
  -1  -1  -1   26.50    1.73 
   1   1  -1   26.02    1.74 
   1   1  -1   24.31    1.73 
   1   1  -1   25.34    1.78 
   1   1  -1   25.89    1.73 
  -1  -1  -1   25.87    1.74 
   1   1  -1   29.50    1.77 
   1   1  -1   29.61    2.01 
  -1  -1  -1   27.60    1.78 
  -1  -1  -1   27.42    1.99 
   1   1  -1   26.20    1.74 
   1   1  -1   24.95    1.74 
   1   1  -1   24.61    1.73 
  -1  -1  -1   26.18    1.74 
  -2  -2   1   17.28    1.07 
   2   2   1   15.50    1.08 
  -2  -2   1   18.16    1.17 
  -2  -2   1   16.84    1.08 
   2   2   1   13.69    1.12 
   2   2   1   15.11    1.08 
   2   2   1   16.50    1.07 
  -2  -2   1   18.27    1.08 
  -2  -2   1   17.24    1.09 
   2   2   1   14.88    1.08 
   2   2   1   15.17    1.08 
   2   2   1   16.47    1.07 
  -2  -2  -1   18.73    1.17 
   2   2  -1   14.31    1.07 
   2   2  -1   16.43    1.52 
   2   2  -1   15.65    1.06 
   2   2  -1   15.60    1.06 
  -2  -2  -1   16.52    1.08 
   2   2  -1   16.37    1.07 
   2   2  -1   16.35    1.08 
   2   2  -1   15.42    1.08 
   2   2  -1   16.03    1.13 
   3   3   1  283.71   20.00 
   3   3   1  302.04   20.01 
   3   3  -1  262.33   18.54 
   3   3  -1  258.42   17.79 
   3   3  -1  293.81   18.62 
  -4  -4   1   41.13    2.89 
   4   4   1   42.45    2.92 
   4   4   1   42.44    2.89 
   4   4   1   44.71    2.89 
  -4  -4   1   44.94    2.90 
   4   4   1   45.36    2.91 
   4   4   1   41.51    3.79 
  -4  -4   1   42.26    3.09 
   4   4   1   44.39    3.00 
  -4  -4   1   42.72    2.92 
   4   4   1   48.48    3.99 
   4   4   1   45.05    2.91 
  -4  -4   1   45.77    3.08 
  -4  -4  -1   46.05    3.15 
   4   4  -1   43.15    2.96 
   4   4  -1   40.95    2.94 
   4   4  -1   45.80    2.97 
   4   4  -1   43.81    2.95 
  -4  -4  -1   45.80    2.96 
   4   4  -1   46.58    3.06 
   4   4  -1   41.86    2.94 
   4   4  -1   46.14    2.97 
  -4  -4  -1   45.90    2.96 
   4   4  -1   49.62    4.03 
  -4  -4  -1   48.07    2.97 
  -4  -4  -1   43.71    2.95 
   4   4  -1   39.49    3.82 
   4   4  -1   41.66    2.94 
  -4  -4  -1   47.09    3.14 
   4   4  -1   44.33    2.96 
   5   5   1   62.37    4.09 
   5   5   1   61.07    4.08 
   5   5   1   60.29    4.11 
  -5  -5   1   63.45    4.11 
  -5  -5   1   60.08    4.08 
   5   5   1   68.82    5.49 
   5   5   1   60.13    4.08 
   5   5   1   59.25    5.31 
  -5  -5   1   57.11    4.32 
  -5  -5   1   68.03    4.35 
   5   5   1   61.96    4.07 
  -5  -5   1   61.38    4.08 
   5   5   1   62.51    4.10 
   5   5   1   62.56    4.22 
  -5  -5   1   62.59    4.09 
   5   5   1   59.40    4.10 
   5   5  -1   63.35    4.06 
  -5  -5  -1   64.76    4.31 
  -5  -5  -1   61.57    4.05 
   5   5  -1   64.96    5.41 
   5   5  -1   61.01    4.19 
   5   5  -1   61.28    4.07 
  -5  -5  -1   61.19    4.07 
  -5  -5  -1   59.59    4.05 
   5   5  -1   60.08    4.04 
   5   5  -1   63.31    4.08 
   5   5  -1   59.06    4.06 
  -5  -5  -1   60.67    4.05 
  -5  -5  -1   58.91    4.29 
   5   5  -1   61.10    4.04 
   5   5  -1   60.95    4.05 
   5   5  -1   60.21    5.30 
  -6  -6   1    8.19    0.62 
   6   6   1    9.01    0.63 
   6   6   1    9.35    1.99 
  -6  -6   1    8.41    0.90 
   6   6   1    8.54    0.65 
   6   6   1    9.11    0.60 
  -6  -6   1    8.98    0.61 
   6   6   1    9.38    0.63 
   6   6   1    9.33    0.62 
  -6  -6   1    8.77    0.65 
   6   6   1    7.93    0.63 
   6   6   1    9.16    0.61 
  -6  -6   1    8.76    0.61 
   6   6   1    6.41    1.71 
  -6  -6  -1    8.26    0.51 
  -6  -6  -1    7.96    0.55 
   6   6  -1    7.10    0.50 
   6   6  -1    7.38    0.50 
   6   6  -1    8.43    1.88 
   6   6  -1    7.18    0.51 
   6   6  -1    6.10    0.52 
   6   6  -1    5.84    1.82 
  -6  -6  -1    8.09    0.52 
   6   6  -1    5.79    0.65 
  -6  -6  -1    8.22    0.51 
  -6  -6  -1    7.40    0.81 
   6   6  -1    7.28    0.52 
   6   6  -1    6.13    0.53 
  -6  -6  -1    6.38    0.76 
  -7  -7   1    9.86    0.71 
   7   7   1   14.82    4.36 
   7   7   1    9.04    0.68 
   7   7   1    9.89    0.68 
   7   7   1    9.23    0.69 
   7   7   1    9.42    2.46 
  -7  -7   1    9.03    0.66 
   7   7   1    9.26    0.70 
  -7  -7   1   10.96    1.17 
  -7  -7   1    7.68    1.00 
   7   7   1    9.38    0.65 
  -7  -7   1    9.86    0.67 
   7   7   1    9.29    0.86 
   7   7   1    9.91    0.66 
   7   7  -1    9.28    0.69 
   7   7  -1    9.09    3.73 
  -7  -7  -1    9.29    1.12 
   7   7  -1    8.05    2.29 
   7   7  -1    9.71    0.68 
   7   7  -1   10.63    0.90 
   7   7  -1    9.52    0.67 
  -7  -7  -1   10.56    0.72 
   7   7  -1    8.66    0.66 
   7   7  -1    9.83    0.71 
  -7  -7  -1    9.92    0.67 
  -7  -7  -1    8.60    0.68 
   7   7  -1   10.56    0.73 
   7   7  -1    9.61    0.69 
  -7  -7  -1    9.87    1.08 
  -7  -7  -1    9.47    0.67 
   8   8   1    6.02    0.47 
  -8  -8   1    5.30    0.40 
  -8  -8   1    4.95    0.40 
   8   8   1    5.00    0.41 
   8   8   1    5.46    0.40 
  -8  -8   1    5.16    0.45 
   8   8   1    5.70    0.43 
   8   8   1    6.18    0.45 
   8   8   1    4.62    0.39 
   8   8   1    6.56    0.69 
   8   8  -1    3.79    0.32 
   8   8  -1    4.84    0.38 
   8   8  -1    4.81    0.36 
   8   8  -1    3.97    0.35 
   8   8  -1    4.29    0.35 
   8   8  -1    4.77    0.39 
  -8  -8  -1    4.46    0.39 
  -8  -8  -1    4.08    0.33 
   8   8  -1    3.76    0.33 
  -8  -8  -1    4.06    0.33 
   8   8  -1    5.52    0.61 
   9   9   1    4.23    0.38 
   9   9   1    4.50    0.37 
  -9  -9   1    4.23    0.35 
   9   9   1    4.57    0.42 
   9   9   1    5.12    0.40 
   9   9   1    4.50    0.40 
  -9  -9   1    4.66    0.42 
   9   9   1    4.67    0.35 
   9   9   1    3.98    0.34 
   9   9   1    4.26    0.68 
  -9  -9  -1    4.29    0.42 
   9   9  -1    4.55    0.39 
   9   9  -1    4.69    0.43 
   9   9  -1    4.40    0.40 
   9   9  -1    4.46    0.38 
   9   9  -1    5.11    0.38 
   9   9  -1    4.60    0.35 
  -9  -9  -1    4.74    0.37 
   9   9  -1    4.83    0.70 
  10  10   1    4.35    0.40 
 -10 -10   1    4.58    0.42 
  10  10   1    4.34    0.42 
  10  10   1    3.72    0.35 
 -10 -10   1    4.51    0.36 
  10  10   1    3.61    0.34 
  10  10  -1    5.00    0.47 
 -10 -10  -1    4.84    0.40 
  10  10  -1    5.14    0.45 
  10  10  -1    5.22    0.42 
  10  10  -1    5.33    0.40 
 -10 -10  -1    4.01    0.44 
 -11 -11   1    0.90    0.20 
 -11 -11   1    0.70    0.13 
  11  11   1    0.85    0.13 
  11  11  -1    0.95    0.19 
 -11 -11  -1    1.29    0.24 
  11  11  -1    1.33    0.19 
  11  11  -1    1.28    0.17 
 -11 -11  -1    1.12    0.18 
  11  11  -1    0.87    0.21 
  12  12   1    2.72    0.27 
  12  12   1    2.78    0.28 
 -12 -12   1    2.51    0.27 
 -12 -12   1    2.54    0.32 
 -12 -12  -1    2.32    0.32 
 -12 -12  -1    2.37    0.26 
  12  12  -1    2.73    0.28 
  12  12  -1    2.59    0.26 
  13  13   1    0.89    0.24 
  13  13   1    0.22    0.14 
 -13 -13   1    0.40    0.18 
  13  13  -1    0.55    0.15 
 -13 -13  -1    0.60    0.18 
   0   0   2    2.52    0.21 
   0   0   2    2.93    0.28 
   0   0   2    3.00    0.21 
   0   0  -2    3.33    0.25 
   1   1   2   79.09    5.47 
   1   1   2   86.17    5.47 
  -1  -1   2   83.88    5.46 
   1   1   2   84.12    5.46 
   1   1   2   86.06    5.46 
  -1  -1   2   80.33    5.46 
  -1  -1   2   85.87    5.75 
  -1  -1   2   75.15    5.46 
   1   1   2   89.06    5.74 
   1   1  -2   87.51    6.00 
   1   1  -2   82.78    5.72 
  -1  -1  -2   84.46    5.72 
  -1  -1  -2   86.61    5.72 
  -1  -1  -2   83.08    5.72 
  -1  -1  -2   97.54    6.03 
   1   1  -2   80.81    5.72 
   1   1  -2   91.58    5.73 
   1   1  -2   85.96    5.72 
   1   1  -2   87.52    5.72 
  -1  -1  -2   89.33    5.73 
  -1  -1  -2   89.73    5.76 
   2   2   2   85.50    5.76 
  -2  -2   2  100.44    5.83 
  -2  -2   2   85.39    5.76 
  -2  -2   2   89.51    5.77 
  -2  -2   2   89.61    6.32 
   2   2   2   85.14    5.77 
  -2  -2   2   88.54    5.79 
  -2  -2   2   87.54    5.77 
   2   2   2   82.80    5.77 
   2   2   2   95.51    5.87 
   2   2   2   87.81    5.81 
  -2  -2   2   76.03    5.77 
   2   2   2   87.85    5.77 
   2   2  -2   89.03    5.60 
   2   2  -2   79.97    5.59 
  -2  -2  -2   75.72    5.63 
  -2  -2  -2   83.34    5.67 
   2   2  -2   85.07    5.59 
   2   2  -2   79.10    5.59 
   2   2  -2   93.55    5.68 
   2   2  -2   79.34    5.58 
  -2  -2  -2   83.32    5.58 
   2   2  -2   84.56    5.58 
  -2  -2  -2   88.93    5.59 
   2   2  -2   99.12    6.17 
  -2  -2  -2   81.80    5.59 
  -2  -2  -2   89.84    6.11 
   3   3   2   37.38    2.68 
  -3  -3   2   39.30    2.67 
  -3  -3   2   41.08    2.68 
   3   3   2   35.26    2.68 
  -3  -3   2   40.01    2.81 
   3   3   2   42.57    2.67 
   3   3   2   41.61    2.67 
   3   3   2   40.78    2.67 
   3   3   2   45.43    2.68 
  -3  -3   2   42.38    2.83 
  -3  -3   2   39.71    2.69 
  -3  -3   2   40.62    2.67 
  -3  -3  -2   42.74    2.70 
   3   3  -2   42.32    3.44 
  -3  -3  -2   43.80    2.69 
  -3  -3  -2   42.57    2.71 
  -3  -3  -2   41.71    2.70 
   3   3  -2   39.18    2.69 
   3   3  -2   36.48    3.37 
  -3  -3  -2   44.46    2.85 
   3   3  -2   35.69    2.76 
   3   3  -2   39.25    2.70 
   3   3  -2   39.07    2.69 
   3   3  -2   41.99    2.70 
  -4  -4   2   42.20    3.02 
   4   4   2   47.97    3.03 
   4   4   2   45.81    3.04 
   4   4   2   43.43    3.02 
   4   4   2   42.06    3.01 
  -4  -4   2   45.50    3.04 
  -4  -4   2   44.78    3.02 
   4   4   2   44.98    3.01 
   4   4   2   43.95    3.02 
   4   4   2   51.54    3.14 
   4   4   2   49.14    4.05 
  -4  -4   2   44.87    3.22 
   4   4   2   46.01    4.05 
  -4  -4   2   49.50    3.22 
   4   4  -2   48.97    4.16 
   4   4  -2   45.25    3.19 
   4   4  -2   52.48    3.31 
   4   4  -2   47.45    3.21 
   4   4  -2   45.81    3.19 
   4   4  -2   44.04    3.18 
  -4  -4  -2   48.51    3.20 
  -4  -4  -2   45.24    3.18 
  -4  -4  -2   49.25    3.19 
   4   4  -2   55.21    4.26 
  -4  -4  -2   53.39    3.39 
   4   4  -2   47.86    3.18 
  -4  -4  -2   47.11    3.19 
  -4  -4  -2   44.09    3.36 
   4   4  -2   55.86    3.20 
   4   4  -2   49.43    3.20 
   4   4  -2   43.47    3.18 
  -5  -5   2   19.96    1.24 
  -5  -5   2   16.57    1.44 
   5   5   2   18.35    1.25 
   5   5   2   20.98    2.50 
  -5  -5   2   17.92    1.26 
   5   5   2   17.75    1.25 
   5   5   2   21.21    1.24 
   5   5   2   14.59    2.17 
   5   5   2   21.07    1.23 
  -5  -5   2   16.12    1.46 
   5   5   2   17.30    1.27 
  -5  -5  -2   14.32    1.36 
   5   5  -2   17.17    1.16 
  -5  -5  -2   18.58    1.19 
  -5  -5  -2   17.71    1.16 
   5   5  -2   17.05    1.18 
   5   5  -2   17.09    1.17 
   5   5  -2   17.34    1.17 
   5   5  -2   13.95    2.13 
   5   5  -2   18.11    1.15 
   5   5  -2   14.92    1.28 
   5   5  -2   17.17    1.20 
  -5  -5  -2   18.83    1.16 
   5   5  -2   14.26    2.10 
  -5  -5  -2   18.60    1.43 
   5   5  -2   17.48    1.15 
  -5  -5  -2   19.17    1.16 
   6   6   2   93.22    6.23 
   6   6   2   93.95    6.24 
   6   6   2  101.93    8.06 
   6   6   2   89.68    7.82 
   6   6   2   93.53    6.21 
   6   6   2   96.77    6.40 
   6   6   2   99.11    6.25 
  -6  -6   2   83.81    6.51 
   6   6   2   93.11    6.25 
   6   6   2   96.13    6.21 
  -6  -6   2   96.32    6.26 
  -6  -6   2   98.28    6.22 
  -6  -6   2   93.38    6.52 
  -6  -6   2   94.26    6.23 
  -6  -6   2   92.01    6.21 
   6   6  -2   95.17    6.28 
   6   6  -2   92.02    6.23 
  -6  -6  -2   95.05    6.24 
  -6  -6  -2   91.11    6.57 
   6   6  -2   93.09    7.93 
   6   6  -2   95.85    6.26 
   6   6  -2   96.90    7.96 
  -6  -6  -2   91.98    6.30 
   6   6  -2   92.58    6.26 
   6   6  -2   96.88    6.24 
   6   6  -2   98.89    6.27 
  -6  -6  -2   92.62    6.25 
   6   6  -2   90.54    6.42 
  -6  -6  -2  100.73    6.28 
  -6  -6  -2   97.40    6.57 
  -7  -7   2   20.52    1.38 
   7   7   2   18.02    1.52 
  -7  -7   2   19.47    1.34 
   7   7   2   20.09    1.38 
  -7  -7   2   17.77    1.71 
   7   7   2   20.09    1.34 
   7   7   2   19.75    1.32 
   7   7   2   20.68    1.33 
  -7  -7   2   20.07    1.33 
   7   7   2   19.67    1.36 
  -7  -7   2   19.07    1.73 
  -7  -7   2   20.07    1.33 
   7   7   2   18.09    3.24 
   7   7   2   20.44    1.36 
  -7  -7  -2   17.53    1.70 
  -7  -7  -2   20.07    1.33 
  -7  -7  -2   21.15    1.38 
   7   7  -2   18.56    1.55 
   7   7  -2   26.32    5.29 
  -7  -7  -2   20.66    1.33 
  -7  -7  -2   20.42    1.34 
   7   7  -2   19.28    1.32 
   7   7  -2   20.16    1.35 
   7   7  -2   18.85    1.35 
  -7  -7  -2   19.86    1.74 
   7   7  -2   20.48    1.38 
   7   7  -2   20.16    1.33 
   7   7  -2   19.70    1.34 
   7   7  -2   13.76    3.10 
   7   7  -2   19.24    1.37 
   8   8   2    1.91    0.21 
   8   8   2    1.91    0.18 
  -8  -8   2    2.02    0.19 
   8   8   2    2.09    0.21 
   8   8   2    2.13    0.42 
   8   8   2    2.17    0.18 
   8   8   2    2.04    0.24 
   8   8   2    1.93    0.22 
  -8  -8   2    2.09    0.24 
   8   8  -2    2.69    0.25 
   8   8  -2    2.74    0.28 
   8   8  -2    2.73    0.24 
  -8  -8  -2    2.96    0.28 
   8   8  -2    2.54    0.45 
   8   8  -2    2.53    0.25 
   8   8  -2    2.53    0.27 
   8   8  -2    2.44    0.22 
   8   8  -2    2.48    0.22 
  -8  -8  -2    2.55    0.22 
  -8  -8  -2    3.22    0.24 
  -9  -9   2    4.60    0.34 
  -9  -9   2    4.41    0.41 
   9   9   2    3.85    0.37 
   9   9   2    3.88    0.32 
   9   9   2    4.27    0.39 
   9   9   2    3.96    0.35 
   9   9   2    6.58    1.19 
   9   9   2    4.08    0.33 
   9   9   2    4.79    0.38 
   9   9   2    3.45    0.35 
  -9  -9  -2    3.61    0.37 
  -9  -9  -2    4.36    0.34 
   9   9  -2    4.51    0.32 
   9   9  -2    3.44    0.36 
   9   9  -2    4.15    0.34 
   9   9  -2    4.48    0.32 
   9   9  -2    3.21    0.61 
   9   9  -2    3.79    0.38 
 -10 -10   2    1.47    0.19 
  10  10   2    1.71    0.25 
 -10 -10   2    1.19    0.23 
  10  10   2    1.75    0.23 
  10  10   2    1.60    0.18 
  10  10   2    1.63    0.20 
  10  10  -2    1.22    0.19 
 -10 -10  -2    1.84    0.19 
 -10 -10  -2    1.79    0.24 
  10  10  -2    1.37    0.24 
  10  10  -2    0.96    0.16 
  10  10  -2    1.40    0.22 
 -11 -11   2    6.99    0.52 
  11  11   2    6.52    0.50 
  11  11   2    6.32    0.52 
 -11 -11   2    6.37    0.58 
  11  11  -2    7.11    0.57 
 -11 -11  -2    7.97    0.58 
  11  11  -2    7.37    0.62 
 -11 -11  -2    6.71    0.62 
  11  11  -2    7.57    0.64 
  11  11  -2    7.26    0.56 
  12  12   2    6.46    0.53 
 -12 -12   2    6.71    0.52 
 -12 -12   2    6.59    0.59 
  12  12   2    6.59    0.51 
 -12 -12  -2    6.06    0.56 
  12  12  -2    6.72    0.52 
  12  12  -2    7.14    0.51 
 -12 -12  -2    5.95    0.51 
 -13 -13   2    0.36    0.17 
  13  13   2    0.34    0.18 
 -13 -13  -2    0.34    0.17 
  13  13  -2    0.30    0.14 
   0   0   3    0.09    0.08 
   0   0   3    0.11    0.01 
   0   0   3    0.09    0.04 
   0   0   3    0.14    0.01 
   0   0  -3    0.06    0.02 
   0   0  -3    0.08    0.03 
   0   0  -3    0.05    0.01 
   0   0  -3    0.04    0.01 
   0   0  -3    0.04    0.01 
   0   0  -3    0.05    0.07 
   1   1   3   17.68    1.20 
   1   1   3   19.79    1.20 
   1   1   3   19.77    1.48 
   1   1   3   18.68    1.23 
   1   1   3   17.45    1.20 
   1   1   3   15.81    1.20 
   1   1   3   15.71    1.20 
  -1  -1   3   18.97    1.26 
  -1  -1   3   21.05    1.26 
   1   1   3   17.42    1.20 
  -1  -1   3   16.95    1.20 
   1   1   3   19.76    1.26 
  -1  -1  -3   18.56    1.17 
   1   1  -3   19.97    1.18 
   1   1  -3   16.92    1.17 
  -1  -1  -3   16.93    1.17 
   1   1  -3   15.21    1.16 
  -1  -1  -3   17.70    1.17 
  -1  -1  -3   17.14    1.17 
  -1  -1  -3   17.30    1.22 
  -1  -1  -3   19.71    1.20 
   1   1  -3   15.67    1.17 
   1   1  -3   18.36    1.45 
   1   1  -3   16.62    1.17 
   1   1  -3   18.80    1.21 
   1   1  -3   20.18    1.18 
   1   1  -3   16.94    1.17 
  -2  -2   3  125.88    9.72 
  -2  -2   3  163.84   10.35 
  -2  -2   3  145.04    9.72 
   2   2   3  148.36    9.73 
   2   2   3  139.98    9.73 
   2   2   3  150.86    9.73 
   2   2   3  161.34   10.27 
   2   2   3  152.49    9.73 
   2   2  -3  143.11   10.02 
  -2  -2  -3  147.57   10.03 
   2   2  -3  144.81   10.02 
  -2  -2  -3  148.77   10.07 
   2   2  -3  155.26   10.03 
  -2  -2  -3  143.01   10.02 
   2   2  -3  168.71   10.60 
  -2  -2  -3  172.93   10.63 
   3   3   3  105.46    7.14 
  -3  -3   3  105.07    7.14 
   3   3   3  120.21    7.30 
  -3  -3   3  112.53    7.28 
  -3  -3   3  108.79    7.15 
   3   3   3  104.93    7.21 
   3   3   3  105.86    7.15 
   3   3   3  105.41    7.13 
   3   3   3  110.63    7.15 
   3   3   3  111.10    7.14 
   3   3   3  113.35    7.13 
  -3  -3   3  104.78    7.13 
  -3  -3   3  101.86    7.14 
   3   3   3  111.34    7.89 
  -3  -3  -3  105.27    6.79 
  -3  -3  -3  110.92    7.63 
   3   3  -3  100.12    6.80 
  -3  -3  -3   96.96    6.88 
  -3  -3  -3  105.47    6.80 
   3   3  -3   99.07    6.80 
   3   3  -3  101.51    6.80 
   3   3  -3  101.33    6.80 
   3   3  -3   98.47    6.79 
  -3  -3  -3  106.46    6.81 
   3   3  -3   98.95    6.80 
   3   3  -3  109.24    6.81 
  -3  -3  -3  106.82    6.95 
  -3  -3  -3  108.21    6.80 
   4   4   3   25.34    1.77 
   4   4   3   25.42    1.76 
  -4  -4   3   23.35    1.76 
   4   4   3   30.54    1.89 
  -4  -4   3   24.27    1.77 
   4   4   3   25.16    1.76 
   4   4   3   29.18    1.78 
  -4  -4   3   29.47    1.97 
   4   4   3   29.23    1.79 
   4   4   3   26.51    2.65 
  -4  -4   3   25.10    1.95 
   4   4   3   25.72    1.77 
  -4  -4   3   27.07    1.79 
  -4  -4  -3   26.86    1.67 
  -4  -4  -3   23.46    1.66 
  -4  -4  -3   25.27    1.86 
   4   4  -3   23.52    1.67 
   4   4  -3   22.12    1.65 
  -4  -4  -3   25.66    1.68 
   4   4  -3   25.70    1.68 
   4   4  -3   28.40    2.69 
   4   4  -3   27.51    1.69 
  -4  -4  -3   24.49    1.66 
   4   4  -3   25.48    2.57 
   4   4  -3   28.51    1.79 
   4   4  -3   22.94    1.66 
   4   4  -3   25.04    1.67 
   4   4  -3   21.37    1.65 
   4   4  -3   25.81    1.66 
   5   5   3   56.57    3.99 
  -5  -5   3   59.00    3.99 
   5   5   3   64.42    4.01 
  -5  -5   3   62.28    4.24 
  -5  -5   3   60.66    4.26 
  -5  -5   3   64.51    4.02 
   5   5   3   62.57    5.28 
   5   5   3   56.65    3.98 
   5   5   3   64.16    4.06 
   5   5   3   55.89    4.00 
  -5  -5   3   59.14    4.00 
   5   5   3   54.80    3.98 
   5   5   3   69.11    4.15 
   5   5   3   55.97    5.26 
   5   5  -3   58.73    3.77 
   5   5  -3   57.43    3.76 
  -5  -5  -3   64.94    4.03 
  -5  -5  -3   54.38    3.77 
   5   5  -3   53.27    3.74 
  -5  -5  -3   55.68    3.75 
  -5  -5  -3   49.92    3.98 
   5   5  -3   55.04    3.74 
   5   5  -3   60.18    3.82 
   5   5  -3   56.10    3.75 
   5   5  -3   62.10    3.91 
   5   5  -3   64.57    5.17 
  -5  -5  -3   55.58    3.75 
  -5  -5  -3   51.89    3.74 
   5   5  -3   54.61    3.75 
   6   6   3   20.86    1.45 
   6   6   3   20.21    1.45 
   6   6   3   23.36    1.47 
   6   6   3   21.12    1.48 
   6   6   3   23.78    1.48 
  -6  -6   3   21.70    1.44 
  -6  -6   3   20.89    1.76 
   6   6   3   22.32    2.98 
  -6  -6   3   21.46    1.45 
   6   6   3   20.65    1.44 
  -6  -6   3   20.76    1.45 
  -6  -6   3   23.00    1.48 
   6   6   3   19.68    1.43 
  -6  -6  -3   21.52    1.46 
   6   6  -3   20.90    1.42 
  -6  -6  -3   18.94    1.43 
   6   6  -3   20.27    1.44 
   6   6  -3   20.29    1.42 
   6   6  -3   23.87    3.06 
  -6  -6  -3   19.37    1.42 
  -6  -6  -3   25.32    1.79 
   6   6  -3   21.71    1.44 
  -6  -6  -3   20.86    1.74 
   6   6  -3   23.31    1.46 
   6   6  -3   23.67    3.00 
  -6  -6  -3   20.37    1.43 
  -7  -7   3    1.01    0.13 
   7   7   3    0.95    0.11 
  -7  -7   3    0.86    0.35 
  -7  -7   3    1.17    0.12 
   7   7   3    1.64    1.50 
   7   7   3    1.19    0.31 
   7   7   3    1.15    0.11 
  -7  -7   3    1.11    0.16 
  -7  -7   3    1.33    0.12 
   7   7   3    0.90    0.14 
  -7  -7   3    1.00    0.35 
   7   7   3    0.88    0.15 
   7   7   3    1.18    0.15 
   7   7   3    0.95    0.12 
   7   7   3   -0.16    1.26 
  -7  -7  -3    1.36    0.13 
   7   7  -3    1.14    0.28 
  -7  -7  -3    1.25    0.40 
  -7  -7  -3    1.10    0.13 
   7   7  -3    1.05    0.11 
   7   7  -3    1.49    0.17 
  -7  -7  -3    1.16    0.16 
   7   7  -3    2.59    3.14 
   7   7  -3    1.04    0.13 
   7   7  -3    1.12    0.16 
  -7  -7  -3    1.14    0.12 
   7   7  -3    1.01    0.11 
  -7  -7  -3    0.72    0.35 
   7   7  -3    1.07    0.15 
   7   7  -3   -0.07    1.11 
   8   8   3   22.82    1.59 
   8   8   3   21.13    1.55 
  -8  -8   3   23.32    1.56 
   8   8   3   22.36    1.57 
   8   8   3   24.69    1.57 
   8   8   3   22.44    1.55 
  -8  -8   3   23.82    1.62 
   8   8   3   22.80    1.59 
   8   8   3   23.35    1.61 
   8   8  -3   24.20    1.98 
   8   8  -3   25.59    1.72 
   8   8  -3   27.22    1.71 
   8   8  -3   24.72    1.75 
   8   8  -3   26.33    1.77 
   8   8  -3   24.90    1.73 
   8   8  -3   25.60    1.72 
  -8  -8  -3   23.91    1.71 
  -8  -8  -3   24.98    1.76 
   8   8  -3   24.87    1.71 
  -8  -8  -3   25.48    1.70 
   9   9   3   11.06    0.83 
  -9  -9   3   12.01    0.80 
   9   9   3   11.43    0.83 
   9   9   3   10.23    0.84 
  -9  -9   3   10.89    0.86 
   9   9   3   10.94    0.86 
   9   9   3   12.00    0.80 
   9   9   3   11.56    0.79 
   9   9   3   10.84    1.20 
   9   9   3   12.13    0.82 
   9   9  -3   10.32    0.85 
   9   9  -3   10.52    1.18 
  -9  -9  -3   11.01    0.86 
   9   9  -3   12.83    0.80 
   9   9  -3   10.69    0.87 
  -9  -9  -3   11.72    0.81 
   9   9  -3   11.11    0.82 
   9   9  -3   12.12    0.79 
 -10 -10   3    7.97    0.66 
  10  10   3    6.60    0.62 
  10  10   3    8.62    0.59 
  10  10   3    8.38    0.61 
 -10 -10   3    8.22    0.60 
  10  10  -3    7.68    0.54 
 -10 -10  -3    6.36    0.52 
  10  10  -3    6.48    0.57 
 -10 -10  -3    6.64    0.57 
  10  10  -3    6.49    0.58 
 -11 -11   3    9.17    0.78 
 -11 -11   3    9.23    0.71 
  11  11   3   10.60    0.73 
  11  11   3    9.62    0.70 
  11  11  -3    7.94    0.70 
  11  11  -3    7.23    0.67 
  11  11  -3    9.33    0.65 
 -11 -11  -3    7.57    0.63 
  11  11  -3    9.87    0.63 
 -11 -11  -3    8.10    0.69 
 -12 -12   3    1.56    0.26 
  12  12   3    1.59    0.20 
  12  12   3    1.82    0.22 
 -12 -12   3    1.81    0.22 
  12  12  -3    1.85    0.22 
  12  12  -3    1.97    0.24 
 -12 -12  -3    1.81    0.27 
 -12 -12  -3    1.63    0.23 
  13  13   3    0.40    0.23 
  13  13   3    0.48    0.16 
 -13 -13   3    0.53    0.19 
 -13 -13  -3    0.62    0.19 
  13  13  -3    0.65    0.16 
  -1  -1   4   28.71    2.07 
   1   1   4   24.67    1.97 
   1   1   4   25.47    1.69 
  -1  -1   4   23.11    1.70 
  -1  -1   4   29.35    1.76 
   1   1   4   27.67    1.73 
  -1  -1   4   23.52    1.69 
  -1  -1   4   27.07    1.69 
   1   1   4   24.10    1.70 
   1   1   4   24.13    1.70 
   1   1   4   23.61    1.69 
  -1  -1   4   26.75    1.70 
   1   1   4   26.15    1.76 
  -1  -1   4   29.15    1.76 
   1   1   4   23.69    1.69 
   1   1  -4   23.05    1.56 
  -1  -1  -4   23.31    1.56 
   1   1  -4   22.39    1.57 
   1   1  -4   28.24    1.93 
   1   1  -4   27.52    1.63 
   1   1  -4   22.10    1.56 
  -1  -1  -4   23.17    1.56 
   1   1  -4   24.31    1.57 
   1   1  -4   21.29    1.56 
  -1  -1  -4   24.59    1.63 
   1   1  -4   24.27    1.57 
  -1  -1  -4   23.76    1.56 
  -1  -1  -4   22.98    1.57 
   1   1  -4   22.90    1.56 
  -1  -1  -4   24.77    1.56 
   1   1  -4   22.09    1.56 
   2   2   4   93.02    6.87 
   2   2   4  118.12    6.93 
   2   2   4  119.56    7.45 
   2   2   4   99.30    6.86 
  -2  -2   4  102.21    6.87 
  -2  -2   4   94.09    6.86 
  -2  -2   4   98.88    6.86 
  -2  -2   4  113.56    6.94 
   2   2   4  103.13    6.87 
   2   2   4  105.85    6.88 
   2   2   4   95.85    6.87 
  -2  -2   4  107.90    7.47 
   2   2   4  110.32    6.98 
   2   2  -4  102.09    6.87 
   2   2  -4  106.67    6.88 
  -2  -2  -4  119.34    7.49 
  -2  -2  -4  101.39    6.87 
  -2  -2  -4  104.89    6.87 
  -2  -2  -4   89.04    6.87 
  -2  -2  -4  118.63    6.94 
   2   2  -4  116.34    6.95 
  -2  -2  -4   98.09    6.97 
   2   2  -4  118.79    6.89 
   2   2  -4   90.77    6.87 
   2   2  -4   99.44    6.87 
   2   2  -4   99.52    6.87 
  -2  -2  -4  103.71    6.88 
   2   2  -4  102.29    6.87 
  -3  -3   4   42.39    2.88 
   3   3   4   46.98    2.90 
   3   3   4   45.10    2.89 
   3   3   4   41.23    3.55 
  -3  -3   4   45.21    2.89 
   3   3   4   42.14    2.90 
  -3  -3   4   46.35    3.04 
   3   3   4   41.67    2.90 
  -3  -3   4   43.08    2.91 
   3   3   4   46.08    2.89 
  -3  -3   4   44.74    2.90 
  -3  -3   4   42.72    3.68 
  -3  -3   4   41.52    2.89 
   3   3   4   43.39    2.88 
   3   3  -4   40.00    2.98 
  -3  -3  -4   47.44    2.98 
  -3  -3  -4   45.32    3.72 
  -3  -3  -4   48.56    2.97 
   3   3  -4   44.97    2.97 
   3   3  -4   49.48    3.79 
  -3  -3  -4   47.44    2.97 
   3   3  -4   44.04    3.08 
   3   3  -4   48.48    3.13 
   3   3  -4   42.58    2.97 
   3   3  -4   45.37    2.99 
   3   3  -4   44.35    2.98 
  -3  -3  -4   39.79    3.05 
   3   3  -4   43.91    2.97 
   3   3  -4   41.70    2.99 
  -3  -3  -4   48.99    2.99 
   3   3  -4   45.40    2.98 
  -4  -4   4    0.67    0.10 
   4   4   4    1.01    0.08 
   4   4   4    0.92    0.18 
   4   4   4    1.05    0.11 
  -4  -4   4    0.64    0.07 
   4   4   4    1.31    0.67 
  -4  -4   4    0.76    0.08 
   4   4   4    0.86    0.08 
  -4  -4   4    0.53    0.19 
   4   4   4    0.86    0.09 
  -4  -4   4    1.26    0.25 
   4   4   4    0.96    0.10 
  -4  -4   4    0.89    0.09 
  -4  -4  -4    0.59    0.21 
   4   4  -4    0.61    0.07 
   4   4  -4    0.58    0.46 
   4   4  -4    0.60    0.06 
   4   4  -4    0.64    0.07 
   4   4  -4    0.68    0.59 
   4   4  -4    0.81    0.10 
   4   4  -4    0.61    0.07 
  -4  -4  -4    0.67    0.07 
   4   4  -4    0.83    0.09 
  -4  -4  -4    0.70    0.07 
  -4  -4  -4    0.51    0.08 
   4   4  -4    0.59    0.06 
  -4  -4  -4    0.67    0.07 
   5   5   4   18.77    1.28 
  -5  -5   4   20.32    1.30 
  -5  -5   4   18.72    1.27 
   5   5   4   17.72    2.30 
  -5  -5   4   17.66    1.49 
   5   5   4   17.39    1.39 
   5   5   4   18.03    1.28 
  -5  -5   4   19.29    1.54 
   5   5   4   18.59    1.26 
  -5  -5   4   20.49    1.27 
   5   5   4   19.87    1.26 
   5   5   4   19.22    1.27 
   5   5   4   17.92    2.43 
  -5  -5  -4   17.70    1.44 
  -5  -5  -4   16.48    1.21 
   5   5  -4   18.33    1.20 
  -5  -5  -4   18.94    1.21 
  -5  -5  -4   17.67    1.23 
   5   5  -4   18.94    1.20 
   5   5  -4   14.50    2.17 
   5   5  -4   16.93    1.23 
  -5  -5  -4   20.14    1.21 
   5   5  -4   20.29    2.41 
  -5  -5  -4   15.29    1.42 
   5   5  -4   19.83    1.22 
   5   5  -4   18.88    1.24 
   5   5  -4   15.17    1.33 
   5   5  -4   18.44    1.21 
   6   6   4    8.35    2.09 
   6   6   4   11.18    0.76 
   6   6   4    9.61    0.88 
  -6  -6   4   10.28    0.73 
   6   6   4   10.05    0.72 
   6   6   4   10.77    0.75 
  -6  -6   4   10.64    0.74 
  -6  -6   4   11.02    1.01 
  -6  -6   4   11.31    0.77 
  -6  -6   4   10.62    0.73 
  -6  -6   4   10.98    1.05 
   6   6   4   10.40    0.72 
   6   6   4   10.75    0.75 
   6   6   4    9.10    2.00 
   6   6  -4    9.56    0.70 
   6   6  -4   10.44    0.73 
   6   6  -4   10.81    0.69 
   6   6  -4   10.19    0.71 
  -6  -6  -4   11.14    1.02 
  -6  -6  -4   10.63    0.70 
   6   6  -4   10.46    0.69 
  -6  -6  -4    8.80    0.97 
  -6  -6  -4    9.20    0.72 
   6   6  -4   10.89    2.05 
   6   6  -4   10.04    0.88 
   6   6  -4   10.17    0.74 
   6   6  -4   10.44    0.71 
  -6  -6  -4    9.13    0.69 
  -6  -6  -4    9.98    0.70 
   7   7   4    0.79    0.12 
  -7  -7   4    0.51    0.30 
   7   7   4    0.80    0.14 
   7   7   4    0.59    1.56 
   7   7   4    0.78    0.13 
  -7  -7   4    0.98    0.10 
   7   7   4    1.14    0.15 
  -7  -7   4    0.75    0.10 
  -7  -7   4    0.80    0.11 
   7   7   4    0.67    0.11 
  -7  -7   4    0.90    0.34 
   7   7   4    0.71    0.09 
   7   7   4    0.66    0.09 
   7   7   4    0.56    2.68 
   7   7   4    1.03    0.28 
   7   7  -4    1.03    0.11 
   7   7  -4    1.68    0.53 
   7   7  -4    0.98    0.14 
   7   7  -4    0.80    1.42 
   7   7  -4   -0.23    1.28 
  -7  -7  -4    0.95    0.12 
  -7  -7  -4    0.90    0.11 
  -7  -7  -4    1.08    0.11 
   7   7  -4    1.23    0.11 
   7   7  -4    0.92    0.15 
  -7  -7  -4    0.97    0.15 
   7   7  -4    1.17    0.13 
  -7  -7  -4    0.97    0.38 
  -7  -7  -4    0.68    0.33 
   7   7  -4    1.11    0.13 
   7   7  -4    0.91    0.12 
   8   8   4    3.16    0.26 
   8   8   4    2.39    0.27 
  -8  -8   4    3.04    0.23 
  -8  -8   4    2.04    0.27 
   8   8   4    3.02    0.23 
   8   8   4    3.01    0.23 
   8   8   4    2.18    0.26 
   8   8   4    3.08    0.25 
   8   8  -4    2.45    0.28 
   8   8  -4    2.58    0.26 
   8   8  -4    2.21    0.29 
   8   8  -4    2.57    0.25 
   8   8  -4    2.92    0.26 
   8   8  -4    3.06    0.24 
  -8  -8  -4    3.44    0.25 
   8   8  -4    3.34    0.80 
  -8  -8  -4    3.24    0.30 
  -8  -8  -4    3.40    0.26 
   8   8  -4    2.84    0.24 
   9   9   4    5.99    0.54 
   9   9   4    7.46    0.51 
  -9  -9   4    6.65    0.57 
  -9  -9   4    7.47    0.52 
   9   9   4    6.73    0.55 
   9   9   4    7.18    0.52 
   9   9   4    6.99    0.54 
   9   9   4    6.60    0.56 
   9   9   4    6.80    0.89 
   9   9   4    6.80    0.50 
   9   9  -4    7.46    0.50 
   9   9  -4    6.14    0.55 
   9   9  -4    6.92    0.49 
   9   9  -4    6.31    0.55 
  -9  -9  -4    7.06    0.51 
  -9  -9  -4    6.59    0.56 
   9   9  -4    7.09    0.53 
   9   9  -4    5.30    0.81 
   9   9  -4    6.61    0.51 
  10  10   4   14.32    1.12 
  10  10   4   14.62    1.07 
  10  10   4   15.92    1.06 
 -10 -10   4   15.20    1.13 
 -10 -10   4   15.69    1.06 
  10  10  -4   16.21    1.04 
 -10 -10  -4   14.06    1.04 
  10  10  -4   15.18    1.12 
  10  10  -4   15.60    1.06 
 -10 -10  -4   13.44    1.09 
  10  10  -4   14.23    1.09 
  11  11   4    1.35    0.19 
 -11 -11   4    1.58    0.26 
  11  11   4    1.41    0.18 
 -11 -11   4    1.61    0.20 
  11  11  -4    1.53    0.24 
 -11 -11  -4    1.24    0.24 
  11  11  -4    1.34    0.26 
  11  11  -4    1.55    0.19 
  11  11  -4    1.69    0.22 
 -11 -11  -4    1.71    0.21 
 -12 -12   4    0.35    0.16 
 -12 -12   4    0.40    0.12 
  12  12   4    0.41    0.11 
  12  12   4    0.33    0.11 
  12  12  -4    0.34    0.12 
 -12 -12  -4    0.28    0.15 
 -12 -12  -4    0.21    0.10 
  12  12  -4    0.24    0.10 
 -13 -13   4    0.17    0.15 
  13  13   4    0.46    0.18 
 -13 -13   4    0.21    0.14 
  13  13  -4    0.42    0.15 
 -13 -13  -4    0.19    0.15 
   0   0   5    0.11    0.10 
   0   0   5    0.06    0.02 
   0   0   5    0.07    0.06 
   0   0   5    0.10    0.01 
   0   0   5    0.07    0.01 
   0   0  -5    0.13    0.02 
   0   0  -5    0.21    0.05 
   0   0  -5    0.15    0.01 
   0   0  -5    0.11    0.02 
   0   0  -5    0.05    0.11 
   0   0  -5    0.08    0.05 
   1   1   5    2.40    0.15 
  -1  -1   5    2.07    0.15 
   1   1   5    2.18    0.15 
  -1  -1   5    2.27    0.15 
   1   1   5    2.73    0.24 
  -1  -1   5    2.47    0.21 
   1   1   5    1.89    0.18 
   1   1   5    2.42    0.16 
  -1  -1   5    1.92    0.15 
   1   1   5    2.16    0.16 
   1   1   5    2.02    0.16 
  -1  -1   5    2.36    0.43 
  -1  -1   5    2.54    0.16 
   1   1   5    2.25    0.15 
  -1  -1   5    2.43    0.16 
  -1  -1  -5    1.46    0.16 
   1   1  -5    1.68    0.12 
  -1  -1  -5    1.81    0.13 
  -1  -1  -5    1.65    0.34 
  -1  -1  -5    1.77    0.12 
   1   1  -5    1.68    0.13 
   1   1  -5    1.72    0.37 
   1   1  -5    1.73    0.13 
   1   1  -5    1.76    0.12 
  -1  -1  -5    1.78    0.13 
  -1  -1  -5    1.99    0.20 
   1   1  -5    1.87    0.13 
  -1  -1  -5    1.75    0.13 
   1   1  -5    2.12    0.18 
   1   1  -5    1.75    0.12 
   1   1  -5    1.66    0.12 
   1   1  -5    2.01    0.19 
   1   1  -5    1.74    0.13 
  -1  -1  -5    1.85    0.12 
  -2  -2   5  158.67   10.10 
   2   2   5  143.59   10.15 
   2   2   5  144.94   10.59 
  -2  -2   5  155.44   10.10 
  -2  -2   5  158.07   10.11 
   2   2   5  146.01   10.10 
  -2  -2   5  148.04   10.10 
   2   2   5  154.20   10.10 
   2   2   5  148.29   10.12 
   2   2   5  147.56   10.11 
   2   2   5  175.38   10.23 
   2   2   5  157.80   10.10 
  -2  -2   5  163.43   10.76 
  -2  -2  -5  135.78    9.52 
   2   2  -5  160.03   10.10 
   2   2  -5  137.81    9.46 
   2   2  -5  156.76    9.49 
   2   2  -5  136.57    9.46 
  -2  -2  -5  143.53    9.47 
  -2  -2  -5  143.86    9.47 
   2   2  -5  145.75    9.47 
   2   2  -5  131.05    9.46 
  -2  -2  -5  147.12   10.10 
  -2  -2  -5  138.04    9.46 
  -2  -2  -5  155.94    9.59 
  -3  -3   5   42.03    2.65 
   3   3   5   38.82    2.63 
   3   3   5   34.54    2.70 
   3   3   5   35.60    2.65 
  -3  -3   5   39.84    3.46 
  -3  -3   5   40.66    2.63 
  -3  -3   5   39.41    2.64 
  -3  -3   5   41.00    2.78 
   3   3   5   45.39    2.82 
  -3  -3   5   45.56    2.76 
   3   3   5   37.51    2.64 
   3   3   5   36.36    3.29 
  -3  -3   5   41.51    2.64 
   3   3   5   40.88    2.64 
   3   3  -5   40.44    2.59 
   3   3  -5   39.02    2.61 
   3   3  -5   39.76    3.34 
   3   3  -5   38.17    2.58 
   3   3  -5   40.69    2.75 
   3   3  -5   38.24    2.59 
   3   3  -5   34.43    2.59 
   3   3  -5   37.45    2.61 
  -3  -3  -5   34.54    3.30 
  -3  -3  -5   40.46    2.59 
  -3  -3  -5   40.97    2.59 
   3   3  -5   37.66    2.59 
  -3  -3  -5   42.31    2.59 
  -3  -3  -5   43.16    2.76 
   3   3  -5   39.23    2.60 
  -3  -3  -5   39.93    2.60 
  -4  -4   5   60.21    3.89 
  -4  -4   5   65.18    4.09 
   4   4   5   56.64    3.88 
  -4  -4   5   57.80    3.91 
   4   4   5   60.30    4.11 
   4   4   5   56.28    3.90 
  -4  -4   5   58.47    3.88 
   4   4   5   67.24    3.90 
  -4  -4   5   62.32    3.90 
   4   4   5   58.03    4.84 
  -4  -4   5   56.16    3.89 
   4   4   5   53.64    3.90 
   4   4   5   59.53    4.00 
   4   4   5   53.80    3.88 
   4   4  -5   60.47    3.95 
  -4  -4  -5   59.43    3.94 
  -4  -4  -5   60.99    3.94 
   4   4  -5   61.68    3.95 
  -4  -4  -5   64.52    5.08 
   4   4  -5   61.58    3.97 
   4   4  -5   57.54    3.93 
  -4  -4  -5   57.08    3.94 
   4   4  -5   59.74    3.94 
   4   4  -5   57.77    3.93 
   4   4  -5   63.03    3.96 
  -4  -4  -5   56.19    4.14 
   4   4  -5   63.88    5.02 
   4   4  -5   58.82    3.94 
  -4  -4  -5   56.62    3.96 
  -5  -5   5   43.31    3.21 
   5   5   5   46.36    2.99 
  -5  -5   5   44.89    2.96 
  -5  -5   5   43.61    3.18 
  -5  -5   5   46.62    2.98 
   5   5   5   43.04    4.14 
   5   5   5   44.68    2.96 
   5   5   5   44.62    2.95 
   5   5   5   44.34    2.96 
   5   5   5   43.59    4.28 
  -5  -5   5   46.18    2.95 
   5   5   5   41.56    3.07 
   5   5  -5   37.09    2.62 
  -5  -5  -5   36.74    2.87 
  -5  -5  -5   41.12    2.62 
   5   5  -5   39.66    2.61 
   5   5  -5   41.05    3.90 
  -5  -5  -5   40.47    2.88 
   5   5  -5   38.82    2.67 
  -5  -5  -5   41.01    2.65 
   5   5  -5   37.71    2.76 
   5   5  -5   39.92    2.63 
  -5  -5  -5   41.56    2.62 
   6   6   5    3.86    0.33 
   6   6   5    3.91    0.30 
  -6  -6   5    4.33    0.59 
   6   6   5    3.31    1.38 
  -6  -6   5    4.23    0.31 
   6   6   5    3.90    1.41 
   6   6   5    3.61    0.32 
   6   6   5    4.10    0.29 
   6   6   5    3.45    0.44 
  -6  -6   5    4.41    0.35 
  -6  -6   5    4.59    0.30 
   6   6   5    3.67    0.33 
   6   6   5    4.05    0.31 
   6   6   5    4.24    0.32 
  -6  -6   5    3.91    0.55 
   6   6  -5    2.65    0.23 
  -6  -6  -5    2.92    0.23 
   6   6  -5    3.32    0.23 
  -6  -6  -5    2.84    0.50 
  -6  -6  -5    3.08    0.23 
   6   6  -5    2.81    0.27 
  -6  -6  -5    3.14    0.23 
   6   6  -5    3.08    0.23 
  -6  -6  -5    2.50    0.48 
   6   6  -5    2.61    0.99 
   6   6  -5    3.24    0.25 
   6   6  -5    2.88    0.26 
   6   6  -5    4.63    2.33 
   6   6  -5    2.65    0.39 
  -6  -6  -5    3.01    0.26 
   7   7   5    6.95    2.08 
  -7  -7   5   10.83    0.78 
  -7  -7   5   11.22    0.77 
   7   7   5   11.21    0.80 
   7   7   5   11.16    0.80 
   7   7   5   11.58    0.76 
  -7  -7   5    9.87    1.14 
   7   7   5   11.21    0.76 
   7   7   5   10.87    0.77 
  -7  -7   5   11.73    0.77 
   7   7   5   12.12    3.09 
   7   7   5   11.14    0.79 
   7   7   5   11.34    0.81 
  -7  -7   5   12.21    0.83 
  -7  -7   5   10.53    1.12 
   7   7   5    9.91    0.95 
   7   7  -5   10.21    2.81 
   7   7  -5    9.30    2.39 
   7   7  -5   10.77    0.80 
  -7  -7  -5   11.09    0.76 
   7   7  -5   11.62    0.76 
   7   7  -5   11.25    0.75 
  -7  -7  -5    9.04    1.13 
  -7  -7  -5   10.86    1.15 
  -7  -7  -5   11.69    0.76 
  -7  -7  -5   11.22    0.77 
   7   7  -5   10.37    0.77 
  -7  -7  -5   11.74    0.81 
   7   7  -5   10.64    0.99 
   7   7  -5   11.67    0.78 
   7   7  -5    9.90    0.80 
   7   7  -5   11.23    0.78 
   8   8   5   32.27    2.09 
  -8  -8   5   31.38    2.07 
   8   8   5   32.34    2.08 
  -8  -8   5   30.71    2.13 
   8   8   5   29.03    2.31 
   8   8   5   31.08    2.12 
   8   8   5   30.01    2.11 
   8   8   5   30.44    2.09 
   8   8   5   32.17    2.07 
   8   8   5   28.90    2.13 
  -8  -8  -5   30.68    2.01 
  -8  -8  -5   30.05    2.06 
   8   8  -5   30.38    2.01 
   8   8  -5   28.33    2.05 
   8   8  -5   30.82    2.01 
  -8  -8  -5   31.73    2.01 
   8   8  -5   29.46    2.07 
   8   8  -5   29.61    2.03 
   8   8  -5   28.24    2.30 
   8   8  -5   29.03    2.02 
   9   9   5    3.75    0.31 
  -9  -9   5    3.74    0.32 
  -9  -9   5    3.46    0.37 
   9   9   5    4.43    0.70 
   9   9   5    3.17    0.33 
   9   9   5    3.15    0.29 
   9   9   5    4.57    0.38 
   9   9   5    3.61    0.32 
   9   9   5    4.47    0.36 
   9   9  -5    4.65    0.38 
   9   9  -5    3.30    0.30 
   9   9  -5    3.52    0.32 
   9   9  -5    4.53    0.39 
  -9  -9  -5    4.00    0.36 
  -9  -9  -5    4.08    0.32 
   9   9  -5    2.98    0.33 
   9   9  -5    3.10    0.29 
 -10 -10   5    3.34    0.30 
  10  10   5    3.42    0.31 
  10  10   5    3.68    0.30 
 -10 -10   5    3.33    0.36 
  10  10  -5    2.77    0.33 
 -10 -10  -5    3.39    0.30 
 -10 -10  -5    3.84    0.36 
  10  10  -5    3.43    0.29 
  10  10  -5    2.46    0.34 
  10  10  -5    3.30    0.31 
 -11 -11   5    1.93    0.22 
 -11 -11   5    1.64    0.29 
  11  11   5    2.18    0.26 
  11  11   5    1.50    0.21 
  11  11  -5    2.25    0.26 
  11  11  -5    2.07    0.22 
 -11 -11  -5    2.33    0.26 
  11  11  -5    1.76    0.27 
 -11 -11  -5    1.84    0.30 
  11  11  -5    1.77    0.28 
 -12 -12   5    0.29    0.15 
  12  12   5    0.29    0.12 
 -12 -12   5    0.48    0.12 
  12  12   5    0.44    0.11 
 -12 -12  -5    0.30    0.11 
  12  12  -5    0.22    0.10 
 -12 -12  -5    0.31    0.15 
  12  12  -5    0.13    0.11 
  12  12  -5    0.23    0.11 
  13  13   5    0.17    0.14 
 -13 -13   5   -0.15    0.13 
 -13 -13   5    0.14    0.13 
 -13 -13  -5    0.03    0.14 
  13  13  -5   -0.05    0.16 
   0   0   6   31.27    2.13 
   0   0   6   30.74    2.13 
   0   0   6   33.46    2.13 
   0   0   6   32.13    2.13 
   0   0   6   34.49    2.22 
   0   0  -6   29.59    2.02 
   0   0  -6   31.01    2.02 
   0   0  -6   34.02    2.36 
   0   0  -6   27.55    2.01 
   0   0  -6   29.58    2.02 
   0   0  -6   31.97    2.06 
   0   0  -6   31.98    2.10 
  -1  -1   6    6.94    0.88 
   1   1   6    7.38    0.81 
   1   1   6    7.48    0.57 
   1   1   6    9.14    0.64 
  -1  -1   6    7.31    0.53 
   1   1   6    6.72    0.53 
   1   1   6    8.45    0.53 
   1   1   6    8.21    0.53 
  -1  -1   6    9.24    0.55 
   1   1   6    8.18    0.53 
   1   1   6    8.39    0.54 
  -1  -1   6    7.79    0.53 
   1   1   6    8.19    0.53 
  -1  -1   6    7.94    0.53 
  -1  -1   6    8.17    0.59 
   1   1  -6    5.33    0.38 
  -1  -1  -6    5.58    0.38 
  -1  -1  -6    6.27    0.39 
  -1  -1  -6    6.37    0.38 
  -1  -1  -6    4.80    0.42 
  -1  -1  -6    5.43    0.38 
   1   1  -6    4.96    0.39 
  -1  -1  -6    5.99    0.39 
  -1  -1  -6    6.62    0.48 
   1   1  -6    5.41    0.39 
   1   1  -6    5.82    0.38 
   1   1  -6    5.36    0.43 
   1   1  -6    5.66    0.38 
   1   1  -6    5.75    0.38 
   1   1  -6    6.12    0.46 
  -1  -1  -6    5.33    0.68 
   2   2   6   56.46    3.64 
   2   2   6   51.19    3.62 
  -2  -2   6   54.89    3.63 
  -2  -2   6   50.64    3.62 
   2   2   6   56.14    3.68 
  -2  -2   6   60.90    3.71 
   2   2   6   53.15    3.63 
  -2  -2   6   57.20    4.28 
  -2  -2   6   54.84    3.63 
   2   2   6   50.76    3.62 
   2   2   6   58.16    3.62 
   2   2   6   57.67    3.75 
   2   2  -6   50.50    3.39 
  -2  -2  -6   50.23    3.39 
  -2  -2  -6   52.50    3.39 
   2   2  -6   58.18    3.41 
  -2  -2  -6   52.59    3.40 
   2   2  -6   47.30    3.38 
   2   2  -6   50.33    3.38 
   2   2  -6   51.41    3.47 
   2   2  -6   51.39    3.39 
   2   2  -6   55.13    3.40 
  -2  -2  -6   49.63    3.39 
   2   2  -6   44.40    3.39 
   2   2  -6   47.82    3.39 
   2   2  -6   58.63    4.05 
  -2  -2  -6   53.73    3.51 
  -3  -3   6   85.09    6.02 
   3   3   6   95.70    6.81 
  -3  -3   6   88.95    6.03 
  -3  -3   6   94.01    6.94 
   3   3   6  107.00    6.22 
   3   3   6   84.10    6.02 
   3   3   6   93.71    6.03 
   3   3   6  106.14    6.11 
   3   3   6   93.08    6.04 
  -3  -3   6   86.81    6.02 
  -3  -3   6   87.73    6.02 
  -3  -3   6   93.05    6.12 
   3   3   6   88.26    6.03 
   3   3   6   80.26    6.01 
   3   3  -6   83.67    6.20 
  -3  -3  -6   90.33    6.19 
  -3  -3  -6  108.05    7.17 
   3   3  -6   93.14    7.00 
   3   3  -6   82.05    6.34 
   3   3  -6  102.22    6.22 
  -3  -3  -6   99.38    6.30 
   3   3  -6   87.16    6.19 
   3   3  -6   99.45    6.22 
  -3  -3  -6   90.15    6.21 
   3   3  -6   82.64    6.19 
   3   3  -6  106.96    6.22 
  -3  -3  -6   96.85    6.36 
   3   3  -6   90.27    6.19 
   3   3  -6  107.95    6.38 
  -3  -3  -6   90.02    6.20 
  -4  -4   6   19.45    1.40 
   4   4   6   21.38    2.19 
  -4  -4   6   20.03    1.30 
   4   4   6   18.92    1.28 
  -4  -4   6   19.55    2.29 
  -4  -4   6   18.74    1.26 
  -4  -4   6   18.36    1.27 
   4   4   6   19.42    1.28 
  -4  -4   6   19.40    1.28 
   4   4   6   17.83    1.27 
   4   4   6   18.47    1.27 
   4   4   6   17.08    1.26 
   4   4   6   17.59    1.26 
  -4  -4   6   17.84    1.26 
   4   4   6   22.45    1.51 
  -4  -4  -6   14.63    1.20 
  -4  -4  -6   14.62    1.00 
  -4  -4  -6   14.34    0.99 
   4   4  -6   14.44    0.99 
   4   4  -6   13.17    0.99 
  -4  -4  -6   14.43    0.99 
   4   4  -6   13.89    1.00 
   4   4  -6   15.00    1.88 
   4   4  -6   16.15    1.02 
  -4  -4  -6   14.64    1.01 
  -4  -4  -6   15.39    1.16 
   4   4  -6   13.46    1.00 
  -4  -4  -6   18.92    2.07 
   4   4  -6   17.44    1.03 
   5   5   6    0.57    0.08 
  -5  -5   6    0.77    0.14 
   5   5   6    0.53    0.15 
   5   5   6    0.62    0.09 
  -5  -5   6    0.87    0.08 
  -5  -5   6    0.73    0.28 
   5   5   6    0.52    0.56 
  -5  -5   6    0.90    0.26 
   5   5   6    0.61    0.10 
  -5  -5   6    0.77    0.09 
   5   5   6    0.53    0.09 
  -5  -5  -6    0.85    0.14 
   5   5  -6    0.92    0.86 
   5   5  -6    0.85    0.09 
  -5  -5  -6    0.59    0.08 
   5   5  -6    0.85    0.11 
  -5  -5  -6    0.97    0.09 
  -5  -5  -6    1.04    0.29 
   5   5  -6    0.87    0.08 
   5   5  -6    0.40    0.70 
   5   5  -6    0.77    0.09 
   5   5  -6    1.17    0.26 
   5   5  -6    0.86    0.12 
  -5  -5  -6    0.62    0.08 
   6   6   6   10.72    0.72 
   6   6   6   10.61    0.71 
   6   6   6   10.41    0.73 
   6   6   6   18.18    3.83 
  -6  -6   6    9.81    0.72 
  -6  -6   6   10.52    1.06 
   6   6   6   10.55    0.73 
  -6  -6   6    8.50    0.99 
  -6  -6   6    9.93    0.71 
  -6  -6   6   10.67    0.75 
   6   6   6   10.25    0.74 
   6   6   6   10.31    0.70 
   6   6  -6   11.59    0.94 
   6   6  -6   11.69    2.85 
   6   6  -6   10.36    0.72 
  -6  -6  -6   10.71    0.73 
   6   6  -6   11.34    0.77 
   6   6  -6    8.32    1.98 
  -6  -6  -6    9.90    1.03 
   6   6  -6   10.14    0.71 
  -6  -6  -6   10.71    0.73 
  -6  -6  -6   11.58    1.39 
   6   6  -6    9.85    0.74 
  -6  -6  -6   11.07    0.76 
   6   6  -6    9.84    0.73 
   6   6  -6   10.77    0.75 
  -6  -6  -6   10.46    0.72 
   6   6  -6    9.59    0.72 
  -7  -7   6    6.56    0.50 
   7   7   6    6.51    2.28 
  -7  -7   6    7.30    0.50 
   7   7   6    7.33    0.53 
   7   7   6    7.23    0.49 
   7   7   6    7.53    0.52 
   7   7   6    6.08    0.68 
   7   7   6    7.69    0.51 
  -7  -7   6    7.22    0.55 
  -7  -7   6    6.35    0.51 
   7   7   6    5.01    1.89 
   7   7   6    7.65    0.50 
   7   7   6    6.77    0.54 
  -7  -7   6    5.48    0.86 
   7   7   6    6.67    0.53 
  -7  -7  -6    7.53    0.52 
   7   7  -6    6.45    0.49 
  -7  -7  -6    7.21    0.48 
   7   7  -6    7.63    2.33 
  -7  -7  -6    6.12    0.87 
  -7  -7  -6    5.53    0.82 
   7   7  -6    5.79    0.48 
   7   7  -6    6.60    0.47 
   7   7  -6    6.28    0.51 
   7   7  -6    6.81    2.36 
  -7  -7  -6    6.76    0.48 
   7   7  -6    5.89    0.52 
   7   7  -6    7.02    0.50 
   7   7  -6    5.54    0.68 
   7   7  -6    7.04    0.47 
  -7  -7  -6    7.74    0.48 
   8   8   6    2.46    0.27 
   8   8   6    3.85    0.32 
   8   8   6    3.38    0.31 
   8   8   6    3.10    0.27 
   8   8   6    2.82    0.25 
  -8  -8   6    3.32    0.32 
   8   8   6    3.78    0.30 
  -8  -8   6    3.07    0.25 
   8   8   6    2.53    0.26 
  -8  -8  -6    2.81    0.24 
  -8  -8  -6    2.68    0.28 
   8   8  -6    2.94    0.26 
  -8  -8  -6    2.87    0.24 
   8   8  -6    2.50    0.25 
   8   8  -6    3.08    0.29 
   8   8  -6    2.75    0.23 
   8   8  -6    2.95    0.26 
  -9  -9   6   14.85    1.17 
  -9  -9   6   16.38    1.11 
   9   9   6   15.92    1.10 
   9   9   6   16.10    1.13 
   9   9   6   15.90    1.12 
   9   9   6   16.60    1.10 
   9   9  -6   15.15    1.16 
   9   9  -6   17.03    1.12 
  -9  -9  -6   15.42    1.15 
   9   9  -6   16.58    1.09 
   9   9  -6   17.03    1.10 
   9   9  -6   14.69    1.16 
   9   9  -6   16.12    1.13 
  -9  -9  -6   15.08    1.11 
  10  10   6    7.48    0.52 
  10  10   6    6.05    0.54 
  10  10   6    7.64    0.53 
 -10 -10   6    6.45    0.51 
 -10 -10   6    6.26    0.58 
  10  10  -6    7.49    0.67 
  10  10  -6    7.58    0.66 
  10  10  -6    8.64    0.62 
  10  10  -6    8.95    0.60 
 -10 -10  -6    7.70    0.61 
 -10 -10  -6    8.30    0.67 
  11  11   6    2.28    0.27 
 -11 -11   6    2.18    0.28 
  11  11   6    2.81    0.27 
 -11 -11  -6    2.26    0.39 
  11  11  -6    2.04    0.31 
  11  11  -6    2.15    0.32 
  11  11  -6    2.86    0.39 
  11  11  -6    2.45    0.24 
 -12 -12   6    0.81    0.20 
  12  12   6    0.87    0.15 
 -12 -12   6    1.16    0.17 
  12  12   6    1.11    0.17 
 -12 -12  -6    0.96    0.16 
  12  12  -6    0.89    0.16 
  12  12  -6    0.74    0.14 
  12  12  -6    0.72    0.17 
  12  12  -6    1.04    0.23 
 -12 -12  -6    1.10    0.22 
  13  13   6    1.63    0.31 
 -13 -13   6    1.52    0.27 
  13  13   6    1.66    0.22 
 -13 -13   6    1.55    0.25 
  13  13  -6    1.68    0.29 
 -13 -13  -6    1.47    0.27 
   0   0   7    0.24    0.02 
   0   0   7    0.15    0.15 
   0   0   7    0.10    0.07 
   0   0   7    0.29    0.04 
   0   0   7    0.16    0.08 
   0   0   7    0.25    0.03 
   0   0   7    0.18    0.03 
   0   0  -7    0.22    0.09 
   0   0  -7    0.11    0.12 
   0   0  -7    0.11    0.02 
   0   0  -7    0.22    0.06 
   0   0  -7    0.12    0.02 
  -1  -1   7   32.44    2.35 
  -1  -1   7   36.47    2.36 
  -1  -1   7   33.83    2.35 
   1   1   7   35.09    2.35 
   1   1   7   35.12    2.35 
   1   1   7   36.21    2.36 
   1   1   7   41.02    2.79 
  -1  -1   7   36.04    2.35 
   1   1   7   36.69    2.35 
   1   1  -7   29.89    2.09 
  -1  -1  -7   31.85    2.14 
   1   1  -7   35.15    2.16 
   1   1  -7   34.36    2.10 
  -1  -1  -7   29.92    2.09 
  -1  -1  -7   32.19    2.09 
   1   1  -7   29.81    2.09 
   1   1  -7   33.54    2.10 
  -1  -1  -7   31.05    2.09 
   1   1  -7   30.99    2.09 
  -1  -1  -7   31.71    2.10 
   1   1  -7   29.21    2.74 
   1   1  -7   29.95    2.09 
   1   1  -7   30.57    2.09 
  -1  -1  -7   35.23    2.09 
   2   2   7   91.24    6.61 
  -2  -2   7   97.40    6.61 
  -2  -2   7  114.55    6.62 
   2   2   7   91.29    6.61 
   2   2   7   98.11    6.67 
   2   2   7   97.05    6.61 
   2   2   7   90.54    6.61 
  -2  -2   7  115.84    6.71 
   2   2   7  108.15    6.76 
  -2  -2   7   97.20    7.29 
   2   2   7  106.64    7.20 
  -2  -2   7   98.14    6.62 
   2   2   7   94.15    6.62 
  -2  -2   7  110.34    6.74 
  -2  -2  -7   98.53    6.43 
   2   2  -7   90.39    6.42 
   2   2  -7  107.11    6.45 
   2   2  -7   96.96    6.43 
   2   2  -7   94.28    6.43 
   2   2  -7  102.86    6.44 
   2   2  -7  105.65    6.56 
  -2  -2  -7   96.28    6.50 
  -2  -2  -7   97.65    6.44 
  -2  -2  -7   95.16    6.43 
   2   2  -7   98.36    6.51 
   2   2  -7   89.97    6.42 
  -2  -2  -7   97.28    6.43 
  -2  -2  -7  105.66    6.57 
   2   2  -7   92.27    6.43 
  -3  -3   7  112.52    7.51 
   3   3   7  110.59    7.51 
  -3  -3   7  128.42    7.67 
   3   3   7  124.36    7.69 
  -3  -3   7  110.72    7.50 
   3   3   7  107.04    7.50 
   3   3   7   99.47    7.51 
  -3  -3   7  130.77    7.63 
   3   3   7  114.61    7.50 
   3   3   7  113.27    7.52 
   3   3   7  112.52    7.58 
  -3  -3   7  112.89    7.50 
  -3  -3   7  114.22    7.51 
  -3  -3   7  117.62    8.47 
   3   3   7  103.61    8.20 
   3   3  -7  117.24    7.48 
  -3  -3  -7  112.09    7.31 
  -3  -3  -7  106.19    7.31 
   3   3  -7  116.06    7.33 
  -3  -3  -7  106.44    7.47 
   3   3  -7  101.48    7.30 
  -3  -3  -7  118.71    7.37 
   3   3  -7  118.27    7.33 
  -3  -3  -7  105.10    7.31 
   3   3  -7  113.50    8.17 
   3   3  -7  107.08    7.31 
   3   3  -7  112.87    7.32 
   3   3  -7  100.60    7.30 
  -3  -3  -7  123.88    8.29 
   4   4   7   23.81    2.50 
  -4  -4   7   23.24    2.69 
   4   4   7   24.73    1.65 
   4   4   7   24.98    1.65 
   4   4   7   23.94    1.65 
  -4  -4   7   25.75    1.85 
   4   4   7   25.87    1.66 
   4   4   7   23.29    1.67 
  -4  -4   7   25.16    1.79 
   4   4   7   27.10    1.90 
  -4  -4   7   24.13    1.68 
   4   4   7   25.86    1.78 
  -4  -4   7   24.79    1.65 
  -4  -4   7   24.61    1.65 
  -4  -4   7   25.68    1.66 
   4   4   7   23.60    1.66 
   4   4  -7   23.27    1.59 
   4   4  -7   22.70    2.51 
   4   4  -7   23.41    1.63 
  -4  -4  -7   25.13    1.61 
   4   4  -7   23.27    1.60 
   4   4  -7   24.08    1.61 
   4   4  -7   24.84    1.63 
   4   4  -7   23.83    1.81 
  -4  -4  -7   23.23    2.55 
   4   4  -7   23.54    1.62 
  -4  -4  -7   25.01    1.62 
  -4  -4  -7   23.55    1.60 
   4   4  -7   23.78    1.60 
  -4  -4  -7   25.71    1.60 
   4   4  -7   24.40    1.62 
  -4  -4  -7   24.03    1.81 
   5   5   7   20.76    2.57 
   5   5   7   22.36    1.50 
   5   5   7   22.14    1.52 
   5   5   7   21.94    1.50 
   5   5   7   23.18    1.53 
  -5  -5   7   22.53    1.52 
  -5  -5   7   20.96    1.73 
   5   5   7   25.21    1.53 
  -5  -5   7   23.19    1.51 
  -5  -5   7   23.94    1.60 
  -5  -5   7   21.75    1.78 
   5   5   7   22.16    1.53 
  -5  -5   7   22.33    1.50 
   5   5  -7   21.45    1.45 
   5   5  -7   21.08    1.43 
   5   5  -7   19.96    1.42 
   5   5  -7   21.44    2.60 
  -5  -5  -7   22.03    1.42 
   5   5  -7   20.36    1.45 
  -5  -5  -7   20.84    1.68 
   5   5  -7   22.88    1.46 
   5   5  -7   20.59    1.41 
  -5  -5  -7   20.72    1.42 
  -5  -5  -7   22.35    1.42 
   5   5  -7   20.20    1.41 
   5   5  -7   22.07    1.44 
   6   6   7   10.16    0.64 
   6   6   7    9.70    0.67 
   6   6   7    8.76    0.80 
  -6  -6   7    9.43    0.66 
   6   6   7   11.59    2.87 
   6   6   7    8.61    0.67 
   6   6   7    9.66    0.64 
  -6  -6   7    8.12    0.94 
  -6  -6   7    8.80    0.68 
   6   6   7    9.90    0.65 
   6   6   7    9.37    2.20 
  -6  -6   7    9.18    0.64 
   6   6  -7    6.97    0.52 
   6   6  -7    7.20    0.55 
  -6  -6  -7    7.42    1.10 
  -6  -6  -7    8.06    0.55 
   6   6  -7    7.58    0.72 
  -6  -6  -7    7.78    0.52 
   6   6  -7    7.56    0.56 
  -6  -6  -7    7.85    0.85 
  -6  -6  -7    8.12    0.52 
  -6  -6  -7    7.05    0.52 
   6   6  -7    6.59    0.51 
   6   6  -7    6.95    0.51 
   6   6  -7    7.09    0.52 
   6   6  -7    4.57    1.51 
  -7  -7   7    1.77    0.15 
   7   7   7    1.58    0.17 
   7   7   7    1.44    0.16 
   7   7   7    2.52    1.68 
   7   7   7    1.54    0.15 
   7   7   7    1.62    1.64 
  -7  -7   7    1.48    0.42 
   7   7   7    1.43    0.15 
  -7  -7   7    1.52    0.15 
  -7  -7   7    1.60    0.17 
  -7  -7   7    1.11    0.40 
   7   7   7    1.66    0.19 
   7   7   7    1.37    0.14 
  -7  -7   7    1.70    0.20 
   7   7   7    1.62    0.19 
  -7  -7  -7    1.79    0.18 
  -7  -7  -7    1.89    0.54 
   7   7  -7    2.55    0.24 
   7   7  -7    2.00    0.17 
   7   7  -7    2.50    0.41 
  -7  -7  -7    1.94    0.18 
   7   7  -7    2.11    0.24 
  -7  -7  -7    2.40    0.59 
   7   7  -7    2.22    1.88 
   7   7  -7    2.22    0.20 
   7   7  -7    1.82    0.19 
   7   7  -7    2.04    0.18 
  -7  -7  -7    2.18    0.22 
   7   7  -7    1.67    1.23 
  -7  -7  -7    1.79    0.20 
   7   7  -7    1.98    0.17 
  -8  -8   7    1.81    0.19 
   8   8   7    2.31    0.20 
   8   8   7    2.18    0.24 
   8   8   7    2.11    0.22 
  -8  -8   7    1.80    0.24 
   8   8   7    2.47    0.21 
   8   8   7    2.58    0.23 
   8   8   7    2.05    0.41 
  -8  -8  -7    1.83    0.18 
   8   8  -7    1.74    0.23 
   8   8  -7    1.85    0.22 
  -8  -8  -7    2.06    0.22 
   8   8  -7    1.56    0.19 
   8   8  -7    2.40    0.52 
   8   8  -7    1.74    0.19 
  -8  -8  -7    1.68    0.17 
   8   8  -7    1.77    0.17 
   9   9   7    2.42    0.23 
  -9  -9   7    2.15    0.21 
   9   9   7    2.29    0.24 
   9   9   7    2.20    0.19 
   9   9   7    2.45    0.20 
  -9  -9   7    1.52    0.25 
   9   9  -7    1.88    0.19 
   9   9  -7    1.61    0.26 
  -9  -9  -7    2.32    0.25 
   9   9  -7    1.68    0.18 
   9   9  -7    1.75    0.22 
   9   9  -7    2.56    0.27 
   9   9  -7    1.69    0.24 
  10  10   7    2.94    0.27 
 -10 -10   7    2.95    0.33 
  10  10   7    2.90    0.26 
  10  10   7    2.53    0.30 
 -10 -10   7    2.88    0.26 
 -10 -10  -7    2.64    0.32 
  10  10  -7    3.09    0.27 
 -10 -10  -7    2.68    0.28 
  10  10  -7    3.48    0.35 
  10  10  -7    3.36    0.30 
  10  10  -7    3.30    0.36 
  11  11  -7    0.87    0.19 
  11  11  -7    0.77    0.27 
  12  12   7    3.34    0.29 
  12  12   7    3.28    0.30 
 -12 -12   7    2.96    0.35 
 -12 -12   7    2.39    0.28 
  12  12  -7    3.10    0.37 
  12  12  -7    3.06    0.34 
  12  12  -7    3.31    0.31 
 -12 -12  -7    2.69    0.33 
  12  12  -7    3.27    0.30 
 -13 -13   7   -0.05    0.15 
 -13 -13   7    0.12    0.14 
  13  13   7   -0.01    0.20 
  13  13   7    0.13    0.12 
  13  13  -7   -0.06    0.13 
 -13 -13  -7   -0.07    0.17 
   0   0   8   31.24    2.03 
   0   0   8   30.48    2.03 
   0   0   8   31.30    2.03 
   0   0   8   30.55    2.43 
   0   0   8   30.76    2.03 
   0   0   8   30.40    2.08 
   0   0  -8   28.14    1.88 
   0   0  -8   28.63    1.93 
   0   0  -8   30.93    2.00 
   0   0  -8   24.52    1.88 
   0   0  -8   31.25    1.88 
   0   0  -8   27.73    1.88 
   0   0  -8   28.58    1.87 
   1   1   8  244.32   15.67 
  -1  -1   8  218.50   15.74 
  -1  -1  -8  175.93   11.82 
  -1  -1  -8  187.80   11.78 
   1   1  -8  161.63   11.77 
  -1  -1  -8  179.56   11.77 
   1   1  -8  191.64   11.78 
   2   2   8   19.97    1.36 
  -2  -2   8   18.59    1.21 
   2   2   8   18.15    1.21 
   2   2   8   16.82    1.20 
  -2  -2   8   18.99    1.21 
  -2  -2   8   19.11    1.22 
  -2  -2   8   19.28    1.89 
  -2  -2   8   17.74    1.29 
   2   2   8   17.13    1.21 
   2   2   8   17.01    1.20 
   2   2   8   18.11    1.21 
   2   2   8   18.42    1.27 
   2   2  -8   18.25    1.27 
   2   2  -8   18.36    1.29 
  -2  -2  -8   18.92    1.29 
   2   2  -8   19.70    1.87 
  -2  -2  -8   18.86    1.28 
  -2  -2  -8   20.55    1.90 
   2   2  -8   19.13    1.37 
   2   2  -8   22.42    1.43 
   2   2  -8   18.04    1.28 
   2   2  -8   17.24    1.27 
  -2  -2  -8   18.45    1.28 
   2   2  -8   21.27    1.30 
  -2  -2  -8   18.60    1.41 
   2   2  -8   21.41    1.30 
  -2  -2  -8   19.48    1.28 
   3   3   8  148.28    8.60 
  -3  -3   8  124.94    8.39 
  -3  -3   8  132.45    8.55 
  -3  -3   8  111.62    9.27 
   3   3   8  116.99    9.12 
  -3  -3   8  123.38    8.38 
  -3  -3   8  136.58    8.40 
   3   3   8  137.17    8.38 
  -3  -3   8  114.30    8.49 
  -3  -3   8  131.18    8.38 
   3   3   8  112.26    8.39 
   3   3   8  141.12    8.38 
   3   3   8  112.12    8.45 
   3   3   8  141.09    8.39 
   3   3  -8  113.54    7.84 
   3   3  -8  111.11    7.83 
  -3  -3  -8  123.36    7.84 
   3   3  -8  112.74    7.86 
  -3  -3  -8  124.83    7.83 
  -3  -3  -8  131.42    7.85 
   3   3  -8  108.36    7.83 
  -3  -3  -8  132.32    7.83 
   3   3  -8  111.72    7.83 
   3   3  -8  118.09    7.84 
   3   3  -8  118.62    7.85 
   3   3  -8  124.51    8.02 
  -4  -4   8    4.08    0.30 
  -4  -4   8    4.03    0.31 
  -4  -4   8    4.14    0.30 
   4   4   8    4.56    0.32 
   4   4   8    4.38    0.30 
  -4  -4   8    4.30    0.32 
   4   4   8    4.16    0.30 
  -4  -4   8    4.46    0.44 
   4   4   8    4.33    0.31 
   4   4   8    4.81    0.32 
   4   4   8    5.38    0.55 
  -4  -4   8    2.95    0.88 
   4   4   8    4.11    0.32 
   4   4   8    2.80    0.79 
   4   4   8    4.18    0.40 
  -4  -4  -8    4.38    0.32 
   4   4  -8    4.37    1.06 
   4   4  -8    3.98    0.32 
  -4  -4  -8    4.71    0.30 
   4   4  -8    3.97    0.33 
   4   4  -8    4.18    0.31 
   4   4  -8    3.78    0.33 
  -4  -4  -8    4.42    0.31 
  -4  -4  -8    3.76    1.04 
  -4  -4  -8    4.63    0.31 
   4   4  -8    3.65    0.36 
   4   4  -8    4.29    0.31 
   4   4  -8    4.42    0.50 
   4   4  -8    4.14    0.30 
  -4  -4  -8    4.70    0.51 
   5   5   8    5.07    0.36 
  -5  -5   8    4.61    0.34 
   5   5   8    4.73    0.38 
  -5  -5   8    5.50    0.40 
   5   5   8    5.06    0.35 
   5   5   8    5.25    0.35 
   5   5   8    5.11    0.57 
  -5  -5   8    4.48    0.36 
  -5  -5   8    5.53    0.35 
  -5  -5   8    4.14    0.36 
   5   5   8    4.54    0.36 
   5   5   8    5.07    0.36 
   5   5   8    4.47    1.29 
   5   5  -8    5.66    0.37 
   5   5  -8    5.53    0.35 
   5   5  -8    6.83    1.45 
  -5  -5  -8    4.56    1.39 
   5   5  -8    4.19    0.37 
   5   5  -8    5.58    0.35 
  -5  -5  -8    4.45    0.37 
  -5  -5  -8    4.90    0.35 
   5   5  -8    4.76    0.36 
  -5  -5  -8    3.85    0.56 
  -6  -6   8    8.96    1.04 
  -6  -6   8    9.06    1.02 
   6   6   8   11.03    0.72 
   6   6   8   10.08    0.76 
  -6  -6   8   11.76    0.73 
   6   6   8   14.86    3.18 
  -6  -6   8   10.53    0.77 
   6   6   8   10.94    0.73 
   6   6   8   11.31    0.73 
   6   6   8    9.95    0.75 
   6   6   8    8.67    2.17 
   6   6   8   11.38    0.77 
  -6  -6   8   10.47    0.74 
   6   6  -8   11.60    0.73 
   6   6  -8    9.26    2.00 
   6   6  -8   10.91    0.67 
   6   6  -8    9.05    0.70 
  -6  -6  -8    9.65    0.70 
   6   6  -8   10.83    0.67 
  -6  -6  -8   10.82    0.68 
  -6  -6  -8    8.50    0.96 
   6   6  -8    8.12    0.71 
  -6  -6  -8    9.28    0.67 
   6   6  -8    8.63    0.67 
   6   6  -8    9.75    0.68 
   6   6  -8    6.11    1.75 
  -6  -6  -8    8.61    0.96 
   6   6  -8   12.33    1.11 
  -7  -7   8    2.28    0.25 
  -7  -7   8    2.13    0.18 
   7   7   8    1.82    0.22 
   7   7   8    1.88    0.19 
   7   7   8    1.85    0.35 
   7   7   8    1.92    0.18 
   7   7   8    1.79    0.17 
   7   7   8    1.85    0.21 
  -7  -7   8    2.30    0.63 
   7   7   8    2.20    0.20 
   7   7   8    1.74    2.00 
  -7  -7   8    2.09    0.20 
  -7  -7   8    2.18    0.19 
   7   7   8    2.08    0.22 
  -7  -7   8    1.69    0.50 
   7   7  -8    2.06    0.17 
   7   7  -8    2.36    0.41 
   7   7  -8    2.38    0.33 
  -7  -7  -8    1.77    0.17 
  -7  -7  -8    1.82    0.21 
  -7  -7  -8    2.38    0.68 
   7   7  -8    2.16    1.84 
   7   7  -8    2.08    0.19 
   7   7  -8    2.04    0.20 
   7   7  -8    2.30    0.24 
  -7  -7  -8    2.41    0.22 
  -7  -7  -8    1.58    0.17 
   7   7  -8    2.05    0.17 
  -7  -7  -8    1.99    0.54 
   8   8   8    3.66    0.70 
  -8  -8   8    3.57    0.37 
   8   8   8    4.49    0.32 
   8   8   8    3.94    0.31 
   8   8   8    3.68    0.35 
  -8  -8   8    3.83    0.31 
   8   8   8    3.91    0.34 
   8   8   8    4.00    0.32 
   8   8   8    4.17    0.34 
  -8  -8  -8    5.09    0.38 
   8   8  -8    5.16    0.44 
   8   8  -8    4.21    0.39 
  -8  -8  -8    5.04    0.42 
   8   8  -8    4.91    0.37 
   8   8  -8    4.30    0.38 
  -8  -8  -8    4.69    0.37 
   8   8  -8    5.44    0.44 
   9   9   8    9.57    0.66 
   9   9   8    9.95    0.69 
   9   9   8    9.67    0.64 
   9   9   8   10.13    0.68 
  -9  -9   8    8.58    0.65 
   9   9   8    8.20    0.64 
   9   9   8    8.90    0.70 
  -9  -9   8    7.74    0.71 
   9   9  -8   10.12    0.74 
   9   9  -8    8.83    0.66 
  -9  -9  -8    9.55    0.67 
   9   9  -8    8.18    0.69 
   9   9  -8    8.53    0.67 
  -9  -9  -8    9.70    0.72 
   9   9  -8    9.08    0.74 
  10  10   8    0.68    0.17 
 -10 -10   8    0.52    0.16 
  10  10   8    0.68    0.13 
  10  10   8    0.49    0.10 
 -10 -10   8    0.43    0.10 
  10  10  -8    0.56    0.16 
  10  10  -8    0.47    0.15 
  10  10  -8    0.36    0.09 
 -10 -10  -8    0.50    0.12 
 -10 -10  -8    0.77    0.17 
  10  10  -8    0.44    0.12 
  11  11   8    3.31    0.37 
 -11 -11   8    2.95    0.48 
  11  11   8    4.13    0.35 
  11  11  -8    3.11    0.40 
 -11 -11  -8    2.44    0.43 
 -11 -11  -8    3.56    0.37 
  11  11  -8    4.40    0.42 
  12  12   8    5.21    0.44 
 -12 -12   8    5.64    0.48 
  12  12   8    5.91    0.46 
 -12 -12   8    5.43    0.52 
 -12 -12  -8    5.56    0.50 
  12  12  -8    4.87    0.52 
  12  12  -8    4.87    0.49 
  12  12  -8    6.44    0.47 
 -13 -13   8    1.71    0.27 
 -13 -13   8    1.60    0.31 
  13  13   8    1.85    0.29 
  13  13   8    1.67    0.22 
 -13 -13  -8    1.29    0.33 
  13  13  -8    1.78    0.26 
   0   0   9    0.29    0.10 
   0   0   9    0.16    0.02 
   0   0   9    0.08    0.18 
   0   0   9    0.21    0.03 
   0   0   9    0.14    0.03 
   0   0   9    0.32    0.31 
   0   0   9    0.10    0.04 
   0   0  -9    0.33    0.20 
   0   0  -9    0.21    0.02 
   0   0  -9    0.24    0.05 
   0   0  -9    0.16    0.03 
   0   0  -9    0.33    0.23 
   0   0  -9    0.17    0.03 
   1   1   9  171.11   11.10 
   1   1   9  162.75   10.59 
   1   1   9  151.87   10.59 
  -1  -1   9  165.75   11.29 
   1   1   9  157.29   10.59 
  -1  -1   9  155.61   10.59 
  -1  -1   9  155.76   10.59 
  -1  -1   9  183.55   10.69 
   1   1   9  150.66   10.59 
  -1  -1  -9  145.45    9.68 
   1   1  -9  146.81    9.63 
   1   1  -9  154.80    9.63 
  -1  -1  -9  144.65    9.63 
   1   1  -9  135.98    9.62 
  -1  -1  -9  160.34   10.22 
   1   1  -9  139.23    9.62 
  -2  -2   9  441.24   29.78 
   2   2  -9  399.76   25.40 
  -2  -2  -9  371.63   25.38 
   3   3   9   51.40    3.32 
   3   3   9   50.33    3.33 
   3   3   9   41.97    3.98 
  -3  -3   9   51.87    3.35 
  -3  -3   9   47.80    3.44 
  -3  -3   9   51.20    3.32 
  -3  -3   9   53.04    3.33 
   3   3   9   49.45    3.33 
   3   3   9   49.58    3.33 
   3   3   9   55.95    3.54 
  -3  -3   9   50.85    3.49 
  -3  -3  -9   45.85    2.96 
  -3  -3  -9   46.88    2.96 
  -3  -3  -9   50.06    3.17 
   3   3  -9   45.74    2.97 
   3   3  -9   44.00    2.98 
   3   3  -9   43.07    3.78 
  -3  -3  -9   50.32    2.98 
   3   3  -9   42.28    2.95 
  -3  -3  -9   36.69    3.74 
   3   3  -9   44.70    2.95 
  -3  -3  -9   42.97    2.97 
   3   3  -9   42.41    3.13 
   4   4   9    6.33    0.69 
  -4  -4   9    8.21    1.48 
   4   4   9    7.11    0.49 
   4   4   9    7.05    0.49 
   4   4   9    6.69    0.48 
   4   4   9    7.54    0.60 
  -4  -4   9    7.03    0.48 
   4   4   9    8.13    0.50 
  -4  -4   9    7.24    0.68 
  -4  -4   9    6.37    0.48 
  -4  -4   9    6.93    0.49 
  -4  -4   9    6.66    0.50 
   4   4  -9    6.58    0.43 
   4   4  -9    5.84    0.46 
  -4  -4  -9    7.62    1.45 
   4   4  -9    6.13    0.46 
   4   4  -9    5.99    0.64 
   4   4  -9    6.58    0.48 
  -4  -4  -9    5.61    0.45 
   4   4  -9    5.41    0.43 
  -4  -4  -9    6.98    0.44 
   4   4  -9    7.14    0.45 
   4   4  -9    6.39    0.44 
   5   5   9    4.41    0.78 
  -5  -5   9    5.03    0.41 
   5   5   9    5.75    0.41 
   5   5   9    5.71    0.41 
   5   5   9    6.02    0.40 
   5   5   9    5.43    0.52 
   5   5   9    5.83    0.39 
  -5  -5   9    5.01    0.39 
  -5  -5   9    5.69    0.39 
  -5  -5   9    6.01    0.44 
   5   5   9    6.18    0.40 
  -5  -5   9    4.88    0.60 
   5   5   9    6.66    1.67 
   5   5  -9    5.15    0.37 
  -5  -5  -9    4.80    0.61 
  -5  -5  -9    5.42    0.38 
  -5  -5  -9    5.90    0.38 
  -5  -5  -9    5.74    0.38 
   5   5  -9    5.10    0.37 
  -5  -5  -9    4.65    1.43 
   5   5  -9    4.94    0.40 
   5   5  -9    5.00    0.41 
  -5  -5  -9    5.58    0.40 
   5   5  -9    4.86    0.38 
   5   5  -9    4.82    0.38 
   6   6   9   70.21    4.56 
   6   6   9   71.56    4.55 
   6   6   9   70.78    4.55 
   6   6   9   63.64    4.70 
   6   6   9   71.60    4.54 
   6   6   9   58.36    5.97 
  -6  -6   9   61.37    4.89 
  -6  -6   9   68.89    4.56 
  -6  -6   9   76.14    4.60 
  -6  -6   9   70.55    4.88 
   6   6   9   68.44    4.57 
  -6  -6   9   70.21    4.54 
   6   6  -9   59.10    4.28 
   6   6  -9   65.66    4.33 
   6   6  -9   68.37    4.30 
  -6  -6  -9   67.81    4.32 
   6   6  -9   67.33    4.28 
  -6  -6  -9   62.95    4.28 
   6   6  -9   66.60    4.32 
   6   6  -9   68.41    4.28 
  -6  -6  -9   68.56    4.29 
   6   6  -9   58.54    4.47 
  -6  -6  -9   58.88    4.61 
   6   6  -9   69.80    6.11 
   6   6  -9   57.69    6.04 
   6   6  -9   65.64    4.29 
  -6  -6  -9   65.29    4.28 
  -7  -7   9    0.28    0.08 
   7   7   9    0.33    0.06 
   7   7   9    0.32    0.06 
   7   7   9    0.35    0.10 
   7   7   9    0.21    0.09 
   7   7   9    0.41    0.08 
   7   7   9    1.35    1.83 
  -7  -7   9    0.36    0.07 
  -7  -7   9    0.16    0.34 
   7   7   9    0.41    0.09 
   7   7   9    0.35    0.18 
   7   7  -9    0.35    0.07 
   7   7  -9    0.35    0.06 
  -7  -7  -9    0.40    0.08 
  -7  -7  -9    0.31    0.07 
   7   7  -9    0.33    0.09 
  -7  -7  -9    0.28    0.35 
   7   7  -9    0.47    0.12 
   7   7  -9    0.43    0.27 
   7   7  -9    0.00    1.64 
   7   7  -9    0.39    0.12 
  -7  -7  -9    0.30    0.07 
   7   7  -9    0.39    0.08 
   8   8   9   15.71    1.06 
   8   8   9   15.07    1.11 
  -8  -8   9   15.97    1.06 
   8   8   9   14.98    1.05 
   8   8   9   15.89    1.07 
  -8  -8   9   15.21    1.13 
   8   8   9   14.88    1.04 
   8   8   9   15.35    1.08 
   8   8  -9   13.81    1.06 
  -8  -8  -9   15.21    1.06 
   8   8  -9   14.56    1.03 
  -8  -8  -9   12.68    1.00 
   8   8  -9   15.11    1.08 
   8   8  -9   15.17    1.03 
  -8  -8  -9   13.01    1.02 
   8   8  -9   15.28    1.00 
   8   8  -9   16.22    1.01 
   9   9   9    3.78    0.27 
   9   9   9    3.45    0.27 
   9   9   9    2.86    0.33 
   9   9   9    3.81    0.30 
  -9  -9   9    2.76    0.34 
   9   9   9    3.19    0.28 
   9   9   9    3.49    0.32 
  -9  -9   9    3.37    0.28 
   9   9  -9    2.94    0.28 
  -9  -9  -9    3.52    0.34 
   9   9  -9    3.35    0.31 
  -9  -9  -9    3.60    0.30 
   9   9  -9    3.25    0.36 
   9   9  -9    3.64    0.29 
   9   9  -9    3.32    0.35 
   9   9  -9    3.30    0.32 
  10  10   9    2.83    0.26 
 -10 -10   9    2.81    0.33 
 -10 -10   9    2.89    0.26 
  10  10   9    3.05    0.26 
  10  10   9    2.30    0.30 
  10  10  -9    2.64    0.32 
 -10 -10  -9    2.89    0.31 
 -10 -10  -9    2.42    0.26 
  10  10  -9    2.26    0.31 
  10  10  -9    3.01    0.25 
  10  10  -9    3.02    0.28 
 -11 -11   9    0.70    0.20 
  11  11   9    0.90    0.16 
 -11 -11   9    0.68    0.14 
  11  11   9    0.92    0.15 
  11  11  -9    0.95    0.17 
  11  11  -9    0.94    0.34 
  11  11  -9    0.81    0.16 
 -11 -11  -9    0.76    0.20 
  11  11  -9    0.59    0.16 
 -11 -11  -9    0.79    0.15 
  12  12   9    1.25    0.18 
  12  12   9    1.16    0.18 
 -12 -12   9    1.04    0.22 
 -12 -12  -9    1.16    0.22 
  12  12  -9    1.42    0.22 
  12  12  -9    1.19    0.20 
  12  12  -9    1.21    0.25 
  12  12  -9    1.00    0.22 
  13  13   9    0.82    0.15 
 -13 -13   9    0.82    0.19 
  13  13   9    1.27    0.19 
  13  13  -9    1.33    0.21 
   0   0  10  193.21   13.24 
   0   0 -10  163.51   10.95 
   0   0 -10  139.14   10.39 
   0   0 -10  172.20   10.38 
  -1  -1  10   73.57    4.92 
  -1  -1  10   80.08    5.67 
  -1  -1  10   79.37    4.92 
   1   1  10   77.26    4.97 
   1   1  10   71.40    4.91 
   1   1  10   70.62    4.92 
  -1  -1  10   76.52    4.92 
  -1  -1  10   75.27    4.91 
   1   1  10   81.63    5.08 
   1   1  10   74.53    4.91 
   1   1  10   73.77    4.91 
  -1  -1  10   68.63    5.00 
   1   1  10   72.60    4.92 
   1   1  10   72.91    5.40 
  -1  -1 -10   61.61    4.36 
   1   1 -10   68.79    4.36 
  -1  -1 -10   72.75    5.01 
   1   1 -10   56.97    4.35 
   1   1 -10   63.32    4.36 
   1   1 -10   61.90    4.37 
  -1  -1 -10   60.70    4.36 
   1   1 -10   71.34    4.45 
   1   1 -10   65.09    4.37 
  -1  -1 -10   76.83    4.37 
   1   1 -10   75.55    4.51 
  -1  -1 -10   64.97    4.37 
   1   1 -10   59.70    4.37 
  -1  -1 -10   70.89    4.51 
   2   2  10   64.90    4.22 
   2   2  10   66.02    4.78 
   2   2  10   61.35    4.15 
  -2  -2  10   72.17    4.16 
   2   2  10   62.20    4.16 
  -2  -2  10   61.60    4.15 
   2   2  10   61.05    4.15 
   2   2  10   64.37    4.15 
  -2  -2  10   57.43    4.25 
   2   2  10   73.93    4.35 
  -2  -2  10   65.89    4.16 
  -2  -2  10   53.68    4.15 
  -2  -2  10   54.47    4.90 
   2   2  10   63.55    4.15 
   2   2 -10   63.08    4.03 
   2   2 -10   53.96    4.03 
   2   2 -10   64.23    4.06 
  -2  -2 -10   64.51    4.04 
  -2  -2 -10   61.42    4.05 
  -2  -2 -10   66.92    4.83 
  -2  -2 -10   66.39    4.22 
   2   2 -10   59.74    4.05 
   2   2 -10   57.04    4.04 
  -2  -2 -10   56.54    4.04 
   2   2 -10   66.47    4.07 
  -2  -2 -10   60.69    4.04 
   2   2 -10   58.57    4.04 
  -3  -3  10    3.06    0.98 
  -3  -3  10    1.37    0.11 
  -3  -3  10    1.33    0.25 
   3   3  10    1.15    0.28 
   3   3  10    1.67    0.55 
  -3  -3  10    1.32    0.11 
   3   3  10    1.61    0.12 
  -3  -3  10    1.33    0.12 
   3   3 -10    1.40    0.12 
  -3  -3 -10    1.59    0.12 
   3   3 -10    1.09    0.14 
   3   3 -10    1.38    0.27 
   3   3 -10    4.10    1.34 
   3   3 -10    1.46    0.13 
  -3  -3 -10    1.46    0.13 
  -3  -3 -10    1.22    0.54 
  -3  -3 -10    1.21    0.27 
   4   4  10   15.49    1.08 
   4   4  10   16.61    1.10 
  -4  -4  10   16.62    1.25 
  -4  -4  10   16.81    1.09 
   4   4  10   14.26    1.18 
  -4  -4  10   14.25    2.11 
   4   4  10   17.16    1.35 
  -4  -4  10   17.82    1.13 
  -4  -4  10   16.21    1.09 
  -4  -4  10   17.22    1.31 
  -4  -4  10   16.33    1.10 
   4   4  10   14.37    1.89 
   4   4  10   15.84    1.08 
   4   4  10   16.53    1.09 
   4   4 -10   14.45    1.17 
  -4  -4 -10   13.28    1.93 
  -4  -4 -10   13.24    1.15 
  -4  -4 -10   13.88    0.93 
   4   4 -10   14.03    1.84 
   4   4 -10   14.27    0.95 
   4   4 -10   14.39    0.97 
   4   4 -10   13.51    0.92 
  -4  -4 -10   13.45    0.93 
  -4  -4 -10   13.78    0.94 
   4   4 -10   12.75    0.92 
   4   4 -10   14.62    0.96 
   4   4 -10   13.51    0.94 
  -5  -5  10   17.77    1.14 
   5   5  10   15.47    1.26 
   5   5  10   17.53    1.14 
   5   5  10   14.81    2.17 
   5   5  10   19.37    1.53 
  -5  -5  10   15.93    1.16 
  -5  -5  10   18.59    1.19 
   5   5  10   17.50    1.16 
  -5  -5  10   16.70    1.15 
   5   5  10   16.87    1.15 
   5   5  10   18.37    1.14 
  -5  -5  10   17.53    1.34 
  -5  -5  10   14.67    1.36 
  -5  -5  10   15.50    1.13 
   5   5 -10   13.49    1.32 
  -5  -5 -10   17.54    1.07 
  -5  -5 -10   17.32    1.07 
   5   5 -10   14.14    1.10 
   5   5 -10   15.91    1.09 
  -5  -5 -10   14.29    1.33 
   5   5 -10   16.40    1.06 
   5   5 -10   17.63    1.08 
  -5  -5 -10   16.12    1.07 
   5   5 -10   20.83    2.48 
  -5  -5 -10   16.03    2.39 
   5   5 -10   15.83    1.07 
   5   5 -10   14.51    1.11 
   5   5 -10   13.37    1.05 
  -5  -5 -10   16.71    1.09 
  -6  -6  10   17.57    1.55 
   6   6  10   16.80    1.15 
  -6  -6  10   16.48    1.17 
   6   6  10   15.78    1.16 
  -6  -6  10   17.46    1.15 
  -6  -6  10   17.05    1.47 
   6   6  10   15.75    1.14 
   6   6  10   16.12    1.15 
   6   6  10   18.99    1.34 
   6   6  10   14.49    2.54 
  -6  -6  10   18.73    1.21 
   6   6 -10   20.76    2.88 
  -6  -6 -10   19.36    1.22 
   6   6 -10   17.64    1.22 
  -6  -6 -10   17.22    1.24 
  -6  -6 -10   17.74    1.22 
   6   6 -10   18.45    1.21 
  -6  -6 -10   15.41    1.54 
   6   6 -10   18.03    2.99 
   6   6 -10   18.22    1.23 
   6   6 -10   17.71    1.25 
   6   6 -10   18.20    1.21 
  -6  -6 -10   18.02    1.21 
   6   6 -10   21.31    1.47 
   6   6 -10   17.14    1.26 
   6   6 -10   16.70    1.22 
   7   7  10    8.03    0.59 
   7   7  10    8.09    0.56 
  -7  -7  10    7.31    1.01 
  -7  -7  10    8.37    0.64 
   7   7  10   12.32    3.28 
   7   7  10    7.56    0.56 
   7   7  10    8.81    0.78 
  -7  -7  10    8.22    0.57 
   7   7  10    8.12    0.57 
  -7  -7  10    7.54    0.59 
   7   7 -10    7.22    0.55 
   7   7 -10    6.75    2.29 
   7   7 -10    7.84    0.58 
   7   7 -10    7.33    0.53 
  -7  -7 -10    7.94    0.54 
  -7  -7 -10    7.67    0.54 
   7   7 -10    6.94    0.52 
  -7  -7 -10    8.12    0.59 
   7   7 -10    7.19    0.61 
   7   7 -10    6.91    0.77 
  -7  -7 -10    7.27    1.01 
  -7  -7 -10    6.84    0.53 
   7   7 -10    7.81    0.59 
   8   8  10    9.26    0.64 
  -8  -8  10    8.57    0.65 
   8   8  10    9.28    0.68 
   8   8  10    9.31    0.66 
   8   8  10    9.35    0.64 
   8   8 -10    6.67    0.64 
   8   8 -10    7.10    0.63 
  -8  -8 -10    8.95    0.60 
   8   8 -10    9.23    0.59 
   8   8 -10    8.28    0.61 
  -8  -8 -10    7.79    0.63 
   8   8 -10    8.67    0.59 
   8   8 -10    8.63    0.62 
   9   9  10    1.93    0.18 
   9   9  10    2.04    0.18 
   9   9  10    2.13    0.23 
  -9  -9  10    1.45    0.25 
   9   9  10    2.02    0.19 
  -9  -9  10    1.87    0.19 
   9   9  10    1.67    0.24 
   9   9  10    2.14    0.21 
  -9  -9 -10    2.72    0.32 
   9   9 -10    1.89    0.26 
   9   9 -10    1.47    0.18 
  -9  -9 -10    2.30    0.25 
   9   9 -10    1.42    0.22 
   9   9 -10    2.04    0.27 
   9   9 -10    1.96    0.22 
   9   9 -10    1.81    0.19 
  10  10  10    0.23    0.09 
 -10 -10  10    0.24    0.14 
  10  10  10    0.23    0.08 
  10  10  10    0.33    0.14 
 -10 -10  10    0.24    0.08 
  10  10  10    0.02    0.07 
  10  10 -10    0.26    0.09 
  10  10 -10    0.37    0.14 
 -10 -10 -10    0.33    0.14 
  10  10 -10    0.38    0.16 
  10  10 -10    0.40    0.12 
 -10 -10 -10    0.39    0.11 
  11  11  10    0.83    0.13 
 -11 -11  10    0.57    0.12 
  11  11  10    0.81    0.15 
 -11 -11  10    0.48    0.18 
  11  11 -10    0.49    0.16 
  11  11 -10    0.61    0.14 
 -11 -11 -10    0.57    0.13 
  11  11 -10    0.43    0.18 
 -11 -11 -10    0.46    0.15 
  11  11 -10    0.55    0.12 
 -12 -12  10    0.39    0.16 
  12  12  10    0.28    0.13 
  12  12  10    0.48    0.12 
 -12 -12  10    0.09    0.14 
  12  12 -10    0.24    0.15 
  12  12 -10    0.16    0.18 
  12  12 -10    0.27    0.12 
 -12 -12 -10    0.33    0.15 
 -13 -13  10    2.23    0.34 
  13  13  10    2.01    0.25 
  13  13  10    1.54    0.21 
  13  13 -10    1.65    0.26 
 -13 -13 -10    1.56    0.29 
   0   0  11    1.06    0.16 
   0   0  11    0.92    0.07 
   0   0  11    0.79    0.22 
   0   0  11    0.83    0.40 
   0   0  11    1.07    0.08 
   0   0  11    0.95    0.08 
   0   0 -11    0.77    0.07 
   0   0 -11    0.81    0.06 
   0   0 -11    0.79    0.06 
   0   0 -11    0.95    0.22 
   0   0 -11    0.79    0.08 
   0   0 -11    2.04    0.62 
   0   0 -11    0.80    0.17 
   0   0 -11    0.79    0.07 
   1   1  11   54.17    3.78 
  -1  -1  11   54.60    3.73 
   1   1  11   58.30    3.72 
   1   1  11   60.79    3.90 
  -1  -1  11   53.53    3.72 
   1   1  11   56.80    3.72 
  -1  -1  11   56.19    4.48 
  -1  -1  11   53.17    3.72 
  -1  -1  11   53.82    3.72 
  -1  -1  11   63.75    3.90 
   1   1  11   57.07    3.72 
  -1  -1  11   53.02    3.81 
   1   1  11   58.68    3.73 
   1   1  11   58.67    4.31 
  -1  -1 -11   51.34    3.24 
   1   1 -11   42.39    3.24 
  -1  -1 -11   48.84    3.24 
   1   1 -11   49.76    3.37 
  -1  -1 -11   53.09    3.23 
   1   1 -11   47.99    3.23 
  -1  -1 -11   53.45    3.39 
   1   1 -11   47.49    3.23 
   1   1 -11   46.83    3.24 
  -1  -1 -11   57.99    3.97 
   1   1 -11   42.89    3.24 
   1   1 -11   50.10    3.23 
  -1  -1 -11   48.58    3.31 
   2   2  11    4.21    0.28 
   2   2  11    3.56    0.28 
  -2  -2  11    4.46    0.29 
   2   2  11    4.53    0.46 
  -2  -2  11    4.00    0.56 
  -2  -2  11    4.69    0.98 
  -2  -2  11    4.04    0.29 
  -2  -2  11    4.76    0.28 
  -2  -2  11    3.97    0.28 
   2   2  11    3.56    0.28 
   2   2  11    3.67    0.28 
   2   2  11    3.79    0.28 
   2   2 -11    4.07    0.30 
  -2  -2 -11    3.70    0.30 
   2   2 -11    5.62    0.93 
  -2  -2 -11    4.14    0.30 
   2   2 -11    4.27    0.29 
   2   2 -11    5.00    0.45 
   2   2 -11    4.06    0.29 
  -2  -2 -11    4.26    0.40 
   2   2 -11    4.08    0.30 
  -2  -2 -11    5.97    0.97 
  -2  -2 -11    4.41    0.46 
   2   2 -11    4.59    0.31 
  -2  -2 -11    4.79    0.31 
   3   3  11  151.01    9.96 
   3   3  11  138.40    9.73 
  -3  -3  11  146.81    9.74 
   3   3  11  138.33    9.73 
  -3  -3  11  151.27    9.75 
   3   3  11  145.20    9.83 
   3   3  11  146.57    9.73 
  -3  -3  11  145.85    9.73 
  -3  -3  11  161.02    9.93 
   3   3  11  141.08    9.74 
   3   3  11  167.29    9.74 
  -3  -3  11  146.95    9.73 
  -3  -3  11  146.72   10.89 
   3   3 -11  136.24    8.73 
   3   3 -11  143.95    8.94 
  -3  -3 -11  132.73    8.92 
   3   3 -11  125.28    8.70 
  -3  -3 -11  129.09    8.73 
   3   3 -11  125.96    8.71 
  -3  -3 -11  146.43    9.87 
  -3  -3 -11  131.32    8.72 
  -3  -3 -11  129.42    8.71 
   3   3 -11  135.76    9.72 
   3   3 -11  121.28    8.70 
  -3  -3 -11  133.62    8.71 
   3   3 -11  129.10    8.72 
   3   3 -11  132.06    8.74 
   3   3 -11  139.38    8.75 
   4   4  11    6.58    0.47 
  -4  -4  11    7.00    0.48 
  -4  -4  11    7.00    0.48 
  -4  -4  11    6.93    2.51 
  -4  -4  11    7.71    0.65 
   4   4  11    6.99    0.47 
   4   4  11    6.99    0.49 
  -4  -4  11    6.86    0.49 
   4   4  11    6.00    0.57 
  -4  -4  11    6.90    0.67 
   4   4  11    7.10    0.48 
   4   4  11    6.83    0.72 
   4   4  11    6.66    0.48 
  -4  -4 -11    5.09    0.35 
  -4  -4 -11    5.03    0.37 
  -4  -4 -11    4.47    0.57 
  -4  -4 -11    4.85    0.35 
   4   4 -11    4.94    0.37 
   4   4 -11    4.88    0.35 
  -4  -4 -11    5.35    0.35 
   4   4 -11    4.74    0.39 
   4   4 -11    4.56    0.55 
  -4  -4 -11    4.50    1.28 
   4   4 -11    4.83    0.38 
   4   4 -11    4.60    1.67 
   4   4 -11    4.69    0.34 
   4   4 -11    5.28    0.36 
  -5  -5  11    9.65    0.69 
  -5  -5  11   10.38    0.88 
   5   5  11   10.51    0.67 
   5   5  11   10.23    0.68 
  -5  -5  11    9.64    0.71 
   5   5  11    8.42    1.66 
  -5  -5  11    9.86    0.67 
   5   5  11    8.47    0.78 
   5   5  11   10.97    0.68 
   5   5  11    8.81    0.96 
  -5  -5  11    8.70    0.66 
  -5  -5  11    7.95    1.96 
   5   5  11   10.68    0.67 
   5   5 -11    7.22    0.57 
   5   5 -11    6.65    0.53 
   5   5 -11    8.67    0.57 
  -5  -5 -11    8.73    2.03 
   5   5 -11    9.14    1.69 
  -5  -5 -11    8.11    0.57 
  -5  -5 -11    6.68    0.80 
  -5  -5 -11    7.86    0.55 
   5   5 -11    8.72    0.54 
   5   5 -11    7.65    0.55 
  -5  -5 -11    8.88    0.58 
  -6  -6  11    9.00    0.91 
  -6  -6  11    7.62    0.61 
   6   6  11    7.91    1.93 
   6   6  11    9.17    0.59 
  -6  -6  11    9.90    0.66 
  -6  -6  11    7.71    0.58 
   6   6  11    7.74    0.58 
   6   6  11    8.55    0.60 
   6   6  11    9.48    0.78 
   6   6  11    8.11    0.61 
   6   6  11    8.22    0.58 
  -6  -6  11    8.48    0.59 
  -6  -6 -11   10.49    0.66 
  -6  -6 -11    8.07    0.96 
   6   6 -11    9.06    0.64 
  -6  -6 -11    9.39    0.68 
  -6  -6 -11    9.35    0.64 
  -6  -6 -11    9.67    0.65 
   6   6 -11    9.62    2.11 
   6   6 -11    8.94    0.66 
   6   6 -11    9.48    0.69 
   6   6 -11    9.18    0.69 
   6   6 -11    9.17    0.66 
   6   6 -11    8.74    0.64 
  -7  -7  11    8.58    0.64 
   7   7  11    9.30    0.80 
  -7  -7  11    8.18    0.58 
   7   7  11    7.77    0.57 
   7   7  11    8.06    0.59 
  -7  -7  11    7.71    1.07 
   7   7  11    7.99    0.58 
  -7  -7  11    8.27    0.60 
   7   7  11    7.83    0.57 
   7   7  11    8.54    4.68 
  -7  -7 -11    8.75    0.59 
   7   7 -11    7.18    0.61 
   7   7 -11    9.27    0.64 
   7   7 -11    8.65    0.58 
   7   7 -11    9.57    0.88 
   7   7 -11    8.41    0.58 
   7   7 -11    7.27    2.22 
   7   7 -11    8.72    0.65 
  -7  -7 -11    7.88    0.59 
  -7  -7 -11    7.81    0.62 
  -7  -7 -11    6.80    1.02 
  -7  -7 -11    8.02    0.59 
   7   7 -11    8.43    0.60 
   8   8  11   32.90    2.15 
   8   8  11   31.54    2.12 
  -8  -8  11   29.83    2.19 
   8   8  11   32.62    2.11 
   8   8  11   29.89    2.18 
   8   8  11   28.50    2.13 
  -8  -8  11   33.83    2.13 
   8   8  11   33.83    2.11 
   8   8 -11   33.45    2.01 
  -8  -8 -11   27.22    2.01 
   8   8 -11   34.15    2.01 
  -8  -8 -11   28.82    2.01 
   8   8 -11   27.75    2.07 
   8   8 -11   32.75    2.05 
   8   8 -11   28.81    2.07 
   8   8 -11   27.49    2.02 
  -8  -8 -11   28.26    2.05 
   9   9  11    6.80    0.61 
   9   9  11    7.83    0.54 
   9   9  11    7.92    0.57 
   9   9  11    7.51    0.59 
  -9  -9  11    7.69    0.75 
   9   9  11    7.18    0.54 
  -9  -9  11    7.88    0.56 
   9   9 -11    6.05    0.44 
  -9  -9 -11    4.70    0.44 
   9   9 -11    5.17    0.51 
   9   9 -11    6.46    0.44 
   9   9 -11    6.45    0.47 
  -9  -9 -11    4.91    0.50 
  -9  -9 -11    6.09    0.62 
   9   9 -11    6.40    0.49 
  10  10  11    3.08    0.27 
  10  10  11    2.24    0.30 
 -10 -10  11    2.67    0.25 
  10  10  11    2.79    0.25 
 -10 -10  11    2.39    0.32 
 -10 -10 -11    2.50    0.29 
 -10 -10 -11    2.23    0.24 
  10  10 -11    2.61    0.26 
  10  10 -11    2.06    0.29 
  10  10 -11    2.44    0.23 
  10  10 -11    2.11    0.31 
  11  11  11    1.05    0.16 
  11  11  11    1.26    0.24 
  11  11  11    1.09    0.17 
 -11 -11  11    0.99    0.16 
 -11 -11  11    1.05    0.23 
  11  11 -11    1.10    0.16 
  11  11 -11    1.14    0.19 
 -11 -11 -11    1.01    0.17 
  11  11 -11    1.30    0.31 
 -11 -11 -11    1.11    0.21 
  11  11 -11    1.18    0.23 
  12  12  11    0.57    0.17 
  12  12  11    0.55    0.16 
 -12 -12  11    0.30    0.18 
 -12 -12  11    0.27    0.12 
  12  12 -11    0.17    0.13 
  12  12 -11    0.42    0.17 
  12  12 -11    0.47    0.14 
  12  12 -11    0.36    0.26 
 -12 -12 -11    0.42    0.17 
  13  13  11    0.48    0.15 
 -13 -13  11    0.26    0.17 
  13  13  11    0.34    0.12 
  13  13 -11    0.48    0.17 
 -13 -13 -11    0.55    0.18 
   0   0  12  174.41   12.75 
   0   0  12  172.15   12.10 
   0   0  12  206.13   12.30 
   0   0 -12  176.48   12.76 
   0   0 -12  191.73   12.18 
   1   1  12   15.49    1.01 
  -1  -1  12   14.11    0.99 
   1   1  12   16.99    1.19 
  -1  -1  12   14.41    1.00 
  -1  -1  12   15.38    1.00 
   1   1  12   14.42    1.06 
   1   1  12   14.94    0.99 
  -1  -1  12   14.42    1.16 
  -1  -1  12   13.65    1.09 
  -1  -1  12   12.16    1.63 
  -1  -1  12   14.52    0.99 
   1   1  12   15.20    1.54 
   1   1  12   15.55    0.99 
   1   1  12   16.79    0.99 
  -1  -1 -12   11.01    0.84 
   1   1 -12   11.22    0.75 
   1   1 -12   10.71    0.76 
  -1  -1 -12   12.20    0.75 
   1   1 -12   11.45    0.76 
  -1  -1 -12   10.72    0.76 
  -1  -1 -12   12.76    0.78 
   1   1 -12    9.81    0.77 
   1   1 -12   10.42    0.90 
  -1  -1 -12   11.42    0.75 
  -1  -1 -12   12.62    0.77 
  -1  -1 -12   12.26    0.93 
   1   1 -12   11.14    0.77 
   1   1 -12   11.24    0.86 
   1   1 -12   11.13    1.32 
  -1  -1 -12   10.76    1.32 
   2   2  12   56.49    3.74 
  -2  -2  12   53.91    3.73 
   2   2  12   55.13    3.74 
   2   2  12   54.57    4.40 
   2   2  12   55.94    3.73 
  -2  -2  12   60.81    3.74 
  -2  -2  12   62.50    4.80 
   2   2  12   59.90    3.81 
  -2  -2  12   54.59    3.89 
   2   2  12   56.59    3.73 
   2   2  12   54.43    3.92 
   2   2 -12   50.14    3.58 
  -2  -2 -12   49.96    3.65 
   2   2 -12   55.35    3.55 
   2   2 -12   54.17    3.56 
   2   2 -12   49.96    3.71 
  -2  -2 -12   52.28    3.55 
   2   2 -12   58.85    3.56 
   2   2 -12   51.90    3.57 
  -2  -2 -12   55.54    4.41 
  -2  -2 -12   54.73    3.74 
  -2  -2 -12   52.75    3.55 
   2   2 -12   60.46    4.40 
   2   2 -12   58.74    3.56 
   2   2 -12   46.88    3.54 
  -2  -2 -12   59.31    3.56 
  -3  -3  12  106.44    6.97 
  -3  -3  12  105.48    6.97 
  -3  -3  12  105.93    6.99 
   3   3  12  103.09    7.84 
  -3  -3  12  103.92    6.98 
  -3  -3  12   92.73    8.07 
  -3  -3  12  116.35    7.19 
   3   3  12  109.30    6.97 
   3   3  12  106.68    6.97 
   3   3  12  119.68    7.24 
   3   3  12  108.75    6.98 
   3   3  12  110.86    6.97 
   3   3  12   98.67    7.09 
  -3  -3  12   94.53    7.16 
   3   3 -12  115.23    8.11 
  -3  -3 -12  111.91    7.02 
   3   3 -12   99.58    7.06 
   3   3 -12  102.80    7.03 
   3   3 -12  105.39    7.24 
  -3  -3 -12  114.67    7.27 
   3   3 -12  104.17    7.04 
   3   3 -12   95.34    7.01 
   3   3 -12  110.32    7.03 
  -3  -3 -12  105.92    8.10 
  -3  -3 -12  111.27    7.03 
   3   3 -12  101.31    7.02 
   3   3 -12  108.07    7.05 
  -3  -3 -12  111.97    7.04 
  -3  -3 -12  106.28    7.03 
   4   4  12    4.35    0.35 
  -4  -4  12    6.40    1.47 
   4   4  12    4.66    0.35 
   4   4  12    4.57    0.36 
   4   4  12    6.13    0.48 
  -4  -4  12    5.62    0.36 
  -4  -4  12    5.17    0.37 
   4   4  12    5.32    0.35 
   4   4  12    4.75    1.11 
   4   4  12    4.44    0.65 
  -4  -4  12    4.92    0.35 
   4   4  12    4.84    0.36 
  -4  -4  12    5.30    0.56 
   4   4 -12    6.02    0.41 
   4   4 -12    5.90    0.40 
  -4  -4 -12    5.44    0.41 
   4   4 -12    4.84    0.40 
   4   4 -12    7.24    1.38 
  -4  -4 -12    5.87    0.42 
   4   4 -12    6.36    0.45 
   4   4 -12    6.00    0.64 
   4   4 -12    6.33    0.43 
  -4  -4 -12    5.80    0.41 
  -4  -4 -12    6.97    1.46 
  -4  -4 -12    5.25    0.42 
   4   4 -12    6.13    0.42 
   5   5  12    7.93    0.89 
   5   5  12    8.61    0.59 
  -5  -5  12    8.55    0.59 
   5   5  12    8.49    0.61 
  -5  -5  12    8.76    0.61 
  -5  -5  12    7.30    0.82 
  -5  -5  12    9.62    2.03 
   5   5  12    8.39    0.60 
  -5  -5  12    9.63    0.65 
   5   5  12    6.57    1.62 
  -5  -5  12    8.48    0.61 
  -5  -5  12    9.33    0.60 
  -5  -5  12    9.58    0.82 
   5   5  12    8.97    0.60 
  -5  -5 -12    8.53    0.92 
   5   5 -12    8.45    0.67 
  -5  -5 -12    9.52    0.63 
   5   5 -12    8.36    0.62 
   5   5 -12    9.67    0.64 
   5   5 -12    7.29    0.89 
  -5  -5 -12    9.70    0.64 
   5   5 -12    7.88    0.69 
   5   5 -12    8.96    0.66 
   5   5 -12   10.62    0.65 
   5   5 -12    9.42    1.88 
  -5  -5 -12    8.12    1.94 
   5   5 -12   10.29    0.63 
  -5  -5 -12    9.01    0.63 
  -5  -5 -12    9.98    0.66 
   6   6  12   33.36    2.79 
   6   6  12   40.89    2.64 
  -6  -6  12   43.10    2.72 
   6   6  12   40.21    2.66 
  -6  -6  12   38.33    2.67 
  -6  -6  12   40.20    2.65 
   6   6  12   41.37    2.67 
   6   6  12   40.02    3.19 
  -6  -6  12   40.42    2.65 
   6   6  12   42.22    2.66 
  -6  -6  12   38.61    2.98 
   6   6  12   39.86    2.64 
  -6  -6 -12   37.78    2.46 
  -6  -6 -12   37.16    2.46 
   6   6 -12   37.25    2.45 
   6   6 -12   36.99    2.48 
   6   6 -12   37.17    2.45 
   6   6 -12   35.91    2.50 
  -6  -6 -12   35.36    4.38 
  -6  -6 -12   39.01    2.49 
   6   6 -12   34.73    2.50 
  -6  -6 -12   36.54    2.45 
   7   7  12    6.64    0.50 
  -7  -7  12    8.41    0.51 
   7   7  12    6.87    0.51 
   7   7  12    7.00    0.70 
   7   7  12    7.95    3.09 
  -7  -7  12    7.25    1.03 
   7   7  12    6.79    0.52 
   7   7  12    6.88    0.49 
  -7  -7  12    7.04    0.53 
   7   7  12    6.43    0.49 
  -7  -7 -12    5.03    0.42 
  -7  -7 -12    5.19    0.42 
   7   7 -12    6.30    0.42 
  -7  -7 -12    4.76    0.89 
   7   7 -12    6.55    0.42 
  -7  -7 -12    5.06    0.45 
   7   7 -12    5.00    2.10 
   7   7 -12    6.29    0.48 
   7   7 -12    5.93    0.48 
   7   7 -12    4.93    0.66 
   7   7 -12    6.55    0.46 
   7   7 -12    6.26    0.44 
   8   8  12   34.67    2.65 
  -8  -8  12   38.50    2.40 
   8   8  12   36.10    2.41 
   8   8  12   35.13    2.39 
   8   8  12   35.66    2.40 
   8   8  12   34.02    2.42 
   8   8  12   38.00    2.47 
   8   8  12   34.86    2.39 
  -8  -8 -12   30.55    2.32 
  -8  -8 -12   34.71    2.33 
   8   8 -12   37.84    2.32 
   8   8 -12   34.53    2.67 
   8   8 -12   36.89    2.32 
   8   8 -12   35.79    2.40 
   8   8 -12   35.07    2.35 
  -8  -8 -12   31.40    2.36 
   8   8 -12   35.80    2.34 
   8   8 -12   33.34    2.38 
   9   9  12    6.58    0.54 
   9   9  12    6.23    0.51 
  -9  -9  12    6.11    0.64 
   9   9  12    6.15    0.46 
   9   9  12    6.70    0.49 
   9   9  12    6.31    0.47 
   9   9 -12    8.03    0.53 
   9   9 -12    7.20    0.61 
   9   9 -12    7.63    0.57 
  -9  -9 -12    5.64    0.63 
  -9  -9 -12    6.31    0.54 
   9   9 -12    7.47    0.53 
  -9  -9 -12    7.56    0.56 
   9   9 -12    6.42    0.59 
 -10 -10  12    1.03    0.15 
 -10 -10  12    1.11    0.23 
  10  10  12    1.15    0.15 
  10  10  12    1.25    0.22 
  10  10  12    1.10    0.17 
  10  10 -12    1.07    0.23 
 -10 -10 -12    0.74    0.14 
  10  10 -12    0.82    0.13 
 -10 -10 -12    0.76    0.18 
  10  10 -12    1.01    0.20 
  10  10 -12    1.06    0.18 
  11  11  12    0.26    0.12 
  11  11  12    0.25    0.09 
  11  11  12    0.22    0.16 
 -11 -11  12    0.29    0.10 
 -11 -11  12    0.21    0.14 
  11  11 -12    0.28    0.14 
 -11 -11 -12    0.35    0.14 
  11  11 -12    0.07    0.09 
  11  11 -12    0.22    0.21 
  11  11 -12    0.21    0.11 
  12  12  12    1.19    0.20 
 -12 -12  12    1.11    0.18 
  12  12  12    1.61    0.22 
  12  12 -12    1.51    0.35 
  12  12 -12    1.29    0.25 
  12  12 -12    1.06    0.19 
  13  13  12    2.37    0.29 
  13  13  12    2.07    0.24 
 -13 -13  12    1.60    0.30 
 -13 -13 -12    1.74    0.30 
  13  13 -12    2.07    0.28 
   0   0  13    0.25    0.04 
   0   0  13    0.32    0.03 
   0   0  13    0.55    0.71 
   0   0  13    0.35    0.15 
   0   0  13    0.37    0.10 
   0   0  13    0.24    0.03 
   0   0 -13    0.33    0.32 
   0   0 -13    0.18    0.03 
   0   0 -13    0.30    0.05 
   0   0 -13    0.32    0.14 
   0   0 -13    0.20    0.04 
   0   0 -13    0.17    0.03 
   0   0 -13    0.21    0.04 
   0   0 -13    0.16    0.02 
   0   0 -13    0.36    0.15 
   1   1  13   80.33    5.08 
  -1  -1  13   74.19    5.07 
   1   1  13   78.10    5.07 
  -1  -1  13   72.25    5.94 
  -1  -1  13   75.64    5.08 
  -1  -1  13   75.05    5.07 
   1   1  13   74.86    5.07 
  -1  -1  13   65.49    5.17 
  -1  -1  13   77.07    5.08 
   1   1  13   78.26    5.07 
   1   1  13   85.61    5.16 
   1   1  13   81.34    5.28 
  -1  -1  13   84.36    5.28 
  -1  -1 -13   75.57    5.34 
  -1  -1 -13   72.92    4.52 
   1   1 -13   73.62    4.52 
   1   1 -13   63.48    4.53 
  -1  -1 -13   66.68    4.61 
   1   1 -13   61.93    4.54 
   1   1 -13   63.63    4.53 
  -1  -1 -13   75.59    4.51 
   1   1 -13   66.65    4.68 
   1   1 -13   65.86    4.51 
  -1  -1 -13   70.46    4.53 
   1   1 -13   75.82    5.29 
   1   1 -13   63.81    4.52 
  -1  -1 -13   68.69    4.70 
   2   2  13   26.40    1.93 
  -2  -2  13   26.29    1.86 
  -2  -2  13   23.53    2.63 
   2   2  13   26.00    1.72 
  -2  -2  13   25.50    1.73 
  -2  -2  13   27.70    1.92 
   2   2  13   25.40    1.72 
  -2  -2  13   26.92    1.72 
   2   2  13   27.18    1.72 
  -2  -2  13   27.18    1.73 
   2   2  13   23.32    1.79 
  -2  -2  13   24.65    1.72 
   2   2  13   26.49    1.73 
   2   2  13   27.11    1.74 
   2   2  13   25.46    2.39 
  -2  -2 -13   23.96    1.60 
  -2  -2 -13   24.77    2.42 
  -2  -2 -13   26.16    1.58 
   2   2 -13   25.05    1.61 
   2   2 -13   20.56    1.75 
  -2  -2 -13   23.66    1.59 
   2   2 -13   24.38    1.58 
  -2  -2 -13   20.49    1.73 
   2   2 -13   23.29    1.59 
  -2  -2 -13   25.23    1.60 
  -2  -2 -13   23.72    1.78 
   2   2 -13   27.56    2.45 
  -3  -3  13   38.48    2.50 
   3   3  13   33.55    2.28 
  -3  -3  13   36.55    2.30 
   3   3  13   36.85    2.54 
  -3  -3  13   33.90    2.29 
   3   3  13   34.09    2.28 
   3   3  13   35.48    2.29 
  -3  -3  13   31.86    2.43 
   3   3  13   30.72    2.37 
   3   3  13   34.24    2.28 
  -3  -3  13   35.28    2.28 
  -3  -3  13   30.27    3.33 
  -3  -3  13   35.62    2.29 
  -3  -3 -13   33.60    2.21 
   3   3 -13   33.45    2.22 
   3   3 -13   38.71    3.29 
  -3  -3 -13   32.91    2.43 
  -3  -3 -13   34.27    2.23 
   3   3 -13   33.24    2.20 
  -3  -3 -13   30.64    3.18 
   3   3 -13   33.71    2.21 
   3   3 -13   31.94    2.20 
   3   3 -13   35.55    2.25 
   3   3 -13   33.08    2.21 
   3   3 -13   33.10    2.43 
   3   3 -13   33.66    2.23 
  -3  -3 -13   31.10    2.21 
  -3  -3 -13   32.46    2.20 
   4   4  13   11.69    0.81 
   4   4  13   10.99    0.95 
   4   4  13   12.69    0.82 
  -4  -4  13   11.71    0.99 
   4   4  13   12.04    0.81 
   4   4  13   12.37    0.80 
   4   4  13   12.33    0.80 
   4   4  13   12.00    1.08 
   4   4  13   10.41    1.63 
  -4  -4  13   12.57    1.04 
  -4  -4  13   11.78    0.82 
  -4  -4  13   11.86    0.80 
  -4  -4  13   11.45    0.80 
  -4  -4  13    9.88    1.91 
  -4  -4 -13   11.32    0.72 
  -4  -4 -13    9.96    1.76 
  -4  -4 -13   11.12    0.71 
   4   4 -13    9.20    0.70 
   4   4 -13   10.38    0.71 
   4   4 -13   10.47    0.73 
   4   4 -13   10.11    0.76 
   4   4 -13   10.45    0.72 
  -4  -4 -13   11.22    0.71 
   4   4 -13    9.76    0.76 
  -4  -4 -13    9.89    0.95 
   4   4 -13    9.94    0.96 
   4   4 -13   10.52    1.73 
  -4  -4 -13   11.08    0.73 
   5   5  13   12.11    1.96 
  -5  -5  13   13.10    1.11 
  -5  -5  13   13.71    0.90 
   5   5  13   12.52    0.88 
  -5  -5  13   13.35    1.16 
   5   5  13   13.05    1.22 
   5   5  13   13.00    0.89 
   5   5  13   12.56    0.90 
  -5  -5  13   14.04    0.89 
  -5  -5  13   13.23    0.91 
   5   5  13   13.39    1.03 
  -5  -5  13   13.48    0.89 
   5   5  13   12.46    0.89 
  -5  -5 -13   13.10    0.92 
   5   5 -13   13.40    0.94 
  -5  -5 -13   15.90    2.54 
   5   5 -13   13.03    1.23 
   5   5 -13   14.23    0.94 
   5   5 -13   14.01    0.97 
  -5  -5 -13   13.04    0.95 
   5   5 -13   13.03    0.91 
  -5  -5 -13   14.44    0.94 
  -5  -5 -13   13.62    0.93 
   5   5 -13   13.82    0.99 
   5   5 -13   13.90    0.97 
   5   5 -13   13.84    0.96 
  -6  -6  13    3.04    0.29 
   6   6  13    2.86    0.25 
  -6  -6  13    2.82    0.24 
   6   6  13    2.94    0.23 
  -6  -6  13    3.28    0.26 
   6   6  13    2.69    1.49 
   6   6  13    2.83    0.22 
  -6  -6  13    3.15    0.23 
   6   6  13    2.86    0.24 
  -6  -6  13    2.79    0.52 
   6   6  13    2.97    0.22 
   6   6  13    2.43    0.63 
   6   6 -13    2.49    0.19 
  -6  -6 -13    2.17    0.20 
  -6  -6 -13    2.40    0.19 
   6   6 -13    2.23    0.24 
  -6  -6 -13    1.96    0.63 
   6   6 -13    2.42    0.19 
  -6  -6 -13    1.68    2.13 
   6   6 -13    2.23    0.23 
  -6  -6 -13    1.94    0.19 
   6   6 -13    2.45    0.21 
  -6  -6 -13    2.03    0.21 
   6   6 -13    1.21    1.21 
   7   7  13    9.59    0.66 
   7   7  13    9.65    0.68 
   7   7  13    9.81    0.87 
  -7  -7  13    9.79    0.74 
   7   7  13    9.66    0.69 
  -7  -7  13    8.06    1.14 
  -7  -7  13    9.25    0.67 
   7   7  13    9.76    0.66 
   7   7  13    9.77    0.67 
  -7  -7 -13    8.75    1.16 
   7   7 -13    9.76    0.72 
   7   7 -13    9.09    0.76 
   7   7 -13   10.10    0.66 
   7   7 -13   11.27    4.54 
   7   7 -13    9.76    0.68 
   7   7 -13    9.68    0.70 
   7   7 -13    9.17    0.66 
  -7  -7 -13    9.05    0.67 
  -7  -7 -13    9.79    0.71 
  -7  -7 -13    9.14    0.67 
   8   8  13    3.18    0.23 
   8   8  13    2.87    0.23 
   8   8  13    2.55    0.24 
   8   8  13    3.13    0.51 
   8   8  13    2.19    0.29 
  -8  -8  13    2.79    0.31 
  -8  -8  13    2.84    0.24 
   8   8  13    2.90    0.25 
   8   8 -13    2.84    0.28 
   8   8 -13    2.83    0.32 
  -8  -8 -13    3.79    0.32 
  -8  -8 -13    3.22    0.28 
  -8  -8 -13    3.16    0.28 
   8   8 -13    2.90    0.33 
   8   8 -13    3.38    0.27 
   8   8 -13    2.57    0.59 
   8   8 -13    3.24    0.26 
  -9  -9  13    9.51    0.65 
  -9  -9  13    9.20    0.74 
   9   9  13    7.31    0.63 
   9   9  13    9.47    0.72 
   9   9  13    8.85    0.70 
   9   9  13    9.11    0.65 
   9   9  13    9.15    0.63 
   9   9 -13    8.99    0.70 
  -9  -9 -13    8.60    0.67 
  -9  -9 -13    8.49    0.65 
   9   9 -13    9.03    0.61 
   9   9 -13    8.55    0.70 
   9   9 -13    8.58    0.66 
   9   9 -13    6.90    0.60 
  -9  -9 -13    8.22    0.62 
  10  10  13    0.53    0.16 
  10  10  13    1.09    0.16 
 -10 -10  13    0.96    0.22 
 -10 -10  13    0.77    0.13 
  10  10  13    1.12    0.15 
  10  10 -13    0.75    0.15 
 -10 -10 -13    0.65    0.16 
  10  10 -13    0.66    0.18 
 -10 -10 -13    0.81    0.15 
  10  10 -13    0.49    0.18 
  10  10 -13    0.91    0.13 
  11  11  13    0.83    0.13 
 -11 -11  13    0.81    0.20 
  11  11  13    0.97    0.16 
 -11 -11  13    0.93    0.15 
  11  11 -13    1.00    0.17 
 -11 -11 -13    1.11    0.21 
  11  11 -13    1.00    0.15 
  11  11 -13    0.64    0.17 
  11  11 -13    0.51    0.19 
  12  12  13    5.87    0.46 
  12  12  13    6.16    0.48 
 -12 -12  13    4.97    0.46 
 -12 -12  13    6.57    0.66 
 -12 -12 -13    5.46    0.59 
  12  12 -13    6.15    0.58 
  12  12 -13    4.64    0.51 
  12  12 -13    5.25    0.46 
  13  13  13    0.66    0.14 
 -13 -13  13    0.55    0.20 
  13  13  13    0.75    0.17 
  13  13 -13    0.84    0.18 
  13  13 -13    0.75    0.26 
 -13 -13 -13    0.60    0.19 
   0   0  14    3.04    0.23 
   0   0  14    3.42    0.25 
   0   0  14    3.71    0.25 
   0   0  14    3.47    0.24 
   0   0  14    3.43    0.43 
   0   0 -14    2.90    0.20 
   0   0 -14    2.94    0.20 
   0   0 -14    2.79    0.36 
   0   0 -14    2.51    0.18 
   0   0 -14    3.00    0.72 
   0   0 -14    2.61    0.19 
   0   0 -14    2.69    0.33 
   0   0 -14    2.21    0.19 
   0   0 -14    2.69    0.19 
   1   1  14   60.56    4.15 
  -1  -1  14   60.36    3.95 
  -1  -1  14   62.96    4.09 
   1   1  14   58.62    3.93 
   1   1  14   63.08    3.94 
  -1  -1  14   56.69    3.95 
   1   1  14   59.02    3.94 
  -1  -1  14   55.05    4.82 
   1   1  14   63.04    3.95 
  -1  -1  14   58.62    3.94 
   1   1  14   53.31    4.01 
  -1  -1  14   65.88    4.17 
   1   1 -14   46.22    3.41 
   1   1 -14   54.73    3.40 
  -1  -1 -14   54.03    3.40 
   1   1 -14   44.84    3.41 
   1   1 -14   50.71    3.39 
  -1  -1 -14   56.70    3.40 
   1   1 -14   48.64    3.57 
  -1  -1 -14   50.56    3.44 
   1   1 -14   58.76    4.26 
  -1  -1 -14   49.64    3.51 
  -1  -1 -14   55.23    3.61 
   1   1 -14   51.72    3.52 
   1   1 -14   51.22    3.42 
   2   2  14   15.69    1.69 
  -2  -2  14   13.97    1.92 
   2   2  14   16.15    1.00 
   2   2  14   15.62    1.00 
  -2  -2  14   16.85    1.17 
   2   2  14   13.73    1.21 
   2   2  14   15.58    1.01 
   2   2  14   15.81    1.01 
  -2  -2  14   13.65    1.01 
  -2  -2  14   13.16    1.00 
  -2  -2  14   13.65    1.19 
  -2  -2  14   16.23    1.01 
  -2  -2 -14   17.93    1.98 
   2   2 -14   17.55    1.89 
  -2  -2 -14   14.55    1.26 
   2   2 -14   15.85    1.08 
   2   2 -14   14.91    1.07 
  -2  -2 -14   14.94    1.20 
  -2  -2 -14   17.25    1.09 
  -2  -2 -14   16.95    1.08 
   3   3  14    7.72    0.71 
  -3  -3  14    6.93    0.64 
   3   3  14    5.75    0.44 
   3   3  14    6.22    0.44 
  -3  -3  14    6.70    0.45 
   3   3  14    5.95    0.44 
  -3  -3  14    6.60    0.61 
  -3  -3  14    6.03    0.47 
  -3  -3  14    6.59    0.45 
   3   3  14    5.79    0.43 
  -3  -3  14    7.87    1.54 
  -3  -3 -14    8.89    0.56 
   3   3 -14    7.51    0.55 
  -3  -3 -14    7.60    0.76 
   3   3 -14    8.78    0.57 
   3   3 -14    7.74    1.36 
  -3  -3 -14    9.35    0.56 
   3   3 -14    6.98    0.54 
  -3  -3 -14    6.73    0.56 
  -3  -3 -14   10.72    1.61 
  -4  -4  14    9.73    0.68 
   4   4  14    9.80    1.60 
  -4  -4  14    8.35    1.85 
  -4  -4  14    9.68    0.69 
  -4  -4  14    9.42    0.68 
   4   4  14   10.79    0.68 
   4   4  14   10.78    0.70 
   4   4  14   10.57    0.98 
  -4  -4  14   10.85    0.88 
   4   4  14   10.60    0.69 
  -4  -4  14    9.42    0.70 
   4   4  14    9.44    0.80 
  -4  -4  14    9.95    0.92 
   4   4 -14    8.27    0.66 
   4   4 -14    7.53    0.59 
  -4  -4 -14    9.75    0.61 
   4   4 -14    7.69    0.85 
  -4  -4 -14    9.32    0.62 
  -4  -4 -14   10.03    0.70 
   4   4 -14    9.06    0.64 
  -4  -4 -14    9.93    1.85 
  -4  -4 -14    8.65    0.87 
   4   4 -14    8.88    0.65 
   4   4 -14    9.41    0.63 
   4   4 -14   10.03    1.71 
   5   5  14   15.75    1.05 
  -5  -5  14   15.85    1.05 
  -5  -5  14   15.20    1.04 
   5   5  14   16.68    1.04 
  -5  -5  14   14.94    1.06 
   5   5  14   13.91    1.36 
   5   5  14   16.18    1.06 
   5   5  14   15.52    1.03 
  -5  -5  14   13.83    1.30 
  -5  -5  14   14.99    2.70 
   5   5  14   15.68    1.03 
   5   5 -14   10.48    1.21 
   5   5 -14   11.33    0.95 
   5   5 -14   15.05    0.91 
   5   5 -14   16.50    2.43 
  -5  -5 -14   14.82    0.89 
   5   5 -14   11.46    0.93 
  -5  -5 -14   13.41    0.92 
  -5  -5 -14   14.62    0.90 
  -5  -5 -14   12.50    0.89 
   5   5 -14   14.56    0.89 
   5   5 -14   11.12    0.94 
   5   5 -14   13.46    0.93 
  -6  -6  14   11.31    0.79 
   6   6  14   11.21    0.77 
   6   6  14   11.79    0.76 
   6   6  14   10.90    0.76 
  -6  -6  14   10.79    0.76 
  -6  -6  14   11.39    0.77 
  -6  -6  14   10.80    0.78 
  -6  -6  14   10.89    0.83 
   6   6  14   11.15    0.79 
  -6  -6  14   11.65    1.48 
   6   6  14   10.58    1.17 
   6   6 -14    9.36    0.73 
  -6  -6 -14    9.92    0.71 
  -6  -6 -14    9.69    0.68 
   6   6 -14   10.00    0.70 
  -6  -6 -14    9.71    0.67 
  -6  -6 -14    9.38    0.68 
   6   6 -14    9.17    1.08 
   6   6 -14   10.08    0.69 
   6   6 -14    6.40    1.82 
  -6  -6 -14    6.26    2.08 
   6   6 -14   10.18    0.67 
   6   6 -14   10.43    0.67 
  -6  -6 -14    8.33    1.01 
   6   6 -14   10.21    0.72 
  -7  -7  14    5.67    0.48 
   7   7  14    5.45    0.41 
   7   7  14    5.47    0.42 
   7   7  14    5.25    0.40 
   7   7  14    6.41    0.64 
   7   7  14    5.71    0.40 
  -7  -7  14    4.21    1.18 
  -7  -7  14    6.06    0.41 
   7   7  14    5.31    0.43 
  -7  -7 -14    5.15    0.41 
   7   7 -14    7.80    4.89 
   7   7 -14    5.31    0.39 
   7   7 -14    5.04    0.43 
   7   7 -14    5.83    0.71 
  -7  -7 -14    5.43    0.41 
   7   7 -14    5.67    0.48 
   7   7 -14    5.12    0.39 
   7   7 -14    6.00    0.46 
  -7  -7 -14    5.27    0.93 
   7   7 -14    5.16    0.41 
  -7  -7 -14    5.17    0.44 
   8   8  14    6.01    0.46 
   8   8  14    6.40    0.47 
   8   8  14    6.14    0.73 
   8   8  14    6.47    0.50 
  -8  -8  14    5.51    0.53 
   8   8  14    6.30    0.45 
   8   8  14    6.40    0.53 
  -8  -8  14    6.07    0.46 
   8   8  14    6.28    0.45 
  -8  -8 -14    6.60    0.46 
   8   8 -14    7.44    0.90 
   8   8 -14    4.98    0.43 
  -8  -8 -14    5.57    0.46 
   8   8 -14    5.37    0.44 
   8   8 -14    5.97    0.52 
   8   8 -14    6.75    0.52 
  -8  -8 -14    5.91    0.49 
   8   8 -14    5.92    0.47 
   9   9  14    1.03    0.13 
   9   9  14    1.26    0.17 
   9   9  14    1.07    0.15 
   9   9 -14    1.91    0.23 
  -9  -9 -14    1.83    0.21 
  -9  -9 -14    1.66    0.23 
   9   9 -14    1.83    0.19 
   9   9 -14    2.43    0.28 
   9   9 -14    2.48    0.38 
 -10 -10  14    4.26    0.33 
  10  10  14    4.36    0.35 
  10  10  14    3.35    0.39 
 -10 -10  14    4.02    0.42 
  10  10  14    3.81    0.33 
  10  10 -14    3.07    0.38 
  10  10 -14    4.04    0.31 
  10  10 -14    3.76    0.33 
 -10 -10 -14    3.15    0.31 
 -10 -10 -14    3.37    0.35 
  10  10 -14    3.40    0.39 
 -11 -11  14    3.37    0.38 
  11  11  14    2.80    0.29 
  11  11  14    3.28    0.51 
 -11 -11  14    2.73    0.28 
  11  11  14    2.78    0.27 
  11  11 -14    2.78    0.27 
  11  11 -14    3.14    0.36 
 -11 -11 -14    2.47    0.32 
  11  11 -14    2.88    0.37 
  11  11 -14    2.74    0.30 
  12  12  14    0.83    0.14 
 -12 -12  14    0.69    0.16 
  12  12  14    0.71    0.15 
 -12 -12  14    0.78    0.21 
  12  12 -14    0.86    0.20 
  12  12 -14    0.86    0.22 
 -12 -12 -14    0.55    0.17 
  12  12 -14    0.61    0.15 
  13  13  14    2.10    0.29 
 -13 -13  14    1.64    0.29 
  13  13  14    1.63    0.22 
  13  13 -14    1.76    0.26 
 -13 -13 -14    1.49    0.26 
  13  13 -14    1.57    0.35 
   0   0  15    0.18    0.15 
   0   0  15    0.35    0.04 
   0   0  15    0.27    0.05 
   0   0  15    0.32    0.05 
   0   0  15    0.44    0.22 
   0   0  15    0.08    0.37 
   0   0 -15    0.34    0.04 
   0   0 -15    0.37    0.06 
   0   0 -15    0.36    0.04 
   0   0 -15    0.24    0.14 
   0   0 -15    0.58    0.78 
   0   0 -15    0.26    0.15 
   0   0 -15    0.35    0.04 
   0   0 -15    0.39    0.05 
   1   1  15   25.32    1.83 
  -1  -1  15   24.66    1.60 
   1   1  15   24.36    1.60 
  -1  -1  15   24.65    1.73 
  -1  -1  15   23.24    1.59 
  -1  -1  15   21.15    2.43 
   1   1  15   22.21    1.59 
   1   1  15   24.68    1.59 
   1   1  15   22.88    1.60 
   1   1  15   23.14    1.59 
  -1  -1  15   23.32    1.59 
  -1  -1  15   27.76    1.85 
   1   1 -15   21.76    1.46 
  -1  -1 -15   22.42    1.45 
  -1  -1 -15   21.25    1.46 
   1   1 -15   21.36    1.46 
   1   1 -15   21.23    1.48 
  -1  -1 -15   22.79    1.68 
   1   1 -15   24.05    2.24 
   1   1 -15   21.84    1.48 
  -1  -1 -15   20.48    1.48 
   1   1 -15   21.30    1.64 
   1   1 -15   22.32    1.47 
   1   1 -15   22.87    1.48 
  -1  -1 -15   26.53    2.35 
  -2  -2  15   72.27    5.02 
   2   2  15   75.55    5.02 
  -2  -2  15   76.80    5.02 
   2   2  15   68.48    5.09 
  -2  -2  15   76.63    5.02 
  -2  -2  15   88.11    5.28 
  -2  -2  15   80.05    5.03 
   2   2  15   87.11    5.31 
   2   2  15   77.16    5.02 
   2   2  15   71.88    5.02 
   2   2  15   75.17    5.02 
   2   2  15   75.02    5.03 
  -2  -2  15   67.32    6.11 
  -2  -2  15   74.95    5.19 
   2   2 -15   78.47    4.89 
  -2  -2 -15   71.40    5.08 
   2   2 -15   65.84    4.85 
   2   2 -15   78.80    5.10 
   2   2 -15   73.14    4.87 
  -2  -2 -15   68.01    4.86 
   2   2 -15   73.18    4.90 
  -2  -2 -15   78.06    5.98 
   2   2 -15   71.78    4.86 
   2   2 -15   76.35    4.87 
   2   2 -15   72.76    4.86 
   2   2 -15   82.30    5.88 
  -2  -2 -15   73.86    4.88 
  -3  -3  15   45.68    4.76 
   3   3  15   57.29    3.88 
  -3  -3  15   55.73    3.59 
   3   3  15   53.72    3.60 
   3   3  15   55.79    3.60 
  -3  -3  15   56.00    3.60 
  -3  -3  15   57.14    3.83 
   3   3  15   52.58    3.59 
  -3  -3  15   55.11    3.60 
   3   3  15   55.42    3.59 
  -3  -3  15   55.85    3.61 
   3   3  15   54.00    4.54 
   3   3  15   51.23    3.69 
  -3  -3 -15   51.56    3.52 
  -3  -3 -15   54.67    4.75 
   3   3 -15   56.39    4.59 
   3   3 -15   55.78    3.52 
   3   3 -15   45.66    3.50 
   3   3 -15   50.46    3.76 
  -3  -3 -15   52.29    3.78 
  -3  -3 -15   52.86    3.52 
   3   3 -15   57.78    3.53 
  -3  -3 -15   53.06    3.53 
   3   3 -15   53.32    3.55 
   3   3 -15   52.91    3.62 
  -3  -3 -15   57.91    3.52 
   3   3 -15   53.50    3.54 
  -4  -4  15    2.43    0.20 
  -4  -4  15    1.66    0.94 
   4   4  15    2.95    0.48 
  -4  -4  15    2.34    0.20 
   4   4  15    2.19    0.18 
   4   4  15    2.92    0.19 
  -4  -4  15    2.21    0.18 
   4   4  15    2.22    0.18 
   4   4  15    2.30    0.19 
  -4  -4  15    2.35    0.37 
   4   4  15    3.85    1.05 
  -4  -4  15    2.40    0.19 
  -4  -4 -15    2.69    0.19 
  -4  -4 -15    1.99    0.17 
   4   4 -15    2.11    0.17 
   4   4 -15    2.34    0.19 
  -4  -4 -15    4.08    1.31 
  -4  -4 -15    1.99    0.41 
   4   4 -15    1.77    0.78 
   4   4 -15    2.01    0.19 
   4   4 -15    2.56    0.16 
  -4  -4 -15    2.03    0.20 
   5   5  15   24.34    1.56 
   5   5  15   23.65    1.93 
  -5  -5  15   22.87    1.55 
   5   5  15   24.51    1.55 
   5   5  15   24.77    2.97 
   5   5  15   23.46    1.57 
   5   5  15   23.39    1.55 
   5   5  15   23.40    1.70 
  -5  -5  15   18.60    3.10 
  -5  -5  15   22.85    1.57 
  -5  -5  15   22.64    2.01 
  -5  -5  15   21.86    1.57 
   5   5 -15   21.65    1.95 
  -5  -5 -15   24.92    1.56 
   5   5 -15   24.01    1.56 
  -5  -5 -15   24.99    1.57 
   5   5 -15   22.44    1.61 
  -5  -5 -15   24.90    3.37 
   5   5 -15   23.16    1.63 
   5   5 -15   22.57    1.57 
   5   5 -15   23.35    1.58 
   5   5 -15   21.14    2.97 
  -5  -5 -15   24.41    1.59 
   5   5 -15   20.64    1.60 
   5   5 -15   23.51    1.60 
  -5  -5 -15   25.48    1.58 
  -5  -5 -15   22.40    1.90 
  -6  -6  15    6.90    0.46 
   6   6  15    7.55    3.16 
   6   6  15    6.36    0.45 
  -6  -6  15    5.43    0.74 
   6   6  15    6.76    0.45 
  -6  -6  15    6.31    0.80 
  -6  -6  15    4.85    2.23 
  -6  -6  15    6.27    0.45 
   6   6  15    6.61    0.46 
  -6  -6  15    6.20    0.47 
  -6  -6  15    6.39    0.52 
   6   6  15    6.37    0.48 
  -6  -6  15    6.49    0.49 
   6   6  15    6.44    0.47 
   6   6  15    6.36    0.89 
  -6  -6 -15    6.17    0.44 
   6   6 -15    5.62    0.45 
  -6  -6 -15    4.96    0.41 
   6   6 -15    5.53    0.41 
   6   6 -15    4.32    0.79 
   6   6 -15    5.63    0.39 
  -6  -6 -15    5.37    0.76 
  -6  -6 -15    5.50    0.40 
   6   6 -15    5.64    0.42 
  -6  -6 -15    5.73    0.41 
  -6  -6 -15    5.40    2.32 
   6   6 -15    5.68    1.99 
   6   6 -15    5.89    0.40 
   6   6 -15    4.58    0.44 
   7   7  15   24.55    1.72 
  -7  -7  15   26.06    1.72 
   7   7  15   25.37    1.72 
   7   7  15   25.74    1.73 
   7   7  15   27.46    1.95 
   7   7  15   24.76    1.74 
  -7  -7  15   25.53    1.80 
   7   7  15   25.56    1.71 
   7   7 -15   27.85    1.93 
  -7  -7 -15   25.79    1.86 
   7   7 -15   28.04    1.88 
   7   7 -15   27.64    1.89 
   7   7 -15   29.98    2.19 
   7   7 -15   27.08    1.85 
   7   7 -15   28.03    1.85 
   7   7 -15   30.86    1.93 
  -7  -7 -15   26.53    1.92 
  -7  -7 -15   25.13    1.89 
  -8  -8  15    3.39    0.27 
  -8  -8  15    2.78    0.34 
   8   8  15    2.83    0.34 
   8   8  15    3.28    0.28 
   8   8  15    2.36    0.48 
   8   8  15    3.38    0.27 
   8   8  15    3.72    0.26 
   8   8  15    3.42    0.30 
   8   8  15    3.97    0.30 
   8   8 -15    2.24    0.30 
  -8  -8 -15    2.64    0.27 
  -8  -8 -15    3.14    0.30 
   8   8 -15    3.04    0.28 
   8   8 -15    3.08    0.29 
   8   8 -15    1.95    0.55 
   8   8 -15    2.72    0.31 
   8   8 -15    3.13    0.25 
   8   8 -15    3.01    0.25 
  -9  -9  15    1.73    0.20 
  -9  -9  15    1.78    0.27 
   9   9  15    2.21    0.21 
   9   9  15    2.31    0.22 
   9   9  15    2.11    0.29 
   9   9  15    2.07    0.19 
  -9  -9 -15    1.29    0.25 
   9   9 -15    1.79    0.19 
   9   9 -15    1.40    0.25 
  -9  -9 -15    2.18    0.24 
   9   9 -15    1.67    0.21 
   9   9 -15    1.49    0.34 
  -9  -9 -15    1.63    0.19 
 -10 -10  15    1.54    0.18 
  10  10  15    1.32    0.18 
  10  10  15    1.61    0.26 
 -10 -10  15    1.31    0.26 
  10  10  15    1.32    0.19 
  10  10 -15    1.73    0.28 
 -10 -10 -15    1.08    0.22 
  10  10 -15    1.31    0.18 
  10  10 -15    1.00    0.17 
  11  11  15    1.39    0.18 
  11  11  15    0.78    0.21 
 -11 -11  15    1.01    0.22 
 -11 -11  15    1.37    0.19 
  11  11  15    1.51    0.19 
  11  11 -15    1.03    0.24 
  11  11 -15    1.14    0.19 
  11  11 -15    0.87    0.15 
 -11 -11 -15    1.32    0.22 
  11  11 -15    0.74    0.18 
  12  12  15    2.37    0.26 
  12  12  15    2.73    0.27 
 -12 -12  15    2.53    0.34 
  12  12 -15    1.75    0.32 
  12  12 -15    2.16    0.33 
  12  12 -15    2.72    0.30 
 -12 -12 -15    2.60    0.32 
 -13 -13  15    1.51    0.30 
  13  13  15    1.68    0.31 
  13  13  15    1.91    0.22 
 -13 -13 -15    1.99    0.31 
  13  13 -15    2.02    0.40 
   0   0  16  124.92    7.95 
   0   0  16  125.16    7.96 
   0   0  16  121.35    7.95 
   0   0  16  134.50    8.22 
   0   0  16  105.62    8.76 
   0   0  16  125.80    7.95 
   0   0  16  107.79    8.05 
   0   0 -16  123.76    8.57 
   0   0 -16  125.74    7.64 
   0   0 -16  106.18    7.83 
   0   0 -16  108.15    7.65 
   0   0 -16  114.79    7.65 
   0   0 -16  119.80    7.63 
  -1  -1  16   16.40    1.09 
  -1  -1  16   18.76    1.35 
  -1  -1  16   16.22    1.08 
   1   1  16   16.97    1.08 
   1   1  16   16.19    1.07 
   1   1  16   14.83    1.07 
   1   1  16   15.02    1.17 
   1   1  16   14.41    1.76 
   1   1  16   17.17    1.33 
  -1  -1  16   13.45    1.90 
  -1  -1  16   15.16    1.21 
  -1  -1  16   16.84    1.07 
   1   1  16   15.82    1.07 
  -1  -1  16   16.17    1.07 
   1   1 -16   15.14    1.01 
   1   1 -16   13.94    1.20 
  -1  -1 -16   16.02    1.01 
   1   1 -16   13.98    1.02 
  -1  -1 -16   16.32    1.00 
   1   1 -16   14.14    1.03 
   1   1 -16   14.76    1.01 
  -1  -1 -16   15.62    1.03 
   1   1 -16   17.48    1.02 
  -1  -1 -16   14.31    1.22 
  -1  -1 -16   17.70    1.88 
  -1  -1 -16   14.95    1.02 
   1   1 -16   14.30    1.03 
   2   2  16    2.11    0.18 
   2   2  16    2.63    0.18 
  -2  -2  16    2.55    0.18 
   2   2  16    2.88    0.83 
  -2  -2  16    2.07    0.39 
  -2  -2  16    2.18    0.18 
  -2  -2  16    2.32    0.19 
   2   2  16    2.87    0.29 
  -2  -2  16    2.62    1.05 
   2   2  16    2.30    0.39 
   2   2  16    2.40    0.18 
  -2  -2  16    2.48    0.35 
   2   2  16    2.80    0.19 
   2   2  16    2.46    0.19 
  -2  -2 -16    2.97    0.20 
   2   2 -16    2.67    0.19 
   2   2 -16    2.92    0.20 
  -2  -2 -16    2.70    0.40 
   2   2 -16    2.38    0.20 
  -2  -2 -16    2.15    0.74 
   2   2 -16    4.02    1.05 
   2   2 -16    2.33    0.22 
   2   2 -16    2.60    0.20 
  -3  -3  16   33.31    2.35 
   3   3  16   27.95    2.20 
  -3  -3  16   30.94    2.11 
   3   3  16   33.14    2.39 
   3   3  16   30.70    2.08 
   3   3  16   27.73    2.94 
   3   3  16   32.49    2.09 
  -3  -3  16   31.65    2.28 
  -3  -3  16   32.29    2.11 
  -3  -3  16   31.88    2.09 
   3   3  16   31.42    2.10 
  -3  -3  16   31.91    2.09 
   3   3  16   33.14    2.09 
   3   3  16   31.58    2.09 
   3   3 -16   28.82    1.84 
   3   3 -16   26.90    1.86 
   3   3 -16   27.65    1.83 
  -3  -3 -16   26.40    2.96 
   3   3 -16   25.71    1.87 
   3   3 -16   28.89    1.83 
   3   3 -16   24.23    1.81 
  -3  -3 -16   29.97    1.85 
  -3  -3 -16   29.97    1.85 
   3   3 -16   29.20    3.19 
  -3  -3 -16   27.93    2.10 
   3   3 -16   25.10    2.07 
  -3  -3 -16   27.27    1.83 
   3   3 -16   26.71    1.85 
  -3  -3 -16   28.50    1.83 
   4   4  16   47.53    4.27 
  -4  -4  16   39.75    4.56 
   4   4  16   44.06    3.09 
  -4  -4  16   47.05    3.10 
   4   4  16   46.37    3.20 
   4   4  16   44.86    3.08 
  -4  -4  16   44.74    3.29 
   4   4  16   48.62    3.08 
  -4  -4  16   43.75    3.10 
  -4  -4  16   51.93    3.38 
   4   4  16   43.72    3.07 
  -4  -4  16   49.96    3.08 
   4   4  16   54.54    3.65 
  -4  -4  16   45.82    3.08 
   4   4  16   44.21    3.08 
   4   4 -16   43.53    2.75 
  -4  -4 -16   37.32    2.72 
   4   4 -16   42.82    2.72 
  -4  -4 -16   37.40    3.00 
  -4  -4 -16   39.92    4.15 
  -4  -4 -16   42.51    2.74 
  -4  -4 -16   40.60    2.72 
   4   4 -16   45.97    2.80 
   4   4 -16   38.85    2.83 
   4   4 -16   41.74    2.74 
   4   4 -16   41.97    3.04 
   4   4 -16   38.27    2.70 
  -4  -4 -16   40.90    2.74 
   4   4 -16   42.69    2.73 
   5   5  16   19.15    1.28 
   5   5  16   18.16    1.64 
   5   5  16   17.36    1.41 
  -5  -5  16   28.28    4.84 
   5   5  16   18.47    1.27 
  -5  -5  16   18.47    1.57 
   5   5  16   19.99    1.28 
  -5  -5  16   19.69    1.29 
  -5  -5  16   19.68    1.27 
  -5  -5  16   18.54    1.27 
  -5  -5  16   20.54    1.54 
   5   5  16   19.44    1.27 
  -5  -5  16   18.12    1.29 
   5   5  16   14.80    2.40 
   5   5 -16   19.33    1.27 
  -5  -5 -16   19.12    1.28 
  -5  -5 -16   16.16    1.58 
   5   5 -16   18.86    1.34 
   5   5 -16   18.54    1.32 
  -5  -5 -16   20.27    1.27 
   5   5 -16   19.26    1.31 
   5   5 -16   18.70    1.28 
  -5  -5 -16   20.48    1.29 
   5   5 -16   18.10    2.75 
  -5  -5 -16   20.31    3.12 
   5   5 -16   16.48    1.36 
  -5  -5 -16   19.28    1.30 
   6   6  16   13.48    1.42 
  -6  -6  16   13.78    0.98 
   6   6  16   13.61    0.95 
   6   6  16   10.97    2.67 
  -6  -6  16   14.64    1.03 
  -6  -6  16   14.38    0.97 
  -6  -6  16   13.61    0.95 
   6   6  16   13.86    0.97 
  -6  -6  16   11.42    3.17 
   6   6  16   14.01    0.95 
   6   6  16   13.90    0.96 
   6   6  16   14.38    0.96 
  -6  -6  16   14.46    0.96 
  -6  -6  16   14.70    1.35 
  -6  -6 -16   10.45    1.23 
   6   6 -16   13.49    0.89 
   6   6 -16   13.12    0.86 
  -6  -6 -16   14.54    3.43 
   6   6 -16   11.69    1.30 
  -6  -6 -16   12.88    0.87 
   6   6 -16   12.21    0.92 
   6   6 -16   12.42    0.94 
  -6  -6 -16   11.94    0.85 
  -6  -6 -16   12.42    0.87 
   6   6 -16   13.18    2.91 
  -6  -6 -16   12.52    0.89 
   6   6 -16   13.26    0.91 
  -7  -7  16   13.27    1.02 
   7   7  16   13.78    0.95 
   7   7  16   13.88    0.93 
   7   7  16   13.67    0.96 
  -7  -7  16   12.09    0.96 
   7   7  16   13.09    1.16 
   7   7  16   14.75    0.94 
   7   7  16   14.54    0.95 
   7   7 -16   11.03    0.96 
   7   7 -16   13.92    0.90 
   7   7 -16   12.80    0.96 
   7   7 -16   14.20    0.90 
  -7  -7 -16   11.71    0.91 
  -7  -7 -16   13.93    0.95 
   7   7 -16   13.32    0.92 
   7   7 -16   13.69    0.94 
  -7  -7 -16   12.76    0.91 
   8   8  16    4.40    0.63 
  -8  -8  16    5.06    0.37 
   8   8  16    4.51    0.39 
  -8  -8  16    5.10    0.46 
   8   8  16    4.68    0.37 
   8   8  16    4.68    0.38 
   8   8  16    5.86    0.47 
   8   8  16    4.47    0.36 
   8   8  16    4.42    0.35 
  -8  -8 -16    4.58    0.40 
   8   8 -16    4.79    0.78 
  -8  -8 -16    4.32    0.37 
   8   8 -16    4.80    0.39 
   8   8 -16    4.78    0.43 
   8   8 -16    4.82    0.40 
  -8  -8 -16    3.79    0.39 
   8   8 -16    4.02    0.42 
   8   8 -16    4.62    0.35 
   8   8 -16    4.73    0.35 
   9   9  16    6.19    0.50 
   9   9  16    5.69    0.47 
  -9  -9  16    7.51    0.60 
   9   9  16    6.96    0.50 
   9   9 -16    7.71    0.58 
   9   9 -16    6.81    0.59 
   9   9 -16    8.76    0.67 
  -9  -9 -16    7.14    0.58 
   9   9 -16    8.07    0.67 
  -9  -9 -16    7.72    0.63 
  10  10  16   19.63    1.34 
 -10 -10  16   18.94    1.44 
  10  10  16   18.25    1.41 
 -10 -10  16   20.09    1.33 
  10  10  16   19.82    1.35 
  10  10 -16   18.25    1.41 
  10  10 -16   18.01    1.41 
 -10 -10 -16   17.65    1.37 
  10  10 -16   20.87    1.32 
  10  10 -16   20.40    1.36 
  11  11  16    1.45    0.19 
  11  11  16    1.59    0.20 
 -11 -11  16    1.20    0.19 
 -11 -11  16    1.37    0.26 
  11  11  16    0.98    0.23 
  11  11 -16    1.58    0.23 
  11  11 -16    1.54    0.27 
  11  11 -16    1.91    0.29 
 -11 -11 -16    1.42    0.24 
  12  12  16    3.27    0.31 
  12  12  16    3.04    0.29 
 -12 -12  16    3.11    0.37 
  12  12 -16    3.37    0.39 
  12  12 -16    3.15    0.40 
 -12 -12 -16    3.19    0.35 
  12  12 -16    3.03    0.34 
 -13 -13  16    0.92    0.24 
  13  13  16    0.99    0.16 
  13  13  16    1.01    0.20 
  13  13 -16    0.95    0.20 
  13  13 -16    0.80    0.21 
 -13 -13 -16    0.69    0.20 
  13  13 -16    0.92    0.29 
   0   0  17    0.09    0.17 
   0   0  17    0.24    0.04 
   0   0  17    0.44    0.05 
   0   0  17    0.39    0.15 
   0   0  17    0.54    0.58 
   0   0  17    0.34    0.05 
   0   0  17    0.36    0.06 
   0   0 -17    0.32    0.04 
   0   0 -17    0.18    0.05 
   0   0 -17    0.17    0.03 
   0   0 -17    0.52    0.51 
   0   0 -17    0.24    0.18 
   0   0 -17    0.19    0.05 
   0   0 -17    0.20    0.05 
   0   0 -17    0.24    0.04 
   1   1  17   27.09    2.05 
  -1  -1  17   29.44    1.79 
  -1  -1  17   30.29    2.08 
  -1  -1  17   28.02    1.81 
   1   1  17   24.91    1.78 
  -1  -1  17   28.31    1.95 
   1   1  17   25.21    1.88 
  -1  -1  17   21.87    2.70 
  -1  -1  17   27.54    1.78 
   1   1  17   25.82    1.78 
   1   1  17   27.15    2.60 
  -1  -1  17   27.36    1.79 
   1   1  17   26.89    1.78 
   1   1  17   26.78    1.79 
   1   1  17   25.43    1.78 
  -1  -1 -17   24.22    1.57 
   1   1 -17   23.60    1.58 
  -1  -1 -17   25.08    2.49 
   1   1 -17   22.88    1.56 
   1   1 -17   22.62    1.58 
  -1  -1 -17   22.30    1.58 
   1   1 -17   28.43    2.54 
   1   1 -17   22.13    1.77 
   1   1 -17   23.98    1.56 
  -1  -1 -17   24.68    1.57 
   1   1 -17   25.29    1.57 
   1   1 -17   23.64    1.59 
  -1  -1 -17   23.03    1.56 
  -1  -1 -17   21.47    1.78 
   2   2  17   16.90    1.18 
   2   2  17   19.36    1.28 
  -2  -2  17   18.25    1.17 
   2   2  17   15.74    1.16 
   2   2  17   16.02    1.16 
  -2  -2  17   16.97    1.17 
   2   2  17   18.72    1.17 
  -2  -2  17   17.97    1.34 
   2   2  17   19.67    2.06 
  -2  -2  17   16.86    1.16 
   2   2  17   18.16    1.45 
  -2  -2  17   16.87    1.18 
   2   2  17   16.50    1.17 
  -2  -2  17   18.90    1.44 
  -2  -2 -17   15.47    1.32 
  -2  -2 -17   14.46    1.08 
   2   2 -17   18.89    2.08 
  -2  -2 -17   15.69    1.11 
   2   2 -17   17.09    1.10 
   2   2 -17   17.25    1.10 
   2   2 -17   16.79    1.08 
   2   2 -17   17.55    1.12 
   2   2 -17   15.89    1.09 
  -2  -2 -17   14.45    1.08 
  -2  -2 -17   18.69    2.18 
   2   2 -17   16.65    1.33 
  -3  -3  17   49.77    3.26 
  -3  -3  17   54.51    5.65 
   3   3  17   44.71    2.98 
   3   3  17   42.63    2.97 
  -3  -3  17   45.04    2.98 
   3   3  17   51.62    3.53 
   3   3  17   44.41    2.97 
   3   3  17   42.68    2.96 
  -3  -3  17   36.78    3.13 
  -3  -3  17   44.11    2.97 
  -3  -3  17   44.36    2.97 
   3   3  17   44.23    2.96 
  -3  -3  17   46.24    2.99 
  -3  -3 -17   41.49    3.35 
   3   3 -17   45.90    2.91 
   3   3 -17   42.71    4.00 
   3   3 -17   42.29    2.86 
   3   3 -17   41.46    2.85 
  -3  -3 -17   44.56    2.89 
  -3  -3 -17   40.12    4.09 
  -3  -3 -17   41.76    2.89 
  -3  -3 -17   40.65    2.86 
   3   3 -17   46.13    3.17 
   3   3 -17   45.26    2.88 
   3   3 -17   46.48    2.93 
   3   3 -17   45.51    2.88 
  -3  -3 -17   40.97    2.87 
   4   4  17   34.41    2.44 
   4   4  17   30.69    2.03 
  -4  -4  17   32.13    2.34 
  -4  -4  17   31.02    2.04 
   4   4  17   28.48    2.16 
   4   4  17   30.19    2.05 
   4   4  17   29.56    2.04 
  -4  -4  17   27.96    3.61 
   4   4  17   32.21    2.04 
  -4  -4  17   30.10    2.05 
  -4  -4  17   28.62    2.25 
   4   4  17   27.69    3.14 
   4   4  17   31.44    2.04 
  -4  -4  17   31.75    2.05 
  -4  -4  17   30.97    2.06 
   4   4 -17   30.78    1.98 
   4   4 -17   31.46    2.02 
   4   4 -17   32.58    2.00 
   4   4 -17   26.63    1.96 
   4   4 -17   29.83    2.06 
   4   4 -17   30.83    2.00 
  -4  -4 -17   31.87    1.99 
  -4  -4 -17   29.41    1.98 
  -4  -4 -17   31.05    2.00 
  -4  -4 -17   27.80    1.98 
  -4  -4 -17   28.35    2.30 
   4   4 -17   28.11    3.20 
   4   4 -17   28.07    2.29 
   4   4 -17   28.51    2.03 
  -4  -4 -17   31.24    2.01 
  -5  -5  17    1.19    0.11 
  -5  -5  17    1.47    0.37 
  -5  -5  17    1.01    0.34 
   5   5  17    0.97    0.11 
  -5  -5  17    1.20    0.13 
  -5  -5  17    1.26    0.12 
  -5  -5  17    1.21    0.14 
   5   5  17    0.99    0.12 
  -5  -5  17    1.21    1.14 
   5   5  17    1.17    1.05 
   5   5  17    0.75    0.35 
   5   5  17    1.04    0.10 
   5   5  17    1.14    0.12 
   5   5  17    0.98    0.10 
   5   5 -17    1.12    0.12 
   5   5 -17    1.39    0.18 
  -5  -5 -17    1.04    0.35 
   5   5 -17    0.77    0.31 
  -5  -5 -17    1.49    0.13 
   5   5 -17    1.34    0.16 
   5   5 -17    1.70    0.17 
   5   5 -17    1.23    1.26 
  -5  -5 -17    0.74    1.34 
   5   5 -17    1.04    0.14 
  -5  -5 -17    1.05    0.14 
  -5  -5 -17    1.16    0.12 
  -6  -6  17    6.39    3.84 
  -6  -6  17    8.48    0.92 
   6   6  17   10.30    1.18 
  -6  -6  17    9.39    1.13 
   6   6  17    8.34    0.83 
   6   6  17    9.56    0.67 
  -6  -6  17    9.45    0.73 
  -6  -6  17    8.87    0.68 
  -6  -6  17    9.60    0.65 
   6   6  17    9.41    0.65 
   6   6  17    9.61    0.66 
  -6  -6  17    8.80    0.65 
  -6  -6  17    9.31    0.67 
   6   6  17    9.96    2.90 
   6   6  17    9.91    0.65 
   6   6  17   10.32    0.67 
   6   6 -17    9.59    0.76 
  -6  -6 -17   10.12    0.71 
  -6  -6 -17    9.13    0.69 
  -6  -6 -17    9.31    2.91 
  -6  -6 -17    9.21    0.66 
   6   6 -17   10.27    2.73 
  -6  -6 -17    9.17    1.12 
   6   6 -17    9.87    0.70 
   6   6 -17    9.62    0.69 
   6   6 -17    9.96    0.67 
   6   6 -17    9.27    0.73 
   7   7  17    6.82    0.48 
   7   7  17    6.40    0.49 
   7   7  17    6.27    0.47 
  -7  -7  17    7.69    0.58 
   7   7  17    6.17    0.47 
   7   7  17    6.38    0.50 
  -7  -7 -17    8.40    0.60 
   7   7 -17    7.58    0.56 
   7   7 -17    8.06    0.59 
   7   7 -17    8.40    0.65 
  -7  -7 -17    7.79    0.58 
  -7  -7 -17    6.55    0.59 
   7   7 -17    7.68    0.60 
   7   7 -17    8.81    0.64 
   8   8  17    5.46    0.42 
   8   8  17    5.13    0.40 
   8   8  17    6.07    0.51 
   8   8  17    5.46    0.44 
   8   8  17    5.33    0.41 
   8   8  17    4.97    0.39 
  -8  -8  17    5.38    0.49 
   8   8 -17    5.35    0.47 
   8   8 -17    4.84    0.81 
   8   8 -17    5.10    0.41 
   8   8 -17    4.64    0.37 
   8   8 -17    4.80    0.38 
  -8  -8 -17    4.88    0.42 
  -8  -8 -17    4.67    0.43 
  -8  -8 -17    4.83    0.39 
   8   8 -17    4.83    0.45 
   8   8 -17    4.79    0.42 
  -9  -9  17    1.26    0.19 
  -9  -9  17    1.37    0.24 
   9   9  17    1.65    0.18 
   9   9  17    1.20    0.16 
   9   9  17    1.17    0.24 
  -9  -9 -17    1.12    0.19 
   9   9 -17    0.72    0.19 
   9   9 -17    0.82    0.16 
   9   9 -17    0.46    0.17 
  -9  -9 -17    0.63    0.19 
  10  10  17    1.44    0.20 
  10  10  17    1.23    0.26 
  10  10  17    1.66    0.19 
 -10 -10  17    1.48    0.18 
 -10 -10  17    1.47    0.27 
  10  10 -17    1.71    0.20 
  10  10 -17    1.60    0.23 
 -10 -10 -17    1.76    0.24 
  10  10 -17    1.08    0.24 
 -11 -11  17    0.07    0.14 
 -11 -11  17    0.05    0.10 
  11  11  17    0.00    0.14 
  11  11  17    0.11    0.08 
  11  11  17    0.03    0.08 
  11  11 -17    0.09    0.14 
  11  11 -17    0.04    0.12 
 -11 -11 -17    0.04    0.12 
  11  11 -17    0.10    0.14 
  12  12  17    3.25    0.30 
 -12 -12  17    3.13    0.38 
  12  12  17    3.54    0.32 
  12  12 -17    2.90    0.32 
  12  12 -17    2.93    0.40 
  12  12 -17    3.28    0.39 
 -12 -12 -17    2.90    0.35 
  13  13  17    1.41    0.22 
 -13 -13  17    1.20    0.26 
  13  13  17    0.78    0.17 
  13  13 -17    1.12    0.25 
 -13 -13 -17    1.27    0.24 
  13  13 -17    1.13    0.31 
  13  13 -17    0.99    0.22 
   0   0  18   31.42    2.16 
   0   0  18   29.56    3.11 
   0   0  18   36.34    2.46 
   0   0  18   33.36    2.16 
   0   0  18   31.81    2.29 
   0   0  18   32.85    2.17 
   0   0 -18   29.77    2.03 
   0   0 -18   29.36    2.04 
   0   0 -18   30.47    2.02 
   0   0 -18   33.09    3.03 
   0   0 -18   28.95    2.25 
   0   0 -18   35.08    2.04 
   0   0 -18   31.39    2.04 
   0   0 -18   27.90    2.02 
   1   1  18   47.82    3.23 
  -1  -1  18   50.42    3.23 
   1   1  18   51.86    3.35 
  -1  -1  18   47.42    3.22 
  -1  -1  18   47.75    3.22 
   1   1  18   47.03    3.22 
   1   1  18   48.58    3.50 
   1   1  18   46.87    3.22 
  -1  -1  18   42.10    4.29 
  -1  -1  18   56.81    3.54 
   1   1  18   48.65    3.22 
  -1  -1  18   52.52    3.47 
   1   1  18   45.81    3.22 
  -1  -1 -18   45.30    3.98 
   1   1 -18   46.15    2.96 
  -1  -1 -18   49.01    2.94 
   1   1 -18   40.65    3.16 
   1   1 -18   43.63    2.95 
   1   1 -18   47.03    3.97 
   1   1 -18   44.36    2.97 
   1   1 -18   42.20    2.95 
   1   1 -18   44.38    2.98 
  -1  -1 -18   46.37    2.96 
  -1  -1 -18   44.00    2.97 
  -1  -1 -18   47.01    2.95 
   1   1 -18   44.86    2.98 
  -1  -1 -18   42.37    3.19 
  -2  -2  18   22.29    1.47 
   2   2  18   23.05    1.77 
  -2  -2  18   22.11    1.65 
  -2  -2  18   22.20    1.48 
   2   2  18   19.80    1.61 
   2   2  18   21.36    1.47 
  -2  -2  18   24.72    1.78 
  -2  -2  18   20.78    1.47 
   2   2  18   21.77    1.46 
   2   2  18   22.81    1.47 
   2   2  18   22.42    1.48 
   2   2  18   22.50    1.48 
   2   2  18   21.56    2.30 
  -2  -2  18   22.66    1.48 
  -2  -2  18   19.56    2.63 
  -2  -2 -18   23.81    1.45 
   2   2 -18   19.28    1.44 
   2   2 -18   22.45    1.43 
  -2  -2 -18   23.98    1.50 
  -2  -2 -18   19.97    1.42 
   2   2 -18   20.69    1.42 
   2   2 -18   23.37    2.41 
   2   2 -18   18.69    1.45 
  -2  -2 -18   22.49    1.40 
  -2  -2 -18   21.93    2.53 
  -2  -2 -18   19.34    1.65 
   2   2 -18   21.45    1.42 
   2   2 -18   19.84    1.65 
   2   2 -18   20.79    1.41 
  -2  -2 -18   22.40    1.41 
  -3  -3  18   27.15    1.79 
   3   3  18   26.89    1.80 
  -3  -3  18   27.36    2.08 
  -3  -3  18   28.26    1.81 
   3   3  18   23.37    2.73 
   3   3  18   26.04    1.90 
  -3  -3  18   27.48    1.80 
  -3  -3  18   25.27    1.98 
   3   3  18   26.92    1.78 
   3   3  18   30.44    2.15 
   3   3  18   25.41    1.79 
   3   3 -18   25.54    1.61 
  -3  -3 -18   23.24    1.87 
  -3  -3 -18   26.09    1.63 
   3   3 -18   22.23    1.87 
   3   3 -18   24.51    1.59 
   3   3 -18   23.05    2.69 
  -3  -3 -18   23.51    1.58 
   3   3 -18   24.61    1.61 
   3   3 -18   23.18    1.65 
   3   3 -18   22.70    1.58 
   3   3 -18   24.53    1.63 
  -3  -3 -18   23.64    1.59 
  -3  -3 -18   21.20    2.81 
   4   4  18   21.17    1.38 
  -4  -4  18   20.16    1.39 
   4   4  18   22.42    1.37 
  -4  -4  18   21.03    1.62 
  -4  -4  18   19.38    1.67 
  -4  -4  18   19.71    1.38 
   4   4  18   21.86    1.38 
   4   4  18   19.23    1.71 
  -4  -4  18   15.92    2.88 
   4   4  18   21.87    1.37 
   4   4  18   21.79    1.37 
  -4  -4  18   19.76    1.37 
   4   4  18   17.94    1.49 
   4   4 -18   15.93    1.31 
   4   4 -18   16.15    1.34 
   4   4 -18   17.45    2.49 
  -4  -4 -18   21.39    1.31 
   4   4 -18   20.63    1.28 
   4   4 -18   20.82    1.30 
   4   4 -18   18.57    1.30 
  -4  -4 -18   17.36    1.58 
  -4  -4 -18   21.38    1.28 
  -4  -4 -18   19.04    1.30 
   5   5  18    1.92    1.33 
  -5  -5  18    1.80    0.41 
   5   5  18    1.61    0.30 
  -5  -5  18    1.95    0.46 
  -5  -5  18    1.62    0.15 
  -5  -5  18    0.76    1.31 
   5   5  18    1.43    0.13 
   5   5  18    1.23    0.13 
   5   5  18    1.95    0.52 
   5   5  18    1.36    0.15 
   5   5  18    1.24    0.14 
   5   5  18    1.91    0.15 
  -5  -5  18    1.57    0.16 
  -5  -5  18    1.54    0.14 
   5   5 -18    1.92    1.44 
  -5  -5 -18    1.93    0.18 
  -5  -5 -18    1.95    2.20 
  -5  -5 -18    1.44    0.17 
   5   5 -18    1.58    0.16 
  -5  -5 -18    1.60    0.46 
   5   5 -18    1.90    0.21 
   5   5 -18    1.32    0.16 
   5   5 -18    1.87    0.19 
  -5  -5 -18    1.83    0.16 
   5   5 -18    2.14    0.48 
   5   5 -18    1.50    0.14 
  -5  -5 -18    1.49    0.14 
   6   6  18    2.67    0.20 
   6   6  18    2.45    0.38 
  -6  -6  18    2.44    0.47 
  -6  -6  18    2.23    0.27 
  -6  -6  18    1.94    0.20 
   6   6  18    2.49    0.19 
   6   6  18    2.26    0.21 
  -6  -6  18    2.01    0.22 
  -6  -6  18    2.35    0.19 
   6   6  18    2.44    0.19 
  -6  -6  18    3.43    4.03 
   6   6  18    1.87    0.61 
  -6  -6  18    1.72    0.19 
   6   6 -18    1.72    0.24 
  -6  -6 -18    2.32    0.25 
   6   6 -18    2.28    0.22 
   6   6 -18    2.03    0.27 
   6   6 -18    2.50    1.94 
  -6  -6 -18    2.68    0.21 
   6   6 -18    1.92    0.24 
   6   6 -18    1.98    0.19 
  -6  -6 -18    1.91    0.58 
  -6  -6 -18    2.59    0.23 
  -7  -7  18   12.62    0.99 
   7   7  18   14.12    1.19 
   7   7  18   13.29    0.92 
  -7  -7  18   13.07    0.91 
   7   7  18   13.79    0.90 
   7   7  18   13.05    0.93 
   7   7  18   12.40    0.91 
   7   7 -18   11.60    0.81 
   7   7 -18   11.74    0.77 
   7   7 -18   11.59    0.79 
   7   7 -18   11.65    0.84 
   7   7 -18   10.25    0.84 
  -7  -7 -18    9.19    0.79 
  -7  -7 -18   11.17    0.81 
  -7  -7 -18   10.65    0.78 
   8   8  18    8.54    0.60 
   8   8  18    8.21    0.62 
   8   8  18    8.70    0.61 
   8   8  18    8.87    0.63 
  -8  -8  18    8.07    0.70 
   8   8  18    8.37    0.64 
  -8  -8  18    9.21    0.62 
   8   8  18    8.06    0.70 
   8   8 -18    9.09    0.67 
   8   8 -18    8.09    0.69 
  -8  -8 -18    7.58    0.62 
   8   8 -18    9.54    0.62 
  -8  -8 -18    8.75    0.67 
   8   8 -18    8.56    0.65 
   8   8 -18    7.18    0.69 
   8   8 -18    9.68    0.63 
   9   9  18    1.10    0.22 
   9   9  18    0.99    0.13 
  -9  -9  18    0.79    0.20 
   9   9  18    1.17    0.16 
  -9  -9  18    1.00    0.14 
   9   9  18    1.13    0.15 
  -9  -9 -18    0.81    0.18 
   9   9 -18    0.86    0.13 
   9   9 -18    0.93    0.22 
  -9  -9 -18    0.77    0.17 
   9   9 -18    0.89    0.17 
   9   9 -18    0.69    0.19 
 -10 -10  18    8.83    0.75 
 -10 -10  18    8.98    0.64 
  10  10  18    7.98    0.72 
  10  10  18    9.32    0.66 
  10  10  18    8.61    0.65 
  10  10 -18    9.16    0.68 
 -10 -10 -18    8.61    0.69 
  10  10 -18    8.73    0.74 
  10  10 -18    8.04    0.73 
  11  11  18    0.51    0.13 
 -11 -11  18    0.19    0.16 
  11  11  18    0.10    0.15 
  11  11  18    0.25    0.10 
  11  11 -18    0.10    0.13 
  11  11 -18    0.30    0.18 
  11  11 -18    0.39    0.14 
 -11 -11 -18    0.25    0.14 
  12  12  18    3.77    0.34 
 -12 -12  18    3.69    0.42 
  12  12  18    4.49    0.38 
  12  12 -18    4.29    0.38 
  12  12 -18    3.37    0.44 
  12  12 -18    3.43    0.42 
 -12 -12 -18    3.94    0.41 
  13  13  18    1.03    0.21 
 -13 -13  18    0.82    0.35 
  13  13  18    0.87    0.20 
  13  13 -18    0.86    0.31 
  13  13 -18    0.61    0.20 
 -13 -13 -18    0.83    0.27 
  13  13 -18    1.01    0.30 
   0   0  19    0.27    0.14 
   0   0  19    0.39    0.23 
   0   0  19   -0.20    0.57 
   0   0  19    0.24    0.05 
   0   0  19    0.11    0.03 
   0   0  19    0.16    0.03 
   0   0 -19    0.12    0.17 
   0   0 -19    0.08    0.04 
   0   0 -19    0.17    0.05 
   0   0 -19    0.35    0.62 
   0   0 -19    0.17    0.03 
   0   0 -19    0.18    0.03 
  -1  -1  19    1.31    0.11 
  -1  -1  19    1.14    0.12 
  -1  -1  19    0.96    0.25 
   1   1  19    1.09    0.10 
  -1  -1  19    1.13    0.34 
   1   1  19    1.31    0.13 
   1   1  19    1.21    0.10 
  -1  -1  19    1.13    0.10 
   1   1  19    1.22    0.11 
   1   1  19    1.43    0.35 
  -1  -1  19    1.18    0.10 
   1   1  19    0.62    0.69 
   1   1  19    1.12    0.10 
  -1  -1  19    0.55    0.67 
   1   1 -19    1.06    0.09 
  -1  -1 -19    0.37    0.45 
  -1  -1 -19    0.91    0.29 
   1   1 -19    1.08    0.29 
  -1  -1 -19    1.02    0.08 
  -1  -1 -19    1.18    0.11 
   1   1 -19    0.92    0.60 
   1   1 -19    0.90    0.10 
   1   1 -19    1.21    0.13 
   1   1 -19    1.18    0.12 
  -1  -1 -19    0.99    0.09 
   1   1 -19    0.93    0.10 
  -1  -1 -19    1.30    0.12 
  -2  -2  19    1.42    0.11 
   2   2  19    1.03    0.10 
  -2  -2  19    1.39    0.37 
   2   2  19    1.37    0.38 
  -2  -2  19    1.25    0.13 
   2   2  19    1.26    0.12 
   2   2  19    1.01    0.10 
  -2  -2  19    1.16    0.95 
   2   2  19    1.23    0.12 
   2   2  19    1.02    0.78 
  -2  -2  19    1.31    0.11 
  -2  -2  19    1.15    0.11 
   2   2 -19    1.61    0.14 
   2   2 -19    1.69    0.14 
  -2  -2 -19    1.33    0.15 
  -2  -2 -19    1.22    0.35 
  -2  -2 -19    2.50    1.05 
   2   2 -19    2.59    0.95 
   2   2 -19    1.93    0.15 
   2   2 -19    1.77    0.36 
  -2  -2 -19    1.32    0.13 
   2   2 -19    1.81    0.13 
  -2  -2 -19    1.50    0.12 
  -3  -3  19   11.53    0.76 
   3   3  19   11.13    0.76 
   3   3  19   11.50    0.76 
   3   3  19    9.36    0.86 
  -3  -3  19   12.63    1.09 
   3   3  19   11.41    0.77 
   3   3  19   10.73    0.76 
   3   3  19   12.50    1.11 
  -3  -3  19    9.41    2.28 
   3   3  19   11.30    0.76 
  -3  -3  19   11.70    0.78 
  -3  -3  19   11.91    0.78 
  -3  -3  19    9.25    0.94 
   3   3 -19    8.43    0.64 
   3   3 -19    9.42    0.66 
  -3  -3 -19    9.22    0.67 
   3   3 -19    8.82    0.63 
   3   3 -19    9.33    0.93 
   3   3 -19   10.14    0.69 
   3   3 -19   10.12    0.70 
  -3  -3 -19    8.80    0.93 
  -3  -3 -19    8.64    1.87 
  -3  -3 -19    8.67    0.65 
   3   3 -19    9.34    0.64 
   3   3 -19   14.61    2.77 
  -4  -4  19   18.05    3.02 
   4   4  19   21.01    1.36 
   4   4  19   20.59    1.74 
   4   4  19   19.56    1.37 
  -4  -4  19   20.43    1.36 
  -4  -4  19   21.46    1.38 
   4   4  19   16.30    2.46 
   4   4  19   19.97    1.36 
  -4  -4  19   20.68    1.36 
   4   4  19   19.84    1.36 
  -4  -4  19   20.74    1.39 
  -4  -4  19   20.40    1.71 
  -4  -4  19   21.47    1.62 
   4   4 -19   21.64    1.41 
  -4  -4 -19   17.69    1.63 
  -4  -4 -19   19.19    1.34 
   4   4 -19   18.12    1.66 
  -4  -4 -19   19.65    2.90 
   4   4 -19   20.43    1.34 
   4   4 -19   20.45    1.33 
  -4  -4 -19   19.82    1.35 
   4   4 -19   21.27    1.36 
   4   4 -19   20.89    1.38 
  -4  -4 -19   18.13    1.31 
   4   4 -19   19.31    1.33 
   4   4 -19   20.29    2.69 
  -4  -4 -19   19.02    1.35 
  -5  -5  19    1.70    0.17 
  -5  -5  19   -0.06    2.17 
   5   5  19    1.84    0.16 
  -5  -5  19    1.32    0.58 
   5   5  19    1.67    0.59 
   5   5  19    2.37    0.33 
  -5  -5  19    1.74    0.16 
  -5  -5  19    2.15    0.42 
  -5  -5  19    1.66    0.15 
   5   5  19    1.70    0.17 
  -5  -5  19    1.67    0.18 
   5   5  19    2.01    0.16 
   5   5  19    4.41    1.82 
   5   5  19    1.68    0.15 
   5   5  19    1.80    0.15 
  -5  -5 -19    2.33    0.76 
  -5  -5 -19    1.96    0.18 
   5   5 -19    2.15    2.02 
   5   5 -19    2.01    0.19 
  -5  -5 -19    1.93    0.17 
   5   5 -19    2.17    0.53 
   5   5 -19    2.52    0.26 
   5   5 -19    1.90    0.20 
  -5  -5 -19    0.62    1.45 
   5   5 -19    2.14    0.23 
  -5  -5 -19    2.27    0.21 
   5   5 -19    2.26    0.22 
  -5  -5 -19    1.59    0.19 
   5   5 -19    1.78    0.17 
  -6  -6  19   40.37    2.66 
   6   6  19   38.29    2.57 
   6   6  19   40.03    2.58 
   6   6  19   39.08    2.59 
  -6  -6  19   32.14    5.60 
  -6  -6  19   39.65    2.61 
   6   6  19   32.57    2.75 
   6   6  19   35.58    2.60 
  -6  -6  19   42.11    2.58 
   6   6  19   41.87    3.17 
  -6  -6  19   39.81    2.60 
   6   6  19   38.97    2.58 
  -6  -6 -19   33.49    2.96 
   6   6 -19   37.29    2.65 
  -6  -6 -19   33.36    2.48 
   6   6 -19   29.78    4.69 
   6   6 -19   39.39    2.51 
   6   6 -19   39.16    2.57 
   6   6 -19   37.79    2.52 
   6   6 -19   39.23    2.49 
  -6  -6 -19   37.12    2.53 
   6   6 -19   38.53    2.63 
   6   6 -19   41.00    2.56 
   7   7  19    8.77    0.66 
   7   7  19    8.52    0.64 
   7   7  19    9.33    0.63 
   7   7  19    9.72    0.63 
   7   7  19    7.45    0.84 
   7   7  19    9.81    0.65 
  -7  -7  19    9.03    0.64 
  -7  -7 -19    7.51    0.60 
   7   7 -19    6.20    0.61 
   7   7 -19    8.11    0.60 
   7   7 -19    6.70    0.62 
   7   7 -19    8.79    0.57 
   7   7 -19    8.93    0.56 
   7   7 -19    7.91    0.58 
  -8  -8  19    6.15    0.58 
   8   8  19    6.73    0.50 
   8   8  19    6.99    0.53 
   8   8  19    6.84    0.48 
   8   8  19    6.88    0.48 
   8   8  19    5.36    0.83 
   8   8  19    6.22    0.49 
  -8  -8  19    7.10    0.49 
   8   8 -19    7.19    0.48 
   8   8 -19    6.34    0.48 
   8   8 -19    6.40    0.51 
   8   8 -19    7.13    0.54 
   8   8 -19    5.98    0.55 
   8   8 -19    5.05    0.54 
  -8  -8 -19    6.31    0.52 
  -9  -9  19    4.27    0.45 
   9   9  19    4.81    0.34 
   9   9  19    4.28    0.35 
   9   9  19    4.75    0.37 
   9   9  19    3.71    0.43 
  -9  -9  19    3.94    0.34 
   9   9 -19    3.37    0.40 
   9   9 -19    3.02    0.39 
   9   9 -19    4.13    0.32 
   9   9 -19    3.53    0.35 
  -9  -9 -19    4.23    0.37 
  10  10  19    1.12    0.17 
 -10 -10  19    0.94    0.22 
 -10 -10  19    0.83    0.13 
  10  10  19    0.69    0.21 
  10  10  19    0.89    0.14 
  10  10 -19    1.26    0.20 
  10  10 -19    1.57    0.29 
  10  10 -19    1.15    0.25 
 -10 -10 -19    1.01    0.21 
  11  11  19    1.10    0.17 
  11  11  19    1.27    0.17 
 -11 -11  19    1.15    0.25 
  11  11  19    0.83    0.21 
  11  11 -19    1.52    0.28 
 -11 -11 -19    1.24    0.24 
  11  11 -19    1.24    0.20 
  11  11 -19    1.37    0.27 
  12  12  19    0.11    0.10 
 -12 -12  19    0.18    0.16 
  12  12  19    0.19    0.14 
  12  12 -19   -0.02    0.15 
  12  12 -19    0.06    0.14 
 -12 -12 -19    0.10    0.15 
  12  12 -19    0.11    0.20 
  13  13  19    3.19    0.43 
  13  13  19    2.59    0.27 
 -13 -13  19    2.20    0.40 
 -13 -13 -19    2.53    0.39 
  13  13 -19    2.10    0.46 
  13  13 -19    2.50    0.39 
  13  13 -19    2.42    0.39 
   0   0  20   16.13    1.35 
   0   0  20   12.46    1.95 
   0   0  20   15.08    1.03 
   0   0  20   15.72    1.03 
   0   0  20   16.10    1.05 
   0   0 -20   11.49    0.86 
   0   0 -20   14.17    1.84 
   0   0 -20   12.19    0.87 
   0   0 -20   13.51    0.85 
   0   0 -20   13.64    0.86 
   0   0 -20   12.45    1.10 
  -1  -1  20   21.08    1.62 
   1   1  20   19.13    1.30 
  -1  -1  20   15.11    2.40 
   1   1  20   25.20    3.20 
   1   1  20   20.48    1.63 
  -1  -1  20   20.26    1.32 
   1   1  20   20.52    1.30 
   1   1  20   18.65    1.31 
   1   1  20   19.19    1.44 
  -1  -1  20   19.53    1.30 
  -1  -1  20   19.12    1.30 
  -1  -1  20   19.17    1.31 
   1   1  20   18.33    1.30 
   1   1 -20   16.68    1.16 
   1   1 -20   20.01    2.21 
  -1  -1 -20   16.26    1.18 
   1   1 -20   17.07    1.41 
  -1  -1 -20   18.03    1.15 
  -1  -1 -20   17.82    1.16 
   1   1 -20   17.61    1.16 
  -1  -1 -20   15.06    1.40 
   1   1 -20   18.88    1.18 
   1   1 -20   17.72    1.15 
  -1  -1 -20   15.96    2.17 
   1   1 -20   17.03    1.20 
   1   1 -20   17.72    1.19 
   2   2  20   36.38    2.26 
  -2  -2  20   31.88    2.44 
   2   2  20   31.86    3.30 
  -2  -2  20   34.09    2.26 
   2   2  20   34.53    2.26 
   2   2  20   33.89    2.26 
  -2  -2  20   34.23    2.25 
   2   2  20   33.65    2.25 
  -2  -2  20   30.09    3.60 
   2   2  20   34.24    2.82 
  -2  -2  20   34.07    2.27 
   2   2  20   34.78    2.25 
   2   2  20   33.98    2.38 
  -2  -2  20   35.28    2.58 
   2   2 -20   36.88    2.26 
  -2  -2 -20   32.43    2.77 
  -2  -2 -20   35.39    3.60 
   2   2 -20   30.14    2.29 
  -2  -2 -20   29.93    2.27 
  -2  -2 -20   38.95    2.24 
   2   2 -20   34.96    2.25 
  -2  -2 -20   36.98    2.27 
  -2  -2 -20   36.62    2.25 
   2   2 -20   30.19    2.50 
   2   2 -20   37.17    3.44 
   2   2 -20   32.36    2.31 
   2   2 -20   34.78    2.26 
   2   2 -20   30.16    2.28 
  -3  -3  20   85.86    5.57 
   3   3  20   77.37    5.20 
  -3  -3  20   94.82    8.43 
   3   3  20   81.50    5.21 
   3   3  20   79.88    5.19 
   3   3  20   77.73    5.19 
  -3  -3  20   68.26    5.40 
  -3  -3  20   71.01    5.20 
   3   3  20   80.56    5.19 
   3   3  20   73.35    5.32 
  -3  -3  20   80.31    5.19 
   3   3  20   79.25    5.65 
  -3  -3  20   80.01    5.21 
  -3  -3  20   82.04    5.21 
   3   3 -20   75.83    4.75 
  -3  -3 -20   75.35    4.71 
   3   3 -20   75.11    4.73 
   3   3 -20   62.99    5.02 
   3   3 -20   77.93    4.74 
  -3  -3 -20   60.49    6.49 
  -3  -3 -20   75.35    4.75 
   3   3 -20   78.04    4.72 
   3   3 -20   62.34    6.64 
   3   3 -20   74.12    4.77 
  -3  -3 -20   73.33    4.72 
  -3  -3 -20   69.05    4.74 
   3   3 -20   65.55    4.78 
  -3  -3 -20   69.01    5.04 
   4   4  20    6.38    0.45 
   4   4  20    6.50    0.45 
  -4  -4  20    6.59    0.47 
  -4  -4  20    5.13    0.67 
  -4  -4  20    5.71    2.87 
   4   4  20    6.89    0.84 
   4   4  20    6.31    0.45 
   4   4  20    6.49    0.47 
  -4  -4  20    7.54    0.82 
  -4  -4  20    6.60    0.45 
  -4  -4  20    6.85    0.48 
   4   4  20    6.16    0.46 
   4   4  20    6.51    1.60 
   4   4  20    5.50    0.59 
  -4  -4  20    6.38    0.45 
   4   4 -20    6.27    1.76 
   4   4 -20    5.28    0.39 
   4   4 -20    5.60    0.41 
  -4  -4 -20    4.64    0.37 
  -4  -4 -20    5.80    1.94 
   4   4 -20    5.54    0.43 
   4   4 -20    5.34    0.39 
  -4  -4 -20    4.24    0.41 
  -4  -4 -20    4.85    0.69 
   4   4 -20    5.43    0.73 
  -4  -4 -20    4.94    0.38 
   4   4 -20    5.51    0.37 
  -4  -4 -20    5.56    0.41 
   4   4 -20    5.63    0.46 
   5   5  20   20.78    1.83 
   5   5  20   21.07    1.35 
   5   5  20   18.77    1.51 
   5   5  20   19.50    1.34 
  -5  -5  20   20.97    1.35 
  -5  -5  20   20.65    1.37 
   5   5  20   19.13    1.36 
  -5  -5  20   20.57    1.75 
   5   5  20   19.53    1.34 
  -5  -5  20   17.70    3.57 
  -5  -5  20   20.25    1.35 
  -5  -5  20   20.84    1.38 
   5   5  20   18.27    3.00 
   5   5  20   19.37    1.35 
  -5  -5  20   19.93    1.69 
   5   5 -20   16.73    1.67 
   5   5 -20   19.62    1.25 
   5   5 -20   20.52    1.29 
  -5  -5 -20   17.89    1.25 
   5   5 -20   19.64    1.27 
   5   5 -20   20.43    1.36 
  -5  -5 -20   15.84    1.28 
  -5  -5 -20   16.46    1.64 
   5   5 -20   19.62    1.30 
   5   5 -20   19.48    1.32 
  -5  -5 -20   18.24    1.28 
  -5  -5 -20   16.55    3.35 
   5   5 -20   16.77    2.82 
  -6  -6  20    5.65    0.78 
  -6  -6  20    6.65    2.94 
  -6  -6  20    7.47    0.53 
   6   6  20    7.38    0.50 
  -6  -6  20    6.70    0.56 
  -6  -6  20    7.01    0.51 
  -6  -6  20    8.06    0.51 
   6   6  20    7.65    0.53 
   6   6  20    8.14    1.14 
   6   6  20    6.96    0.51 
   6   6  20    6.88    0.51 
   6   6  20    5.81    0.68 
   6   6 -20    7.03    0.53 
  -6  -6 -20    5.87    0.49 
  -6  -6 -20    6.31    1.07 
   6   6 -20    6.72    0.49 
   6   6 -20    6.07    0.49 
   6   6 -20    5.89    2.35 
   6   6 -20    6.65    0.46 
   6   6 -20    6.08    0.56 
  -7  -7  20   13.10    0.97 
   7   7  20   12.83    1.13 
  -7  -7  20   13.59    0.91 
   7   7  20   12.46    0.91 
   7   7  20   12.84    0.89 
   7   7  20   11.48    0.89 
   7   7  20   12.57    0.87 
  -7  -7  20   13.55    0.88 
   7   7  20   12.34    0.87 
   7   7 -20   13.01    0.89 
   7   7 -20   13.04    0.84 
  -7  -7 -20   11.18    0.88 
   7   7 -20   11.24    0.87 
   7   7 -20   12.84    0.85 
   7   7 -20   11.33    0.92 
   7   7 -20   11.91    0.91 
  -8  -8  20    1.39    0.26 
   8   8  20    1.03    0.17 
   8   8  20    1.16    0.13 
   8   8  20    1.10    0.14 
   8   8  20    0.99    0.15 
  -8  -8  20    1.35    0.15 
   8   8 -20    1.79    0.28 
   8   8 -20    0.93    0.17 
   8   8 -20    1.31    0.24 
  -8  -8 -20    1.11    0.20 
   8   8 -20    1.09    0.15 
   8   8 -20    0.90    0.17 
   8   8 -20    1.26    0.15 
  -8  -8 -20    0.88    0.19 
   9   9  20   17.57    1.19 
   9   9  20   17.28    1.28 
   9   9  20   17.70    1.19 
  -9  -9  20   16.73    1.28 
  -9  -9  20   15.99    1.17 
   9   9  20   17.04    1.16 
   9   9 -20   17.13    1.30 
   9   9 -20   19.00    1.21 
   9   9 -20   17.72    1.25 
   9   9 -20   16.21    1.31 
  -9  -9 -20   17.35    1.26 
  10  10  20    1.68    0.26 
  10  10 -20    2.28    0.33 
  10  10 -20    2.81    0.39 
  10  10 -20    2.80    0.50 
  11  11  20    0.17    0.17 
 -11 -11  20   -0.03    0.13 
  11  11  20    0.07    0.09 
  11  11  20    0.12    0.11 
 -11 -11 -20    0.10    0.13 
  11  11 -20    0.02    0.16 
  11  11 -20    0.15    0.12 
  11  11 -20    0.02    0.13 
 -12 -12  20    0.52    0.19 
  12  12  20    0.25    0.11 
  12  12  20    0.78    0.18 
  12  12 -20    0.39    0.17 
 -12 -12 -20    0.32    0.17 
  12  12 -20    0.19    0.17 
  12  12 -20    0.13    0.22 
   0   0  21    1.13    1.38 
   0   0  21    0.22    0.14 
   0   0  21    0.19    0.06 
   0   0 -21   -0.35    0.57 
   0   0 -21    0.05    0.18 
   0   0 -21    0.05    0.02 
   0   0 -21    0.00    0.04 
   0   0 -21    0.09    0.03 
   0   0 -21    0.09    0.04 
   0   0 -21    0.07    0.03 
   1   1  21   62.36    4.10 
  -1  -1  21   60.62    4.29 
  -1  -1  21   64.14    4.10 
   1   1  21   55.23    5.15 
   1   1  21   63.96    4.25 
   1   1  21   67.64    4.48 
   1   1  21   64.39    4.11 
   1   1  21   55.91    4.10 
  -1  -1  21   66.56    4.44 
  -1  -1  21   65.22    4.12 
  -1  -1  21   49.93    6.95 
  -1  -1 -21   62.61    5.22 
  -1  -1 -21   51.48    4.13 
   1   1 -21   57.20    3.86 
  -1  -1 -21   61.28    3.85 
  -1  -1 -21   55.57    3.88 
   1   1 -21   57.35    3.89 
   1   1 -21   62.75    5.65 
   1   1 -21   54.39    4.12 
   1   1 -21   61.42    3.88 
   1   1 -21   59.59    3.86 
  -1  -1 -21   60.26    3.86 
  -1  -1 -21   60.30    3.87 
   1   1 -21   60.83    3.87 
  -1  -1 -21   55.80    3.86 
  -1  -1 -21   60.79    3.89 
   2   2  21   19.96    2.53 
  -2  -2  21   24.30    1.77 
   2   2  21   23.83    1.56 
  -2  -2  21   24.35    1.90 
  -2  -2  21   21.93    1.57 
  -2  -2  21   24.50    1.56 
  -2  -2  21   22.86    1.55 
   2   2  21   24.91    1.58 
  -2  -2  21   22.19    1.57 
   2   2  21   23.87    1.55 
   2   2  21   23.68    1.56 
   2   2  21   22.75    1.90 
  -2  -2  21   20.49    2.98 
   2   2 -21   21.12    1.89 
   2   2 -21   23.04    1.63 
  -2  -2 -21   28.19    1.64 
   2   2 -21   24.43    1.68 
   2   2 -21   23.17    1.64 
  -2  -2 -21   23.61    2.93 
  -2  -2 -21   22.88    1.94 
   2   2 -21   25.83    1.64 
   2   2 -21   26.54    2.78 
   2   2 -21   24.44    1.64 
  -2  -2 -21   24.13    1.65 
  -2  -2 -21   26.72    1.63 
  -2  -2 -21   27.96    1.62 
   2   2 -21   20.83    1.68 
  -3  -3  21    4.23    0.35 
   3   3  21    4.34    0.33 
   3   3  21    4.48    0.35 
  -3  -3  21    5.99    0.62 
  -3  -3  21    5.13    0.35 
   3   3  21    4.08    0.66 
   3   3  21    4.49    0.33 
  -3  -3  21    6.99    2.07 
   3   3  21    5.44    0.34 
  -3  -3  21    4.58    0.34 
   3   3  21    4.22    1.25 
  -3  -3 -21    5.30    0.32 
  -3  -3 -21    3.99    0.35 
   3   3 -21    4.96    0.38 
   3   3 -21    4.62    0.34 
   3   3 -21    3.15    1.06 
   3   3 -21    3.52    0.77 
  -3  -3 -21    3.57    1.34 
   3   3 -21    4.91    0.36 
  -3  -3 -21    4.44    0.33 
   4   4  21   14.77    2.43 
   4   4  21   18.22    1.19 
  -4  -4  21   18.51    1.22 
   4   4  21   15.19    1.31 
  -4  -4  21   17.21    1.54 
   4   4  21   18.27    1.18 
  -4  -4  21   12.86    3.03 
   4   4  21   17.75    1.60 
  -4  -4  21   18.09    1.20 
   4   4  21   18.46    1.19 
  -4  -4  21   17.31    1.21 
  -4  -4  21   17.90    1.18 
   4   4  21   18.58    1.18 
  -4  -4  21   17.11    1.45 
  -4  -4 -21   19.41    1.23 
   4   4 -21   18.82    1.23 
  -4  -4 -21   15.86    1.55 
   4   4 -21   18.04    2.63 
   4   4 -21   19.95    1.22 
   4   4 -21   16.88    1.25 
  -4  -4 -21   19.53    1.19 
   4   4 -21   19.87    1.20 
   4   4 -21   14.73    1.53 
  -4  -4 -21   17.06    1.23 
   4   4 -21   16.42    1.27 
  -4  -4 -21   16.14    1.22 
  -4  -4 -21   15.55    3.00 
   5   5  21   11.08    0.77 
  -5  -5  21   11.05    0.79 
   5   5  21   11.35    0.78 
   5   5  21   11.83    0.95 
   5   5  21   11.85    0.78 
  -5  -5  21   13.36    1.16 
  -5  -5  21   10.65    3.10 
   5   5  21   10.33    1.23 
  -5  -5  21    9.44    1.14 
  -5  -5  21   10.99    0.80 
   5   5  21    9.58    2.26 
  -5  -5  21   10.99    0.77 
   5   5  21   11.62    0.77 
  -5  -5  21   11.73    0.77 
   5   5  21   10.84    0.79 
   5   5 -21   10.97    0.76 
  -5  -5 -21    8.56    0.74 
  -5  -5 -21   10.82    0.70 
  -5  -5 -21   10.34    0.74 
   5   5 -21   11.20    0.71 
   5   5 -21    8.94    0.76 
   5   5 -21   11.00    0.74 
  -5  -5 -21   10.00    2.79 
   5   5 -21    9.44    0.79 
   6   6  21    0.54    0.10 
  -6  -6  21    0.16    0.26 
  -6  -6  21    0.38    0.07 
   6   6  21    0.28    0.21 
  -6  -6  21    0.20    0.11 
   6   6  21    0.50    0.10 
   6   6  21    0.59    0.08 
   6   6  21    0.39    0.08 
   6   6  21    0.47    0.08 
   6   6 -21    0.33    0.09 
  -6  -6 -21    0.29    0.12 
   6   6 -21    0.26    0.09 
   6   6 -21    0.39    0.12 
   6   6 -21   -1.17    2.28 
  -6  -6 -21    0.41    0.10 
   6   6 -21    0.16    0.07 
   6   6 -21    0.41    0.11 
   6   6 -21    0.55    0.16 
  -7  -7  21    4.93    0.48 
   7   7  21    5.53    0.39 
   7   7  21    5.44    0.41 
  -7  -7  21    5.67    0.40 
   7   7  21    5.46    0.50 
   7   7  21    5.12    0.40 
   7   7  21    5.30    0.39 
   7   7  21    4.41    0.62 
  -7  -7  21    4.98    0.42 
   7   7 -21    4.88    0.41 
   7   7 -21    5.44    0.38 
  -7  -7 -21    5.06    0.43 
   7   7 -21    5.15    0.46 
   7   7 -21    4.32    0.45 
   7   7 -21    5.22    0.39 
   7   7 -21    4.90    0.47 
  -8  -8  21   11.43    1.00 
  -8  -8  21   13.15    0.86 
   8   8  21   11.49    0.86 
   8   8  21   12.83    0.85 
   8   8 -21   13.21    0.82 
   8   8 -21   10.94    0.90 
   8   8 -21   10.16    0.95 
  -8  -8 -21   13.39    0.94 
   8   8 -21    9.53    0.89 
  -9  -9  21    4.96    0.47 
  -9  -9  21    3.85    0.34 
   9   9  21    4.63    0.36 
   9   9  21    5.01    0.47 
   9   9  21    4.34    0.36 
   9   9  21    3.80    0.33 
   9   9 -21    4.92    0.49 
   9   9 -21    5.25    0.49 
   9   9 -21    4.60    0.42 
  -9  -9 -21    4.58    0.39 
  -9  -9 -21    4.37    0.44 
  10  10  21    6.97    0.53 
 -10 -10  21    6.93    0.64 
  10  10  21    6.53    0.62 
  10  10 -21    5.83    0.74 
  10  10 -21    5.96    0.61 
  10  10 -21    7.51    0.58 
 -10 -10 -21    7.50    0.59 
  11  11  21    1.45    0.19 
  11  11  21    1.16    0.16 
 -11 -11  21    1.22    0.25 
  11  11  21    0.71    0.22 
  11  11 -21    1.12    0.20 
  11  11 -21    1.12    0.25 
  11  11 -21    1.45    0.26 
 -11 -11 -21    1.22    0.23 
 -12 -12  21    0.90    0.22 
  12  12  21    0.90    0.28 
  12  12  21    0.72    0.14 
  12  12 -21    0.59    0.34 
  12  12 -21    0.84    0.25 
 -12 -12 -21    0.88    0.21 
  12  12 -21    0.74    0.22 
   0   0  22   16.82    1.13 
   0   0  22   16.76    1.14 
   0   0  22   15.98    1.31 
   0   0  22   14.22    3.31 
   0   0  22   17.00    1.15 
   0   0  22   19.75    1.52 
   0   0  22   16.50    1.14 
   0   0 -22   17.62    3.06 
   0   0 -22   15.86    1.06 
   0   0 -22   15.60    1.35 
   0   0 -22   16.43    1.06 
   0   0 -22   15.53    1.09 
   0   0 -22   15.71    1.07 
   1   1  22    2.68    0.21 
  -1  -1  22    2.14    0.19 
   1   1  22    2.49    0.18 
  -1  -1  22    2.44    0.47 
   1   1  22    2.58    0.20 
  -1  -1  22    1.47    1.11 
  -1  -1  22    2.03    0.36 
   1   1  22    2.11    0.50 
   1   1  22    2.37    0.18 
  -1  -1  22    2.23    0.18 
   1   1  22    2.66    1.25 
  -1  -1  22    2.13    0.19 
  -1  -1  22    2.50    0.18 
   1   1  22    1.87    0.32 
  -1  -1 -22    1.86    0.18 
   1   1 -22    1.99    0.15 
  -1  -1 -22    2.06    0.17 
   1   1 -22    1.44    0.38 
  -1  -1 -22    1.51    0.87 
  -1  -1 -22    1.96    0.15 
  -1  -1 -22    1.39    0.41 
  -1  -1 -22    2.07    0.19 
   1   1 -22    0.98    1.44 
  -1  -1 -22    2.57    0.23 
   1   1 -22    2.21    0.17 
  -1  -1 -22    2.17    0.16 
  -2  -2  22    6.88    1.86 
   2   2  22    7.69    0.52 
   2   2  22    7.84    0.54 
   2   2  22    7.05    0.68 
   2   2  22    7.42    0.53 
   2   2  22    7.79    0.53 
  -2  -2  22    7.92    0.53 
  -2  -2  22    7.84    0.53 
   2   2  22    7.65    0.53 
  -2  -2  22    7.50    0.75 
   2   2  22    7.79    0.88 
  -2  -2  22    7.52    0.55 
  -2  -2  22    7.69    0.95 
   2   2 -22    7.73    0.53 
  -2  -2 -22    7.40    0.52 
  -2  -2 -22    6.34    0.82 
   2   2 -22    7.36    0.52 
   2   2 -22    7.59    0.58 
   2   2 -22    8.46    0.54 
   2   2 -22    6.63    0.56 
  -2  -2 -22    8.74    0.52 
  -2  -2 -22    7.36    0.55 
   2   2 -22    8.24    0.54 
  -3  -3  22   49.60    3.66 
   3   3  22   54.42    3.73 
  -3  -3  22   49.15    3.28 
   3   3  22   44.28    4.46 
  -3  -3  22   47.61    3.28 
   3   3  22   49.14    3.27 
   3   3  22   49.30    3.28 
   3   3  22   49.34    3.28 
   3   3  22   45.13    3.41 
  -3  -3  22   50.85    3.29 
   3   3  22   53.75    3.27 
  -3  -3  22   49.38    3.27 
   3   3 -22   44.50    3.02 
  -3  -3 -22   46.53    2.96 
  -3  -3 -22   45.24    3.33 
   3   3 -22   46.43    2.98 
   3   3 -22   42.69    3.04 
  -3  -3 -22   46.70    3.00 
  -3  -3 -22   45.43    3.00 
   3   3 -22   40.75    3.32 
  -3  -3 -22   39.19    2.96 
   3   3 -22   47.40    2.99 
  -3  -3 -22   44.70    4.72 
   3   3 -22   48.35    2.99 
   4   4  22   10.90    0.64 
  -4  -4  22    9.04    0.66 
   4   4  22    9.63    1.08 
  -4  -4  22    8.95    0.67 
  -4  -4  22    5.54    2.17 
  -4  -4  22    8.76    0.65 
   4   4  22   10.50    0.65 
  -4  -4  22    9.06    0.65 
  -4  -4  22    8.39    0.91 
   4   4  22    7.96    0.79 
   4   4  22   10.51    0.67 
   4   4  22    9.41    0.65 
   4   4  22    8.48    2.06 
   4   4 -22    8.02    0.54 
  -4  -4 -22    7.69    0.94 
   4   4 -22    7.46    0.58 
   4   4 -22    8.58    0.57 
   4   4 -22    6.95    1.87 
  -4  -4 -22    6.26    1.88 
  -4  -4 -22    6.91    0.54 
  -4  -4 -22    8.71    0.58 
   4   4 -22    7.57    0.56 
   5   5  22   15.02    0.98 
  -5  -5  22   14.67    1.02 
   5   5  22   13.32    3.02 
   5   5  22   12.81    1.45 
  -5  -5  22   14.95    1.32 
   5   5  22   14.78    0.99 
  -5  -5  22   15.33    0.98 
  -5  -5  22   13.79    1.01 
  -5  -5  22   15.01    1.00 
  -5  -5  22   13.47    1.46 
   5   5  22   13.51    1.16 
   5   5  22   14.82    0.97 
   5   5  22   14.40    1.00 
  -5  -5  22   11.35    3.33 
  -5  -5 -22   15.26    1.01 
   5   5 -22   15.45    1.07 
  -5  -5 -22   12.55    1.44 
   5   5 -22   14.18    1.11 
  -5  -5 -22   14.23    1.07 
  -5  -5 -22   15.10    1.02 
   5   5 -22   12.86    1.75 
   5   5 -22   14.04    1.08 
   5   5 -22   16.33    1.05 
   5   5 -22   25.35    5.65 
   5   5 -22   15.94    1.02 
   5   5 -22   15.99    1.04 
  -6  -6  22    3.10    0.25 
   6   6  22    3.00    0.26 
   6   6  22    3.40    0.25 
   6   6  22    3.43    0.25 
  -6  -6  22    3.09    0.27 
  -6  -6  22    2.41    0.53 
   6   6  22    2.74    0.25 
   6   6  22    3.16    0.27 
   6   6 -22    3.59    0.31 
   6   6 -22    3.90    0.40 
   6   6 -22    3.51    0.29 
   6   6 -22    3.28    0.32 
   6   6 -22    3.59    0.36 
   6   6 -22    3.81    0.40 
   6   6 -22    3.90    0.35 
  -6  -6 -22    3.40    0.32 
   7   7  22    6.39    0.52 
  -7  -7  22    7.39    0.56 
   7   7  22    7.55    0.53 
   7   7  22    7.49    0.56 
  -7  -7  22    7.48    0.63 
  -7  -7  22    7.57    0.53 
   7   7  22    7.96    0.54 
   7   7  22    7.70    0.55 
   7   7  22    6.35    0.78 
   7   7 -22    6.40    0.50 
   7   7 -22    6.20    0.51 
  -7  -7 -22    5.97    0.53 
   7   7 -22    6.68    0.47 
  -7  -7 -22    5.54    0.50 
   7   7 -22    6.91    0.55 
   7   7 -22    6.73    0.47 
   8   8  22    2.36    0.21 
  -8  -8  22    2.70    0.23 
  -8  -8  22    2.31    0.32 
   8   8  22    2.51    0.24 
   8   8  22    2.27    0.23 
   8   8 -22    2.74    0.25 
   8   8 -22    2.75    0.29 
   8   8 -22    2.91    0.40 
   8   8 -22    3.46    0.35 
  -8  -8 -22    2.51    0.29 
   9   9  22    0.74    0.21 
  -9  -9  22    0.72    0.20 
   9   9  22    0.47    0.11 
   9   9  22    0.90    0.15 
   9   9  22    1.12    0.13 
   9   9 -22    0.67    0.16 
  -9  -9 -22    0.41    0.12 
  -9  -9 -22    0.86    0.17 
   9   9 -22    0.64    0.17 
   9   9 -22    0.85    0.21 
 -10 -10  22    0.55    0.20 
  10  10  22    0.61    0.13 
  10  10  22    0.51    0.11 
  10  10  22    0.51    0.20 
 -10 -10 -22    0.60    0.17 
  10  10 -22    0.90    0.23 
  10  10 -22    0.53    0.15 
 -10 -10 -22    0.62    0.13 
  10  10 -22    0.75    0.21 
  11  11  22    1.75    0.21 
  11  11  22    2.02    0.28 
 -11 -11  22    1.54    0.29 
  11  11 -22    1.25    0.29 
  11  11 -22    1.43    0.26 
  11  11 -22    1.43    0.27 
 -11 -11 -22    1.71    0.26 
  12  12  22    0.01    0.10 
 -12 -12  22   -0.05    0.17 
  12  12  22    0.25    0.15 
 -12 -12 -22   -0.02    0.17 
  12  12 -22    0.08    0.13 
  12  12 -22   -0.04    0.16 
  12  12 -22   -0.03    0.22 
   0   0  23    0.51    0.93 
   0   0  23    0.27    0.19 
   0   0  23    0.14    0.05 
   0   0  23    0.34    0.25 
   0   0  23    0.12    0.04 
   0   0  23    0.25    0.06 
   0   0 -23    0.13    0.06 
   0   0 -23    0.14    0.04 
   0   0 -23    0.18    0.06 
   0   0 -23    0.33    0.26 
   0   0 -23    0.17    0.06 
   0   0 -23   -0.04    0.57 
   1   1  23    4.95    0.34 
  -1  -1  23    4.47    0.34 
  -1  -1  23    4.81    0.34 
  -1  -1  23    4.63    0.34 
   1   1  23    4.27    0.49 
  -1  -1  23    4.13    1.52 
   1   1  23    4.93    0.35 
   1   1  23    5.52    0.72 
  -1  -1  23    5.00    0.36 
   1   1  23    4.89    0.34 
  -1  -1  23    4.39    0.82 
  -1  -1  23    4.30    0.53 
  -1  -1 -23    3.78    0.58 
   1   1 -23    4.43    0.35 
  -1  -1 -23    4.46    0.30 
   1   1 -23    4.66    0.34 
  -1  -1 -23    4.17    0.31 
   1   1 -23    3.05    1.15 
   1   1 -23    3.87    0.69 
   1   1 -23    3.93    0.31 
  -1  -1 -23    4.98    1.55 
  -1  -1 -23    4.54    0.33 
   1   1 -23    4.66    0.34 
  -1  -1 -23    4.13    0.33 
  -1  -1 -23    4.56    0.32 
  -1  -1 -23    4.02    0.30 
  -2  -2  23   19.79    1.28 
  -2  -2  23   16.94    1.28 
   2   2  23   19.49    1.28 
  -2  -2  23   16.00    1.47 
   2   2  23   20.01    1.27 
  -2  -2  23   18.21    1.64 
   2   2  23   18.73    1.43 
  -2  -2  23   20.09    1.30 
  -2  -2  23   19.48    1.29 
   2   2  23   19.94    1.29 
   2   2  23   18.32    2.49 
   2   2  23   20.63    1.28 
  -2  -2 -23   17.76    1.18 
  -2  -2 -23   17.12    1.20 
   2   2 -23   18.06    1.18 
   2   2 -23   16.55    2.31 
  -2  -2 -23   18.61    1.16 
   2   2 -23   18.18    1.17 
   2   2 -23   18.87    1.23 
  -2  -2 -23   17.50    1.17 
  -2  -2 -23   18.20    1.19 
  -2  -2 -23   16.18    2.59 
   2   2 -23   15.62    1.46 
   2   2 -23   17.27    1.21 
  -2  -2 -23   14.68    1.48 
  -3  -3  23   39.43    2.80 
   3   3  23   36.68    2.39 
  -3  -3  23   26.78    4.11 
  -3  -3  23   31.06    2.37 
  -3  -3  23   38.65    2.40 
   3   3  23   32.51    2.53 
  -3  -3  23   37.21    2.39 
   3   3  23   30.20    3.64 
   3   3  23   38.82    2.84 
   3   3  23   37.04    2.37 
  -3  -3  23   36.99    2.37 
   3   3  23   35.86    2.36 
   3   3  23   35.72    2.37 
  -3  -3 -23   27.10    2.01 
   3   3 -23   33.87    2.08 
   3   3 -23   31.36    2.03 
  -3  -3 -23   29.27    2.05 
  -3  -3 -23   28.33    2.39 
   3   3 -23   33.10    2.11 
   3   3 -23   31.61    2.04 
  -3  -3 -23   28.63    2.00 
   3   3 -23   33.75    2.05 
   3   3 -23   28.96    2.02 
  -3  -3 -23   27.13    2.03 
  -3  -3 -23   27.19    3.80 
  -3  -3 -23   31.34    2.03 
   3   3 -23   33.85    3.50 
   3   3 -23   30.34    2.41 
   4   4  23    3.39    0.27 
   4   4  23    3.40    0.72 
  -4  -4  23    3.33    0.27 
   4   4  23    3.11    0.43 
  -4  -4  23    3.60    0.29 
   4   4  23    3.63    0.27 
   4   4  23    3.66    0.26 
  -4  -4  23    1.46    2.49 
  -4  -4  23    3.65    0.28 
  -4  -4  23    3.34    0.29 
   4   4  23    2.72    1.58 
  -4  -4  23    2.97    0.53 
  -4  -4  23    4.09    0.72 
   4   4  23    3.55    0.28 
   4   4  23    3.76    0.26 
  -4  -4 -23    3.15    0.23 
  -4  -4 -23    1.80    1.70 
   4   4 -23    3.05    0.25 
   4   4 -23    2.95    0.25 
   4   4 -23    2.60    0.28 
   4   4 -23    2.94    0.27 
   4   4 -23    2.60    0.64 
   4   4 -23    1.59    2.56 
   4   4 -23    2.47    0.31 
   4   4 -23    2.85    0.23 
  -4  -4 -23    3.12    0.26 
  -4  -4 -23    3.02    0.65 
   5   5  23    4.60    0.92 
  -5  -5  23    4.91    0.41 
  -5  -5  23    2.83    2.49 
  -5  -5  23    4.71    0.43 
  -5  -5  23    5.19    0.40 
   5   5  23    5.40    0.40 
  -5  -5  23    6.42    1.05 
   5   5  23    4.50    0.56 
   5   5  23    6.23    0.39 
   5   5  23    5.97    0.39 
   5   5  23    6.11    0.42 
  -5  -5  23    5.16    0.39 
  -5  -5 -23    3.64    0.28 
   5   5 -23    6.47    4.16 
  -5  -5 -23    3.55    0.31 
  -5  -5 -23    3.99    0.83 
   5   5 -23    4.39    0.31 
  -5  -5 -23    4.70    0.31 
   5   5 -23    4.29    0.36 
   6   6  23    0.08    0.05 
   6   6  23    0.16    0.06 
   6   6  23    0.14    0.05 
   6   6  23    0.20    0.22 
   6   6  23    0.16    0.08 
  -6  -6  23    0.29    0.09 
  -6  -6  23    0.08    0.24 
  -6  -6  23   -0.01    0.08 
  -6  -6  23    0.16    0.06 
   6   6  23    0.18    0.06 
   6   6 -23    0.22    0.07 
   6   6 -23    0.20    0.09 
   6   6 -23    0.41    0.15 
   6   6 -23    0.24    0.11 
   6   6 -23    0.50    0.11 
   6   6 -23    0.37    0.12 
  -6  -6 -23    0.25    0.09 
   7   7  23    1.03    0.13 
   7   7  23    1.53    0.66 
   7   7  23    0.96    0.16 
   7   7  23    1.03    0.14 
  -7  -7  23    0.68    0.14 
   7   7  23    1.00    0.11 
   7   7  23    0.98    0.12 
  -7  -7  23    0.51    0.17 
  -7  -7  23    0.86    0.12 
  -7  -7  23    0.60    0.42 
  -7  -7 -23    1.03    0.17 
   7   7 -23    0.70    0.18 
   7   7 -23    0.84    0.12 
   7   7 -23    0.71    0.15 
   7   7 -23    1.01    0.13 
   7   7 -23    0.97    0.19 
   7   7 -23    0.75    0.15 
  -8  -8  23    2.12    0.21 
   8   8 -23    5.08    0.51 
  -8  -8 -23    5.26    0.46 
   8   8 -23    5.53    0.50 
   8   8 -23    5.47    0.45 
   8   8 -23    5.12    0.41 
   9   9  23    2.36    0.34 
   9   9  23    2.23    0.22 
   9   9  23    2.46    0.24 
  -9  -9  23    2.35    0.33 
   9   9  23    2.42    0.24 
   9   9 -23    2.20    0.25 
  -9  -9 -23    2.16    0.27 
  -9  -9 -23    1.43    0.21 
   9   9 -23    1.93    0.31 
   9   9 -23    2.03    0.30 
  10  10  23    0.85    0.15 
 -10 -10  23    1.19    0.27 
  10  10  23    1.02    0.15 
  10  10  23    0.66    0.22 
  10  10 -23    0.73    0.19 
 -10 -10 -23    0.87    0.21 
  10  10 -23    1.10    0.25 
 -10 -10 -23    0.84    0.15 
  10  10 -23    0.66    0.15 
  11  11  23    3.23    0.34 
  11  11  23    2.95    0.40 
 -11 -11  23    3.66    0.52 
  11  11  23    4.10    0.34 
 -11 -11 -23    3.20    0.45 
  11  11 -23    3.80    0.36 
  11  11 -23    3.48    0.46 
  11  11 -23    2.51    0.42 
  12  12  23    1.14    0.19 
  12  12  23    1.08    0.17 
 -12 -12  23    0.53    0.29 
 -12 -12 -23    1.30    0.25 
  12  12 -23    0.61    0.29 
  12  12 -23    0.79    0.20 
  12  12 -23    0.61    0.26 
   0   0  24   77.48    5.08 
   0   0  24   67.59    6.50 
   0   0  24   72.04    5.07 
   0   0  24   85.18    5.51 
   0   0  24   84.12    5.07 
   0   0  24   78.83    5.07 
   0   0  24   70.49    5.26 
   0   0 -24   73.67    5.31 
   0   0 -24   85.86    5.31 
   0   0 -24   86.05    5.33 
   0   0 -24   71.62    5.33 
   0   0 -24   85.74    5.34 
   1   1  24   12.66    0.79 
  -1  -1  24   10.27    0.99 
  -1  -1  24   11.95    0.80 
  -1  -1  24   11.49    0.81 
  -1  -1  24    9.66    2.33 
  -1  -1  24   11.86    0.80 
   1   1  24   11.66    0.81 
   1   1  24   10.83    0.96 
   1   1  24   11.53    0.79 
   1   1  24   12.05    0.80 
   1   1  24   10.03    2.05 
   1   1  24   12.53    1.20 
  -1  -1  24   12.43    1.18 
   1   1 -24    8.09    0.91 
   1   1 -24    9.94    0.64 
  -1  -1 -24    8.48    0.65 
  -1  -1 -24    9.32    0.63 
  -1  -1 -24    7.58    0.92 
   1   1 -24    9.57    0.63 
  -1  -1 -24    9.94    0.64 
   1   1 -24    9.69    3.08 
   1   1 -24    9.52    0.62 
   1   1 -24    8.98    0.63 
  -1  -1 -24    8.52    0.62 
   1   1 -24    9.56    0.65 
   1   1 -24    9.44    0.67 
   1   1 -24    8.44    0.65 
  -1  -1 -24    9.92    0.65 
  -2  -2  24   19.42    1.36 
   2   2  24   21.43    1.35 
   2   2  24   20.89    1.34 
  -2  -2  24   18.63    1.72 
   2   2  24   20.85    1.36 
   2   2  24   20.30    1.35 
   2   2  24   19.47    1.35 
  -2  -2  24   20.70    1.37 
   2   2  24   15.43    2.56 
  -2  -2  24   19.31    1.35 
   2   2  24   20.41    1.77 
  -2  -2  24   21.31    1.35 
  -2  -2 -24   15.85    1.52 
  -2  -2 -24   18.43    1.20 
  -2  -2 -24   18.21    1.17 
   2   2 -24   19.16    1.19 
  -2  -2 -24   15.45    2.69 
   2   2 -24   18.79    1.17 
   2   2 -24   13.92    1.45 
   2   2 -24   18.00    2.51 
   2   2 -24   19.47    1.19 
   2   2 -24   18.14    1.18 
   2   2 -24   16.28    1.21 
   2   2 -24   15.49    1.22 
  -2  -2 -24   17.81    1.16 
   3   3  24   30.48    2.43 
   3   3  24   30.63    1.96 
  -3  -3  24   30.27    1.96 
   3   3  24   26.37    3.43 
   3   3  24   29.57    1.95 
   3   3  24   31.03    1.96 
   3   3  24   27.49    2.13 
  -3  -3  24   28.34    1.97 
   3   3  24   28.80    1.96 
  -3  -3  24   29.55    1.97 
  -3  -3  24   25.81    4.03 
  -3  -3  24   30.50    1.99 
  -3  -3 -24   23.77    3.66 
   3   3 -24   24.43    1.88 
  -3  -3 -24   26.67    1.84 
   3   3 -24   28.41    1.90 
  -3  -3 -24   30.92    1.86 
   3   3 -24   28.69    1.84 
  -3  -3 -24   27.47    1.87 
   3   3 -24   29.71    1.87 
  -3  -3 -24   28.68    1.83 
   3   3 -24   27.15    1.85 
   3   3 -24   24.35    2.20 
   3   3 -24   30.50    1.94 
  -3  -3 -24   25.65    2.24 
   3   3 -24   27.20    3.34 
  -4  -4  24   17.33    1.13 
  -4  -4  24   16.24    1.13 
   4   4  24   14.63    1.29 
   4   4  24   17.16    1.12 
  -4  -4  24   16.87    1.16 
  -4  -4  24   12.90    4.02 
  -4  -4  24   16.86    1.15 
  -4  -4  24   16.46    1.60 
   4   4  24   18.11    1.66 
   4   4  24   12.25    2.76 
   4   4  24   16.70    1.13 
   4   4  24   16.58    1.13 
   4   4  24   17.46    1.12 
   4   4  24   16.77    1.14 
   4   4 -24   15.13    2.74 
  -4  -4 -24   13.69    1.42 
   4   4 -24   13.18    1.42 
  -4  -4 -24   14.99    1.01 
   4   4 -24   15.90    1.02 
   4   4 -24   14.33    1.04 
   4   4 -24   15.19    0.97 
  -4  -4 -24    9.74    2.92 
   4   4 -24   15.19    1.00 
   4   4 -24   15.26    0.99 
   4   4 -24   13.45    1.07 
  -4  -4 -24   12.33    0.97 
  -4  -4 -24   13.88    0.96 
   5   5  24   19.58    1.31 
   5   5  24   20.28    1.31 
   5   5  24   18.95    1.88 
  -5  -5  24   20.36    1.31 
   5   5  24   20.33    1.30 
  -5  -5  24   17.73    1.63 
  -5  -5  24   20.14    1.31 
   5   5  24   19.85    1.30 
  -5  -5  24   20.49    1.33 
   5   5  24   16.78    1.32 
   5   5  24   17.26    1.48 
  -5  -5  24   19.66    1.38 
  -5  -5  24   16.84    4.19 
  -5  -5 -24   17.92    1.89 
   5   5 -24   17.72    1.27 
  -5  -5 -24   17.48    1.28 
   5   5 -24   20.38    1.30 
  -5  -5 -24   17.80    1.24 
   5   5 -24   19.14    1.27 
   5   5 -24   18.30    1.36 
   5   5 -24   19.02    1.24 
   5   5 -24   13.72    3.26 
  -6  -6  24    2.29    0.21 
   6   6  24    3.80    0.68 
   6   6  24    2.53    0.22 
   6   6  24    2.62    0.24 
  -6  -6  24    2.15    0.23 
   6   6  24    2.70    0.21 
  -6  -6  24    2.95    0.65 
   6   6  24    2.14    0.21 
   6   6 -24    1.91    0.24 
   6   6 -24    1.50    0.29 
   6   6 -24    1.61    0.24 
   6   6 -24    1.98    0.20 
   6   6 -24    2.17    0.22 
   6   6 -24    1.57    0.26 
  -6  -6 -24    1.40    0.21 
   7   7  24    2.07    0.22 
   7   7  24    1.96    0.20 
   7   7  24    1.71    0.19 
   7   7  24    1.28    0.39 
   7   7  24    1.97    0.18 
   7   7  24    1.87    0.18 
  -7  -7  24    2.10    0.22 
  -7  -7  24    1.88    0.20 
  -7  -7  24    1.89    0.28 
   7   7 -24    1.37    0.17 
   7   7 -24    1.38    0.16 
   7   7 -24    1.53    0.21 
   7   7 -24    1.51    0.23 
  -7  -7 -24    1.35    0.20 
   7   7 -24    1.62    0.25 
   7   7 -24    1.61    0.20 
  -8  -8 -24    1.69    0.22 
   8   8 -24    2.03    0.31 
   8   8 -24    2.58    0.27 
   8   8 -24    2.55    0.31 
  -8  -8 -24    2.54    0.27 
  -9  -9  24    2.66    0.36 
   9   9  24    3.06    0.25 
   9   9  24    2.72    0.27 
   9   9  24    3.07    0.28 
   9   9  24    2.68    0.38 
   9   9 -24    2.23    0.26 
  -9  -9 -24    1.69    0.21 
   9   9 -24    1.89    0.30 
  -9  -9 -24    2.51    0.28 
   9   9 -24    1.95    0.32 
 -10 -10  24    0.21    0.16 
  10  10  24    0.31    0.21 
  10  10  24    0.18    0.09 
  10  10  24    0.22    0.12 
  10  10 -24    0.05    0.17 
 -10 -10 -24    0.23    0.15 
 -10 -10 -24    0.11    0.11 
  10  10 -24    0.15    0.13 
  10  10 -24    0.30    0.14 
  11  11  24    2.06    0.36 
 -11 -11  24    2.93    0.40 
  11  11  24    2.95    0.28 
  11  11  24    3.42    0.30 
  11  11 -24    1.64    0.33 
  11  11 -24    1.31    0.26 
  11  11 -24    2.29    0.27 
  12  12  24    3.89    0.35 
  12  12  24    3.31    0.32 
 -12 -12  24    3.55    0.41 
 -12 -12 -24    3.37    0.37 
  12  12 -24    3.19    0.45 
  12  12 -24    3.15    0.41 
  12  12 -24    3.41    0.35 
   0   0  25   -0.01    1.09 
   0   0  25   -0.05    0.20 
   0   0  25    0.05    0.04 
   0   0  25    0.07    0.04 
   0   0  25    0.19    0.05 
   0   0  25    0.03    0.05 
   0   0  25    0.00    0.25 
   0   0 -25    0.09    0.06 
   0   0 -25    0.10    0.04 
   0   0 -25    1.05    1.42 
   0   0 -25    0.12    0.07 
   0   0 -25    0.07    0.06 
   0   0 -25   -0.13    0.23 
   0   0 -25    0.12    0.04 
   0   0 -25    0.07    0.03 
  -1  -1  25   10.50    0.71 
   1   1  25   10.76    1.16 
   1   1  25    9.16    2.12 
   1   1  25   10.21    0.72 
  -1  -1  25   10.74    0.71 
   1   1  25   10.53    0.70 
   1   1  25   10.95    0.71 
  -1  -1  25    9.65    0.72 
  -1  -1  25    9.45    0.70 
  -1  -1  25   11.42    1.13 
  -1  -1  25    8.42    2.13 
  -1  -1  25   10.22    0.98 
   1   1  25   10.16    0.90 
   1   1  25   10.29    0.71 
   1   1 -25   10.47    2.00 
  -1  -1 -25   10.49    1.11 
  -1  -1 -25   10.97    0.75 
   1   1 -25   10.61    0.74 
   1   1 -25   10.21    0.78 
  -1  -1 -25   10.79    0.74 
  -1  -1 -25   11.56    0.78 
   1   1 -25   11.47    0.76 
   1   1 -25   11.17    0.76 
  -1  -1 -25   12.75    0.77 
  -1  -1 -25   12.67    3.95 
  -1  -1 -25   11.07    0.77 
   1   1 -25   10.22    1.06 
   1   1 -25   10.79    0.79 
  -1  -1 -25   10.80    0.74 
   1   1 -25   11.00    0.75 
  -2  -2  25    3.70    0.27 
  -2  -2  25    3.28    0.72 
   2   2  25    3.33    0.26 
   2   2  25    3.17    0.26 
   2   2  25    3.98    0.69 
   2   2  25    3.29    0.27 
  -2  -2  25    3.60    0.72 
   2   2  25    3.69    0.45 
   2   2  25    2.39    1.25 
  -2  -2  25    3.86    0.26 
  -2  -2  25    3.80    0.29 
   2   2  25    3.30    0.25 
  -2  -2  25    3.00    0.26 
  -2  -2  25    2.52    2.55 
   2   2 -25    4.70    0.36 
  -2  -2 -25    4.08    1.73 
  -2  -2 -25    4.77    0.33 
  -2  -2 -25    3.58    0.33 
  -2  -2 -25    3.20    0.64 
  -2  -2 -25    4.07    0.29 
   2   2 -25    7.65    2.61 
   2   2 -25    4.39    0.32 
   2   2 -25    4.94    0.38 
  -2  -2 -25    3.68    0.30 
   2   2 -25    3.65    0.31 
   2   2 -25    4.34    0.31 
   2   2 -25    4.34    0.65 
   2   2 -25    3.91    0.30 
  -3  -3  25    5.49    0.42 
   3   3  25    5.86    0.85 
  -3  -3  25    6.33    0.88 
   3   3  25    5.65    0.44 
  -3  -3  25    7.60    2.45 
   3   3  25    5.76    0.41 
  -3  -3  25    5.99    0.45 
  -3  -3  25    6.41    0.44 
   3   3  25    5.85    0.42 
  -3  -3  25    6.10    0.70 
   3   3  25    5.68    0.43 
   3   3  25    4.50    1.71 
  -3  -3  25    6.05    0.44 
   3   3  25    6.24    0.42 
  -3  -3 -25    6.47    0.43 
  -3  -3 -25    7.03    0.46 
   3   3 -25    6.43    0.46 
   3   3 -25    7.24    0.54 
   3   3 -25    5.48    0.81 
   3   3 -25    6.37    0.50 
  -3  -3 -25    7.16    3.45 
   3   3 -25    5.43    0.46 
  -3  -3 -25    5.79    0.85 
   3   3 -25    7.27    0.48 
  -3  -3 -25    5.40    0.44 
  -3  -3 -25    5.67    0.47 
   3   3 -25    6.42    0.44 
   3   3 -25    5.69    1.75 
   4   4  25   57.93    3.60 
  -4  -4  25   55.40    3.63 
  -4  -4  25   55.94    3.60 
   4   4  25   55.72    3.61 
   4   4  25   57.66    3.60 
   4   4  25   43.98    5.30 
  -4  -4  25   53.82    3.62 
   4   4  25   53.25    3.62 
  -4  -4  25   53.55    3.94 
   4   4  25   50.63    4.11 
  -4  -4  25   54.17    4.10 
   4   4  25   55.04    3.59 
  -4  -4  25   54.44    3.61 
  -4  -4 -25   51.03    3.33 
   4   4 -25   48.67    3.36 
   4   4 -25   50.13    3.32 
   4   4 -25   53.36    3.34 
  -4  -4 -25   51.31    3.29 
   4   4 -25   52.40    3.33 
  -4  -4 -25   49.22    3.30 
   4   4 -25   46.51    5.07 
   4   4 -25   52.34    3.30 
  -4  -4 -25   45.68    3.77 
   4   4 -25   43.25    3.75 
   4   4 -25   50.76    3.49 
   5   5  25    1.75    0.35 
  -5  -5  25    1.20    0.17 
   5   5  25    1.59    0.14 
   5   5  25    1.29    0.13 
   5   5  25    1.26    0.16 
  -5  -5  25    0.91    0.34 
   5   5  25    1.60    0.15 
  -5  -5  25    1.46    0.15 
  -5  -5  25    1.16    0.14 
   5   5  25    1.51    0.15 
   5   5 -25    1.49    0.24 
   5   5 -25    1.85    0.18 
   5   5 -25    1.79    0.23 
   5   5 -25    1.91    0.20 
   5   5 -25    2.06    0.22 
  -5  -5 -25    2.01    0.21 
   5   5 -25    1.63    0.27 
  -5  -5 -25    2.10    0.22 
   6   6  25    1.03    0.14 
   6   6  25    1.16    0.13 
  -6  -6  25    0.82    0.13 
   6   6  25    1.42    0.15 
   6   6  25    1.40    0.13 
  -6  -6  25    1.07    0.16 
   6   6  25    1.01    0.32 
   6   6  25    1.12    0.16 
  -6  -6 -25    1.26    0.18 
   6   6 -25    1.23    0.22 
   6   6 -25    1.21    0.24 
   6   6 -25    1.05    0.18 
  -6  -6 -25    1.14    0.17 
   6   6 -25    0.96    0.18 
   6   6 -25    1.20    0.15 
   6   6 -25    1.26    0.27 
   6   6 -25    1.09    0.16 
  -7  -7  25    3.96    0.34 
   7   7  25    3.32    0.29 
   7   7  25    3.85    0.29 
   7   7  25    3.37    0.31 
  -7  -7  25    3.94    0.40 
   7   7  25    4.00    0.31 
  -7  -7  25    4.53    0.93 
   7   7  25    3.60    0.58 
   7   7 -25    3.59    0.39 
   7   7 -25    3.86    0.38 
   7   7 -25    3.16    0.34 
   7   7 -25    3.88    0.30 
   7   7 -25    3.91    0.32 
   7   7 -25    4.10    0.35 
  -7  -7 -25    3.67    0.35 
   8   8  25    5.75    0.42 
   8   8  25    5.51    0.40 
  -8  -8  25    4.33    0.51 
   8   8  25    5.43    0.42 
  -8  -8 -25    2.92    0.31 
   8   8 -25    4.36    0.41 
   8   8 -25    3.95    0.42 
  -9  -9  25    3.30    0.40 
   9   9  25    3.45    0.28 
   9   9  25    3.51    0.31 
   9   9  25    3.18    0.42 
   9   9  25    3.35    0.30 
  -9  -9 -25    3.28    0.35 
   9   9 -25    3.47    0.35 
   9   9 -25    3.59    0.39 
   9   9 -25    3.18    0.41 
  10  10  25    0.69    0.13 
  10  10  25    0.37    0.19 
  10  10  25    0.92    0.15 
 -10 -10  25    0.55    0.20 
 -10 -10 -25    0.63    0.19 
  10  10 -25    0.41    0.16 
  10  10 -25    0.56    0.17 
  10  10 -25    0.59    0.21 
  11  11  25    0.54    0.13 
  11  11  25    0.91    0.17 
  11  11  25    0.63    0.22 
 -11 -11  25    0.75    0.22 
 -11 -11 -25    0.67    0.19 
  11  11 -25    0.99    0.25 
  11  11 -25    0.78    0.21 
  11  11 -25    0.81    0.18 
 -12 -12  25    0.28    0.19 
  12  12  25    0.49    0.22 
  12  12  25    0.10    0.11 
  12  12 -25    0.16    0.20 
  12  12 -25    0.23    0.27 
 -12 -12 -25    0.54    0.19 
  12  12 -25    0.40    0.22 
   0   0  26   10.77    1.10 
   0   0  26    9.33    0.66 
   0   0  26    8.75    0.63 
   0   0  26    9.33    0.65 
   0   0  26   10.18    0.89 
   0   0  26   10.42    2.30 
   0   0  26    8.34    0.64 
   0   0 -26   10.05    0.67 
   0   0 -26    9.18    0.66 
   0   0 -26    8.49    0.61 
   0   0 -26    9.97    0.98 
   0   0 -26    8.56    0.63 
   0   0 -26    9.86    2.11 
   0   0 -26    8.73    0.62 
   1   1  26   11.19    0.77 
  -1  -1  26   10.88    2.54 
  -1  -1  26   12.14    0.77 
  -1  -1  26    9.30    1.21 
  -1  -1  26   11.97    0.78 
   1   1  26   10.76    0.78 
   1   1  26   10.56    2.35 
   1   1  26   11.89    1.22 
  -1  -1  26   10.30    1.00 
  -1  -1  26   12.12    0.79 
   1   1  26   10.61    0.77 
   1   1  26   11.66    0.99 
   1   1 -26   10.88    0.73 
  -1  -1 -26   10.05    0.72 
  -1  -1 -26    9.35    1.06 
   1   1 -26   11.46    0.76 
   1   1 -26   10.63    0.73 
   1   1 -26   12.77    2.23 
  -1  -1 -26   11.18    0.71 
  -1  -1 -26    9.16    0.72 
  -1  -1 -26   11.76    2.40 
   1   1 -26   10.48    0.72 
   1   1 -26   11.78    1.10 
  -2  -2  26   14.81    0.94 
   2   2  26   13.81    0.93 
   2   2  26   14.28    0.93 
   2   2  26   13.28    1.12 
   2   2  26   15.34    1.44 
  -2  -2  26   14.11    0.94 
  -2  -2  26   13.19    0.95 
  -2  -2  26   12.99    3.04 
  -2  -2  26   12.42    1.34 
   2   2  26   13.92    0.92 
  -2  -2  26   12.95    0.92 
  -2  -2  26   12.96    1.19 
   2   2  26   13.76    0.95 
   2   2  26   10.91    2.46 
   2   2 -26   15.74    1.02 
  -2  -2 -26   13.54    1.39 
  -2  -2 -26   13.95    1.00 
  -2  -2 -26   15.33    1.00 
  -2  -2 -26   14.89    1.04 
  -2  -2 -26   14.55    2.87 
   2   2 -26   12.65    1.34 
   2   2 -26   14.58    1.02 
   2   2 -26   14.72    2.39 
   2   2 -26   16.70    1.08 
   2   2 -26   14.87    1.00 
  -2  -2 -26   16.37    0.99 
   2   2 -26   14.38    1.05 
  -3  -3  26    6.24    0.48 
  -3  -3  26    3.24    2.63 
   3   3  26    7.05    0.47 
  -3  -3  26    6.31    0.48 
   3   3  26    4.19    1.65 
   3   3  26    7.08    0.47 
  -3  -3  26    6.92    0.94 
   3   3  26    6.84    0.48 
  -3  -3  26    5.93    0.73 
   3   3  26    6.73    0.46 
   3   3  26    6.53    0.47 
   3   3  26    5.80    0.91 
  -3  -3  26    6.86    0.50 
   3   3 -26    4.12    0.38 
   3   3 -26    4.09    0.36 
   3   3 -26    3.22    0.68 
   3   3 -26    3.67    2.65 
  -3  -3 -26    3.89    0.31 
  -3  -3 -26    3.60    3.31 
  -3  -3 -26    3.98    0.75 
   3   3 -26    4.44    0.32 
   4   4  26    6.88    0.52 
   4   4  26    6.80    0.51 
   4   4  26    5.37    1.01 
   4   4  26    6.69    0.70 
  -4  -4  26    4.78    2.54 
   4   4  26    6.83    0.48 
  -4  -4  26    7.18    0.51 
  -4  -4  26    6.01    0.49 
  -4  -4  26    6.71    0.49 
   4   4  26    8.33    0.54 
  -4  -4  26    8.02    0.85 
  -4  -4 -26    6.55    0.49 
   4   4 -26    6.81    0.50 
   4   4 -26    6.56    0.47 
  -4  -4 -26    7.01    0.45 
  -4  -4 -26    7.03    0.54 
   4   4 -26    5.59    1.91 
   4   4 -26    5.42    0.53 
  -4  -4 -26    5.48    0.96 
   4   4 -26    6.90    0.51 
  -4  -4 -26    6.75    0.48 
   5   5  26    5.12    0.40 
  -5  -5  26    5.42    0.75 
  -5  -5  26    6.13    0.40 
   5   5  26    5.07    0.65 
   5   5  26    4.77    0.39 
   5   5  26    4.92    0.41 
  -5  -5  26    6.56    0.43 
   5   5  26    4.99    0.39 
   5   5 -26    7.85    0.60 
   5   5 -26    6.12    0.50 
   5   5 -26    5.97    0.53 
   5   5 -26    8.28    0.57 
   6   6  26   13.13    0.93 
   6   6  26   15.01    0.99 
   6   6  26   13.80    0.92 
  -6  -6  26   13.65    0.96 
   6   6  26   12.96    0.92 
   6   6  26   13.23    0.93 
  -6  -6  26   11.38    1.29 
   6   6 -26   12.55    0.89 
   6   6 -26   13.21    0.83 
   6   6 -26   10.41    0.90 
   6   6 -26   10.52    0.93 
   6   6 -26   13.30    0.88 
   6   6 -26   10.51    0.94 
   6   6 -26   12.43    0.85 
  -6  -6 -26   11.17    0.86 
  -7  -7  26    1.20    0.17 
   7   7  26    1.70    0.50 
   7   7  26    0.68    0.16 
   7   7  26    1.02    0.15 
  -7  -7  26    0.94    0.45 
   7   7  26    0.94    0.13 
   7   7 -26    1.56    0.26 
   7   7 -26    1.38    0.20 
  -7  -7 -26    1.51    0.32 
   8   8  26    3.18    0.30 
  -8  -8  26    4.28    0.43 
   8   8  26    3.64    0.30 
   8   8  26    3.04    0.28 
   8   8 -26    3.47    0.42 
   8   8 -26    3.92    0.36 
  -8  -8 -26    3.48    0.36 
   8   8 -26    4.24    0.42 
  -9  -9  26    7.83    0.69 
   9   9  26    6.57    0.69 
   9   9  26    8.31    0.59 
   9   9  26    7.94    0.58 
   9   9  26    7.76    0.56 
   9   9 -26    6.66    0.60 
  -9  -9 -26    6.96    0.58 
   9   9 -26    5.68    0.60 
   9   9 -26    6.81    0.55 
 -10 -10  26    0.33    0.18 
  10  10  26    0.29    0.19 
  10  10  26    0.38    0.11 
  10  10  26    0.65    0.14 
 -10 -10 -26    0.35    0.13 
  10  10 -26    0.28    0.19 
 -10 -10 -26    0.43    0.15 
  10  10 -26    0.21    0.15 
  10  10 -26    0.26    0.13 
  11  11  26    5.17    0.42 
  11  11  26    4.48    0.51 
  11  11  26    5.27    0.49 
 -11 -11  26    5.22    0.54 
  11  11 -26    5.64    0.50 
  11  11 -26    5.54    0.53 
  11  11 -26    4.91    0.53 
 -11 -11 -26    5.00    0.48 
 -12 -12  26    1.25    0.25 
  12  12  26    1.19    0.18 
  12  12  26    1.85    0.24 
  12  12 -26    1.26    0.25 
 -12 -12 -26    1.61    0.26 
  12  12 -26    0.97    0.40 
   0   0  27    0.28    0.24 
   0   0  27    0.23    0.06 
   0   0  27    0.14    0.07 
   0   0  27    0.19    0.30 
   0   0  27    0.25    0.06 
   0   0  27   -0.30    1.52 
   0   0 -27    0.27    0.06 
   0   0 -27    0.01    0.30 
   0   0 -27    0.19    0.07 
   0   0 -27    0.12    0.07 
   0   0 -27    0.21    0.05 
   0   0 -27    0.12    0.08 
   0   0 -27    0.06    1.11 
  -1  -1  27    2.22    0.21 
  -1  -1  27    2.17    0.58 
  -1  -1  27    0.85    1.54 
   1   1  27    2.12    0.18 
   1   1  27    2.39    0.64 
  -1  -1  27    2.01    0.21 
   1   1  27    2.41    0.19 
   1   1  27    2.52    0.21 
   1   1  27    0.34    1.36 
   1   1  27    2.63    0.19 
  -1  -1  27    2.19    0.19 
  -1  -1  27    2.37    0.20 
   1   1 -27    2.23    0.55 
  -1  -1 -27    2.04    0.17 
   1   1 -27    2.15    0.22 
   1   1 -27    2.32    0.23 
  -1  -1 -27    2.08    0.20 
  -1  -1 -27    2.22    0.20 
  -1  -1 -27    1.75    0.49 
   1   1 -27    1.99    0.18 
   1   1 -27    1.84    0.16 
  -1  -1 -27    2.36    1.48 
   1   1 -27    1.85    0.18 
  -1  -1 -27    2.12    0.17 
  -1  -1 -27    2.36    0.21 
   1   1 -27    2.26    1.46 
  -1  -1 -27    1.99    0.17 
   2   2  27    5.73    0.41 
  -2  -2  27    6.08    0.44 
   2   2  27    5.13    0.61 
  -2  -2  27    5.58    0.69 
  -2  -2  27    6.09    0.42 
   2   2  27    6.09    0.41 
   2   2  27    5.96    0.43 
  -2  -2  27    4.85    2.21 
  -2  -2  27    6.15    0.43 
   2   2  27    5.78    0.87 
   2   2  27    3.36    1.61 
  -2  -2  27    4.95    0.80 
  -2  -2 -27    5.21    0.38 
  -2  -2 -27    5.10    0.40 
   2   2 -27    4.78    0.41 
  -2  -2 -27    2.06    1.47 
   2   2 -27    5.33    0.37 
  -2  -2 -27    5.22    0.39 
  -2  -2 -27    4.27    0.75 
   2   2 -27    3.29    1.15 
   2   2 -27    5.05    0.38 
   2   2 -27    4.08    0.71 
   2   2 -27    5.16    0.36 
  -2  -2 -27    5.29    0.36 
   2   2 -27    5.27    0.44 
  -2  -2 -27    5.07    0.37 
   2   2 -27    5.54    0.39 
  -3  -3  27    2.39    0.71 
   3   3  27    1.94    0.18 
  -3  -3  27    1.54    0.19 
   3   3  27    2.23    0.39 
  -3  -3  27    1.44    0.16 
   3   3  27    2.09    0.16 
   3   3  27    1.43    1.79 
   3   3  27    2.06    0.17 
  -3  -3  27    1.42    0.53 
   3   3  27    2.00    0.17 
  -3  -3  27    0.11    2.27 
   3   3  27    1.99    0.16 
  -3  -3  27    1.74    0.18 
  -3  -3 -27    4.18    3.68 
   3   3 -27    2.72    0.23 
  -3  -3 -27    2.24    0.17 
  -3  -3 -27    2.16    0.18 
  -3  -3 -27    2.52    0.23 
   3   3 -27    1.93    0.21 
  -3  -3 -27    2.10    0.20 
  -3  -3 -27    2.36    0.26 
   3   3 -27    1.33    1.15 
   3   3 -27    2.28    0.21 
  -3  -3 -27    2.10    0.61 
   3   3 -27    2.06    0.18 
   4   4  27    1.62    0.18 
   4   4  27    1.68    0.17 
  -4  -4  27    1.95    0.17 
   4   4  27    1.53    0.67 
   4   4  27    2.15    0.41 
  -4  -4  27    1.60    0.21 
   4   4  27    1.64    0.16 
   4   4  27    1.79    0.16 
  -4  -4  27    2.36    0.20 
  -4  -4  27    2.04    0.17 
   4   4  27    1.85    0.17 
  -4  -4  27    2.44    2.59 
  -4  -4  27    1.13    0.36 
   4   4 -27    2.19    0.38 
   4   4 -27    2.24    0.22 
   4   4 -27    2.27    0.22 
  -4  -4 -27    2.01    0.23 
   4   4 -27    4.70    3.45 
   4   4 -27    2.39    0.19 
  -4  -4 -27    2.85    1.07 
  -4  -4 -27    2.24    0.17 
   5   5  27   18.97    1.33 
   5   5  27   19.91    1.30 
   5   5  27   19.70    1.30 
  -5  -5  27   17.73    1.66 
  -5  -5  27   19.81    1.30 
  -5  -5  27   19.30    1.33 
   5   5  27   18.99    1.31 
   5   5 -27   19.43    1.26 
   5   5 -27   19.24    1.25 
   5   5 -27   18.18    1.22 
  -5  -5 -27   17.62    1.26 
  -5  -5 -27   16.12    1.22 
   5   5 -27   18.73    1.28 
   5   5 -27   16.81    1.34 
   5   5 -27   17.41    1.30 
   6   6  27    7.43    0.55 
   6   6  27    7.28    0.53 
  -6  -6  27    6.07    0.90 
   6   6  27    6.96    0.80 
  -6  -6  27    6.41    0.55 
   6   6  27    7.69    0.52 
   6   6  27    7.71    0.53 
   6   6  27    7.10    0.51 
  -6  -6 -27    6.88    0.52 
   6   6 -27    7.10    0.48 
   6   6 -27    6.61    0.50 
   6   6 -27    5.74    0.56 
   6   6 -27    6.76    0.52 
   6   6 -27    6.75    0.55 
   6   6 -27    4.97    0.58 
  -7  -7  27    1.43    0.21 
   7   7  27    1.78    0.19 
  -7  -7  27    1.47    0.56 
  -7  -7  27    1.51    0.28 
   7   7  27    1.70    0.17 
   7   7  27    1.88    0.20 
  -7  -7 -27    0.39    0.11 
   7   7 -27    0.70    0.19 
  -8  -8  27   16.27    1.26 
   8   8  27   16.63    1.15 
   8   8  27   16.89    1.14 
   8   8  27   15.96    1.12 
   8   8 -27   15.68    1.08 
  -8  -8 -27   12.84    1.03 
  -8  -8 -27   14.92    1.09 
   8   8 -27   16.24    1.14 
   8   8 -27   15.06    1.16 
   9   9  27    4.18    0.51 
   9   9  27    5.34    0.40 
  -9  -9 -27    4.63    0.45 
  -9  -9 -27    5.18    0.59 
   9   9 -27    4.30    0.54 
   9   9 -27    5.65    0.60 
   9   9 -27    5.24    0.53 
  10  10  27    0.50    0.22 
  10  10  27    0.99    0.15 
  10  10  27    1.12    0.17 
 -10 -10  27    0.97    0.24 
 -10 -10 -27    0.97    0.21 
  10  10 -27    0.90    0.19 
  10  10 -27    0.67    0.23 
 -10 -10 -27    0.84    0.16 
  10  10 -27    0.95    0.22 
 -11 -11  27    0.44    0.20 
  11  11  27    0.70    0.13 
  11  11  27    0.52    0.22 
  11  11 -27    0.41    0.23 
  11  11 -27    0.44    0.18 
  11  11 -27    0.77    0.18 
 -12 -12  27    1.48    0.30 
  12  12  27    2.21    0.30 
  12  12  27    1.84    0.22 
  12  12 -27    2.31    0.33 
 -12 -12 -27    1.71    0.30 
  12  12 -27    2.03    0.36 
  12  12 -27    2.12    0.36 
   0   0  28   16.62    1.12 
   0   0  28   16.90    1.11 
   0   0  28   14.77    1.56 
   0   0  28   16.99    1.11 
   0   0 -28   10.29    0.73 
   0   0 -28    9.65    1.07 
  -1  -1  28   16.91    1.14 
  -1  -1  28   16.51    1.14 
   1   1  28   15.81    1.62 
   1   1  28   15.35    1.36 
  -1  -1  28   17.08    1.16 
  -1  -1  28   17.47    1.15 
   1   1  28   11.78    2.68 
   1   1  28   18.14    1.18 
   1   1  28   17.50    1.14 
  -1  -1  28   16.16    1.61 
   1   1  28   17.04    1.13 
   1   1  28   18.03    1.14 
  -1  -1 -28   15.25    1.01 
  -1  -1 -28   14.97    0.97 
  -1  -1 -28   11.43    2.79 
   1   1 -28   15.04    0.97 
   1   1 -28   15.14    0.98 
  -1  -1 -28   14.20    1.01 
   1   1 -28   14.51    1.02 
   1   1 -28   15.30    0.99 
   1   1 -28   13.13    1.35 
  -1  -1 -28   13.08    1.38 
  -1  -1 -28   15.61    0.98 
   1   1 -28   14.80    1.04 
  -1  -1 -28   12.36    0.99 
  -1  -1 -28   14.72    0.98 
   1   1 -28   12.77    2.56 
  -2  -2  28    5.76    0.74 
  -2  -2  28    5.79    0.45 
   2   2  28    6.65    0.45 
  -2  -2  28    2.95    3.25 
   2   2  28    5.08    2.10 
  -2  -2  28    6.23    0.48 
  -2  -2  28    5.52    0.91 
   2   2  28    7.13    0.45 
   2   2  28    6.77    0.47 
  -2  -2  28    6.15    0.46 
   2   2  28    6.09    0.67 
   2   2  28    6.57    0.98 
  -2  -2  28    6.11    0.47 
   2   2  28    6.96    0.46 
   2   2 -28    6.23    0.42 
   2   2 -28    6.47    0.44 
  -2  -2 -28    5.97    0.45 
   2   2 -28    5.22    0.49 
   2   2 -28    5.77    0.47 
  -2  -2 -28    6.28    0.42 
   2   2 -28    6.15    0.44 
  -2  -2 -28    4.09    2.10 
  -2  -2 -28    5.70    0.95 
  -2  -2 -28    5.45    0.44 
   2   2 -28    6.40    0.44 
   2   2 -28    5.86    3.04 
  -2  -2 -28    6.13    0.41 
  -2  -2 -28    6.07    0.43 
   2   2 -28    5.00    0.81 
  -2  -2 -28    5.95    0.46 
   3   3  28    8.40    3.11 
   3   3  28   10.34    0.76 
  -3  -3  28   10.92    0.76 
   3   3  28   10.56    1.30 
   3   3  28   10.61    0.97 
   3   3  28   11.38    0.74 
   3   3  28   10.82    0.74 
  -3  -3  28    9.54    1.64 
  -3  -3  28    8.33    3.39 
  -3  -3  28   11.03    0.74 
  -3  -3  28   11.52    0.78 
   3   3  28   10.41    0.73 
   3   3 -28    9.38    0.65 
   3   3 -28   10.91    0.75 
  -3  -3 -28    8.61    0.62 
  -3  -3 -28    8.12    0.64 
  -3  -3 -28    9.40    0.66 
   3   3 -28    9.05    0.64 
   3   3 -28   10.29    2.70 
   3   3 -28    8.68    0.66 
  -3  -3 -28    8.88    0.65 
  -3  -3 -28    7.26    1.13 
   3   3 -28   10.60    0.68 
   3   3 -28    9.94    0.71 
  -4  -4  28    6.28    0.51 
   4   4  28    6.97    0.49 
   4   4  28    6.89    0.47 
   4   4  28    6.82    0.48 
   4   4  28    6.54    0.50 
   4   4  28    6.70    0.49 
  -4  -4  28    6.56    0.48 
  -4  -4  28    6.60    0.48 
  -4  -4  28    6.69    0.50 
   4   4 -28    6.67    0.51 
   4   4 -28    6.34    0.54 
   4   4 -28    6.27    0.46 
  -4  -4 -28    6.09    0.50 
   4   4 -28    6.68    0.58 
   4   4 -28    6.12    0.48 
  -4  -4 -28    6.67    0.48 
  -4  -4 -28    6.91    0.48 
   4   4 -28    5.85    0.49 
   5   5  28   16.28    1.01 
   5   5  28   13.22    1.01 
  -5  -5  28   13.62    1.38 
  -5  -5  28   14.09    1.03 
   5   5  28   15.53    1.02 
   5   5  28   14.82    1.03 
   5   5 -28   14.05    0.88 
   5   5 -28   11.98    0.93 
  -5  -5 -28   13.09    0.89 
  -5  -5 -28   10.42    0.84 
   5   5 -28   13.47    0.91 
  -5  -5 -28   10.50    0.85 
   6   6  28    3.19    0.26 
   6   6  28    3.08    0.30 
   6   6  28    2.82    0.54 
   6   6  28    3.39    0.27 
   6   6  28    3.42    0.28 
   6   6  28    3.20    0.28 
  -6  -6  28    3.79    0.31 
   6   6 -28    3.77    0.30 
   6   6 -28    3.35    0.43 
   6   6 -28    3.42    0.42 
   6   6 -28    3.81    0.37 
   6   6 -28    3.21    0.37 
  -6  -6 -28    3.23    0.33 
  -6  -6 -28    4.20    0.33 
   6   6 -28    3.26    0.32 
   6   6 -28    3.79    0.34 
  -7  -7  28    2.96    0.37 
   7   7  28    3.05    0.25 
   7   7  28    3.11    0.27 
  -7  -7  28    4.37    1.08 
  -7  -7  28    1.95    0.37 
  -7  -7 -28    0.86    0.17 
  -8  -8  28    0.56    0.21 
   8   8  28    0.82    0.12 
   8   8 -28    0.74    0.17 
  -8  -8 -28    0.77    0.17 
  -8  -8 -28    0.26    0.12 
   8   8 -28    0.39    0.18 
   8   8 -28    0.53    0.18 
   9   9  28    1.95    0.34 
   9   9  28    1.57    0.20 
  -9  -9  28    1.57    0.31 
   9   9  28    1.48    0.20 
   9   9  28    1.19    0.17 
   9   9 -28    1.43    0.22 
   9   9 -28    2.05    0.31 
   9   9 -28    1.67    0.32 
  -9  -9 -28    1.23    0.25 
 -10 -10  28    0.11    0.16 
  10  10  28   -0.06    0.18 
  10  10  28   -0.02    0.10 
  10  10  28    0.05    0.09 
  10  10 -28   -0.01    0.12 
 -10 -10 -28   -0.02    0.12 
  10  10 -28   -0.11    0.17 
 -10 -10 -28    0.05    0.14 
  10  10 -28    0.14    0.14 
  11  11  28    0.29    0.15 
 -11 -11  28    0.39    0.19 
  11  11  28    0.28    0.12 
  11  11  28    0.30    0.21 
  11  11 -28    0.20    0.15 
 -11 -11 -28    0.51    0.19 
  11  11 -28    0.36    0.23 
  11  11 -28    0.28    0.19 
 -12 -12  28    1.43    0.37 
  12  12  28    1.66    0.24 
  12  12  28    1.92    0.30 
  12  12 -28    1.24    0.34 
  12  12 -28    1.32    0.31 
  12  12 -28    1.40    0.31 
 -12 -12 -28    2.05    0.38 
   0   0  29    0.75    0.32 
   0   0  29    0.54    0.11 
   0   0  29    0.78    0.11 
   0   0  29    0.77    1.95 
   0   0  29    0.72    0.10 
   0   0  29    0.20    0.42 
   0   0  29    0.73    0.10 
   0   0 -29   -0.07    1.57 
   0   0 -29    0.45    0.09 
   0   0 -29    0.78    0.10 
   0   0 -29    0.46    0.11 
   0   0 -29    0.62    0.08 
   0   0 -29    0.67    0.44 
   0   0 -29    0.77    0.14 
  -1  -1  29    2.53    0.20 
   1   1  29    2.18    0.20 
   1   1  29    2.56    0.21 
   1   1  29    2.59    0.19 
  -1  -1  29    2.34    0.70 
  -1  -1  29    1.51    2.88 
   1   1  29    2.44    2.03 
  -1  -1  29    2.44    0.21 
   1   1  29    2.63    0.23 
   1   1  29    2.18    0.48 
  -1  -1  29    1.92    0.25 
   1   1 -29    2.66    0.23 
  -1  -1 -29    3.44    0.27 
  -1  -1 -29    4.28    3.47 
  -1  -1 -29    2.47    0.27 
  -1  -1 -29    2.93    0.69 
   1   1 -29    1.33    1.22 
   1   1 -29    2.46    0.28 
   1   1 -29    3.01    0.24 
   1   1 -29    2.91    0.22 
   1   1 -29    2.99    0.23 
  -1  -1 -29    3.08    0.22 
  -1  -1 -29    2.87    0.21 
   1   1 -29    2.32    0.26 
   2   2  29   10.11    0.72 
  -2  -2  29    9.89    0.71 
   2   2  29   10.19    0.73 
  -2  -2  29    9.81    1.22 
   2   2  29   12.11    0.74 
  -2  -2  29   10.05    0.73 
   2   2  29    9.85    0.95 
   2   2  29   10.32    0.70 
   2   2  29    7.54    2.53 
   2   2  29   11.78    1.36 
  -2  -2  29    8.14    1.24 
  -2  -2  29   10.70    0.74 
   2   2 -29    9.46    0.63 
  -2  -2 -29    8.39    0.63 
  -2  -2 -29    8.45    0.64 
  -2  -2 -29    7.40    1.09 
   2   2 -29    9.26    0.67 
   2   2 -29    8.36    1.07 
  -2  -2 -29    8.49    0.60 
   2   2 -29    8.80    0.60 
   2   2 -29    9.15    0.62 
  -2  -2 -29    8.60    0.59 
  -2  -2 -29    9.08    0.61 
   2   2 -29    7.79    0.62 
  -2  -2 -29    8.71    2.89 
   2   2 -29   12.62    3.96 
  -3  -3  29    8.46    0.53 
   3   3  29    6.81    0.74 
   3   3  29    7.20    0.53 
  -3  -3  29    7.19    0.55 
   3   3  29    7.23    0.51 
  -3  -3  29    7.99    0.86 
   3   3  29    6.46    1.13 
  -3  -3  29    4.27    3.35 
   3   3  29    7.24    0.52 
  -3  -3  29    7.37    0.51 
   3   3  29    6.87    0.50 
  -3  -3  29    6.53    0.54 
  -3  -3 -29    7.35    0.52 
   3   3 -29    7.80    0.54 
   3   3 -29    7.70    0.55 
   3   3 -29    8.11    0.64 
  -3  -3 -29    6.76    0.53 
   3   3 -29    7.92    0.56 
  -3  -3 -29    7.96    0.56 
  -3  -3 -29    8.58    0.56 
   3   3 -29    7.87    0.57 
  -3  -3 -29    7.41    0.57 
   3   3 -29    6.38    0.67 
   4   4  29   15.00    1.01 
   4   4  29   15.40    1.02 
   4   4  29   14.55    1.00 
   4   4  29   14.12    1.02 
  -4  -4  29   15.23    1.04 
  -4  -4  29   15.50    1.01 
   4   4  29   13.90    1.03 
   4   4 -29   13.43    0.97 
   4   4 -29   14.89    1.07 
  -4  -4 -29   13.47    0.95 
   4   4 -29   13.60    0.96 
   4   4 -29   13.96    0.94 
  -4  -4 -29   12.24    0.97 
   4   4 -29   13.32    1.02 
   4   4 -29   14.49    0.99 
  -4  -4 -29   14.02    0.96 
   5   5  29    6.19    0.77 
  -5  -5  29    4.23    0.77 
   5   5  29    5.42    0.41 
   5   5  29    5.66    0.40 
   5   5  29    5.48    0.40 
  -5  -5  29    5.54    0.44 
   5   5  29    5.36    0.43 
  -5  -5 -29    5.61    0.44 
   5   5 -29    6.46    0.49 
   5   5 -29    5.84    0.47 
   5   5 -29    4.78    0.43 
  -5  -5 -29    5.35    0.47 
   5   5 -29    6.04    0.46 
   5   5 -29    6.11    0.52 
   5   5 -29    6.01    0.57 
   6   6  29    1.86    0.18 
  -6  -6  29    1.53    0.55 
   6   6  29    1.92    0.19 
  -6  -6  29    2.02    0.22 
   6   6  29    1.93    0.20 
   6   6  29    1.49    0.41 
  -6  -6 -29    1.28    0.19 
   6   6 -29    1.58    0.26 
   6   6 -29    1.72    0.24 
   6   6 -29    1.78    0.21 
   6   6 -29    1.44    0.29 
  -6  -6 -29    1.95    0.22 
  -7  -7  29   14.89    1.62 
  -7  -7  29   16.42    1.22 
   7   7  29   15.37    1.10 
   7   7  29   15.49    1.08 
  -7  -7  29   16.08    1.14 
   7   7  29   16.41    1.10 
   7   7 -29   13.44    1.12 
   7   7 -29   15.61    1.07 
  -7  -7 -29   13.46    1.03 
   7   7 -29   15.44    1.11 
  -7  -7 -29   15.43    1.08 
  -8  -8  29    5.55    0.60 
   8   8  29    6.51    0.47 
   8   8  29    6.72    0.50 
   8   8  29    6.53    0.49 
  -8  -8 -29    5.16    0.43 
   8   8 -29    5.13    0.46 
  -8  -8 -29    6.04    0.49 
   8   8 -29    5.21    0.51 
   8   8 -29    4.84    0.52 
   9   9  29    5.39    0.40 
  -9  -9  29    4.83    0.53 
   9   9  29    4.88    0.54 
   9   9  29    5.08    0.42 
   9   9  29    5.55    0.43 
  -9  -9 -29    4.84    0.45 
  -9  -9 -29    4.09    0.39 
   9   9 -29    5.11    0.45 
   9   9 -29    5.51    0.50 
   9   9 -29    4.54    0.51 
  10  10  29    0.67    0.23 
 -10 -10  29    0.73    0.22 
  10  10  29    0.72    0.13 
  10  10  29    0.94    0.23 
 -10 -10 -29    0.85    0.19 
 -10 -10 -29    0.27    0.17 
  10  10 -29    0.62    0.25 
  10  10 -29    0.59    0.18 
  10  10 -29    0.50    0.19 
  11  11  29    0.39    0.17 
 -11 -11  29    0.42    0.19 
  11  11  29    0.34    0.11 
 -11 -11 -29    0.04    0.17 
  11  11 -29    0.41    0.20 
  11  11 -29    0.22    0.19 
  11  11 -29    0.29    0.35 
   0   0  30   24.17    1.67 
   0   0  30   28.01    1.72 
   0   0  30   22.24    5.00 
   0   0  30   25.01    1.69 
   0   0  30   21.90    1.93 
   0   0  30   24.52    2.22 
   0   0  30   25.66    1.66 
   0   0 -30   21.65    1.58 
   0   0 -30   26.74    1.63 
   0   0 -30   22.59    1.59 
   0   0 -30   22.35    1.57 
   0   0 -30   26.92    1.64 
   0   0 -30   17.00    5.12 
   0   0 -30   22.84    1.62 
  -1  -1  30    3.45    0.78 
   1   1  30    2.93    0.51 
  -1  -1  30    2.71    0.26 
  -1  -1  30    2.96    0.23 
  -1  -1  30    2.77    0.24 
  -1  -1  30    2.87    0.57 
   1   1  30    2.57    0.23 
   1   1  30    2.62    3.40 
   1   1  30    3.04    0.22 
  -1  -1  30    3.85    2.53 
  -1  -1  30    2.69    0.24 
   1   1  30    3.02    0.26 
  -1  -1 -30    2.60    0.75 
  -1  -1 -30    2.82    0.22 
  -1  -1 -30    2.89    0.20 
  -1  -1 -30    2.03    3.61 
  -1  -1 -30    2.98    0.26 
  -1  -1 -30    2.72    0.21 
   1   1 -30    2.68    0.21 
   1   1 -30    2.52    0.26 
   1   1 -30    2.45    0.22 
   1   1 -30    2.71    0.23 
   1   1 -30    0.62    1.14 
   1   1 -30    1.81    0.58 
   1   1 -30    2.77    0.22 
  -2  -2  30   57.06    3.82 
   2   2  30   58.89    3.81 
   2   2  30   58.46    3.84 
  -2  -2  30   56.90    3.85 
  -2  -2  30   57.20    3.83 
   2   2  30   62.11    3.82 
  -2  -2  30   51.79    4.13 
  -2  -2  30   58.63    3.83 
   2   2 -30   43.56    5.20 
  -2  -2 -30   47.67    3.26 
  -2  -2 -30   51.46    3.31 
  -2  -2 -30   51.71    3.26 
   2   2 -30   42.79    3.34 
   2   2 -30   48.30    3.34 
  -2  -2 -30   48.29    3.25 
   2   2 -30   53.20    3.29 
  -2  -2 -30   49.51    3.29 
   2   2 -30   50.45    3.28 
   2   2 -30   50.17    3.26 
  -2  -2 -30   50.69    3.29 
  -3  -3  30    5.95    0.44 
   3   3  30    5.06    0.43 
   3   3  30    5.91    0.41 
  -3  -3  30    5.75    0.43 
   3   3  30    5.84    0.42 
   3   3  30    5.46    0.71 
  -3  -3  30    5.14    0.74 
  -3  -3  30    5.70    0.42 
   3   3  30    6.16    0.42 
  -3  -3  30    5.76    0.45 
   3   3 -30    4.94    0.44 
  -3  -3 -30    4.36    0.36 
   3   3 -30    4.62    0.35 
  -3  -3 -30    4.56    0.35 
   3   3 -30    4.49    0.33 
   3   3 -30    4.63    0.41 
  -3  -3 -30    5.01    0.38 
   3   3 -30    4.48    0.37 
  -3  -3 -30    4.34    0.33 
  -3  -3 -30    4.22    0.32 
  -3  -3 -30    4.22    0.33 
   3   3 -30    4.13    0.36 
   4   4  30   11.81    0.83 
   4   4  30   12.91    0.84 
   4   4  30   11.80    0.84 
   4   4  30   11.42    0.85 
   4   4  30   12.19    0.83 
  -4  -4  30   12.59    0.86 
   4   4  30   11.65    1.10 
  -4  -4 -30   11.90    0.87 
   4   4 -30   12.01    0.89 
   4   4 -30   12.29    0.85 
   4   4 -30   12.79    0.94 
   4   4 -30   13.36    0.90 
  -4  -4 -30   11.37    0.89 
   4   4 -30   13.25    0.99 
   4   4 -30   12.32    0.88 
  -5  -5  30    0.77    0.15 
   5   5  30    1.09    0.15 
  -5  -5  30    0.78    0.73 
   5   5  30    0.97    0.23 
   5   5  30    0.60    0.33 
   5   5  30    1.04    0.14 
   5   5  30    1.09    0.13 
   5   5  30    1.21    0.13 
   5   5 -30    0.80    0.14 
   5   5 -30    0.31    0.15 
  -5  -5 -30    0.24    0.11 
   5   5 -30    0.75    0.15 
   5   5 -30    0.65    0.17 
   5   5 -30    0.34    0.14 
  -5  -5 -30    0.42    0.10 
   6   6  30    0.34    0.10 
  -6  -6  30    0.65    0.14 
   6   6  30    0.35    0.31 
   6   6  30    0.59    0.13 
   6   6  30    0.41    0.09 
  -6  -6  30    0.07    0.42 
   6   6 -30    0.43    0.15 
   6   6 -30    0.53    0.15 
  -6  -6 -30    0.41    0.16 
   6   6 -30    0.41    0.11 
   6   6 -30    0.44    0.18 
   6   6 -30    0.45    0.21 
   7   7  30    0.29    0.09 
  -7  -7  30   -0.11    0.98 
  -7  -7  30    0.16    0.16 
  -7  -7  30    0.35    0.14 
   7   7  30    0.61    0.12 
   7   7 -30    0.32    0.18 
  -7  -7 -30    0.47    0.13 
   7   7 -30    0.34    0.13 
   7   7 -30    0.34    0.14 
  -8  -8  30    1.88    0.34 
   8   8  30    1.83    0.22 
   8   8  30    2.30    0.23 
   8   8  30    1.83    0.19 
  -8  -8 -30    1.75    0.25 
   8   8 -30    1.93    0.32 
  -8  -8 -30    1.57    0.21 
   8   8 -30    1.91    0.30 
   8   8 -30    2.07    0.26 
  -9  -9  30    5.99    0.61 
   9   9  30    7.33    0.53 
   9   9  30    6.37    0.49 
   9   9  30    6.61    0.52 
   9   9  30    7.02    0.83 
   9   9 -30    6.82    0.55 
   9   9 -30    6.06    0.61 
   9   9 -30    6.37    0.59 
  -9  -9 -30    6.36    0.55 
  10  10  30    3.21    0.29 
  10  10  30    2.09    0.49 
  10  10  30    2.26    0.32 
 -10 -10 -30    2.68    0.46 
  10  10 -30    2.07    0.41 
  10  10 -30    2.09    0.28 
  11  11  30   -0.10    0.19 
  11  11  30    0.08    0.15 
  11  11  30    0.19    0.16 
  11  11 -30   -0.01    0.23 
  11  11 -30    0.24    0.15 
  11  11 -30    0.01    0.23 
   0   0  31    0.13    0.06 
   0   0  31   -1.51    2.37 
   0   0  31    0.16    0.06 
   0   0  31    0.11    0.07 
   0   0 -31    2.54    2.18 
   1   1  31    1.10    0.83 
  -1  -1  31    1.52    0.18 
  -1  -1  31    1.47    0.15 
   1   1  31    1.56    0.49 
  -1  -1  31    1.36    0.15 
   1   1  31    1.42    0.14 
   1   1  31    1.46    0.17 
  -1  -1  31    1.82    0.71 
  -1  -1  31    0.10    2.66 
   1   1  31    1.67    0.15 
  -1  -1  31    1.48    0.21 
  -1  -1 -31    1.14    0.17 
   1   1 -31    1.29    0.20 
   1   1 -31    1.13    0.11 
  -1  -1 -31    2.06    2.94 
  -1  -1 -31    1.16    0.13 
   1   1 -31    0.32    1.83 
   1   1 -31    1.16    0.14 
   1   1 -31    1.26    0.14 
  -1  -1 -31    1.22    0.16 
   1   1 -31    1.39    0.27 
  -1  -1 -31    0.91    0.13 
  -1  -1 -31    1.25    0.11 
   2   2  31   10.61    0.70 
   2   2  31    8.67    1.02 
   2   2  31   10.81    0.70 
   2   2  31    9.77    0.71 
  -2  -2  31    9.57    0.70 
  -2  -2  31   10.69    0.71 
   2   2  31   10.42    0.73 
  -2  -2  31    9.58    0.73 
  -2  -2  31   10.12    0.72 
  -2  -2 -31    8.21    0.58 
   2   2 -31    8.91    0.62 
  -2  -2 -31    9.73    0.59 
   2   2 -31    8.46    0.59 
  -2  -2 -31    8.04    0.60 
  -2  -2 -31    6.94    0.61 
   2   2 -31    9.13    0.61 
   2   2 -31    8.34    0.61 
   3   3  31    7.60    0.57 
   3   3  31    7.73    0.55 
  -3  -3  31    8.24    0.57 
  -3  -3  31    6.79    0.54 
   3   3  31    7.89    0.54 
   3   3  31    8.23    0.54 
  -3  -3  31    6.26    0.87 
   3   3  31    8.01    0.84 
   3   3 -31    7.34    0.57 
   3   3 -31    7.91    0.66 
   3   3 -31    7.81    0.57 
  -3  -3 -31    7.33    0.54 
  -3  -3 -31    7.39    0.59 
  -3  -3 -31    7.18    0.63 
  -3  -3 -31    8.36    0.58 
   3   3 -31    7.82    0.63 
   3   3 -31    8.33    0.59 
   3   3 -31    8.27    0.55 
   4   4  31    8.87    0.89 
   4   4  31    8.83    0.58 
   4   4  31    7.93    0.58 
  -4  -4  31    8.34    0.61 
   4   4  31    7.85    0.58 
  -4  -4  31    6.54    0.93 
   4   4  31    7.88    0.60 
   4   4 -31    7.97    0.56 
   4   4 -31    8.08    0.57 
  -4  -4 -31    6.72    0.54 
   4   4 -31    6.88    0.64 
   4   4 -31    7.49    0.61 
   4   4 -31    6.72    0.53 
  -4  -4 -31    6.71    0.56 
   4   4 -31    7.32    0.54 
  -4  -4 -31    7.27    0.54 
   5   5  31    8.62    0.64 
  -5  -5  31    8.68    0.67 
   5   5  31    8.94    0.63 
  -5  -5  31   11.05    1.53 
   5   5 -31    7.82    0.56 
   5   5 -31    7.46    0.62 
  -5  -5 -31    6.82    0.56 
  -5  -5 -31    6.36    0.53 
   5   5 -31    6.37    0.52 
   5   5 -31    7.22    0.67 
   5   5 -31    8.16    0.59 
  -6  -6  31   14.31    1.67 
  -6  -6  31   12.26    0.92 
   6   6  31   10.34    1.40 
   6   6  31   13.76    0.90 
   6   6  31   12.43    0.89 
   6   6 -31    7.84    0.82 
   6   6 -31    9.00    0.82 
   6   6 -31   11.40    0.76 
  -6  -6 -31    9.04    0.68 
   6   6 -31    9.64    0.88 
  -7  -7  31   15.07    1.14 
  -7  -7  31   12.42    1.58 
  -7  -7  31   15.27    1.06 
   7   7  31   14.18    1.02 
   7   7  31   13.98    1.00 
   7   7  31   15.31    1.02 
   7   7 -31   16.03    1.17 
  -7  -7 -31   16.90    1.07 
   7   7 -31   15.30    1.12 
  -7  -7 -31   12.57    1.08 
   7   7 -31   13.93    1.08 
   8   8  31    1.49    0.19 
   8   8  31    1.29    0.19 
   8   8  31    1.14    0.16 
  -8  -8  31    1.40    0.29 
   8   8 -31    1.92    0.33 
   8   8 -31    2.14    0.32 
   8   8 -31    1.77    0.26 
  -8  -8 -31    2.05    0.23 
   9   9  31    0.20    0.11 
  -9  -9  31    0.06    0.17 
   9   9  31    0.24    0.10 
   9   9  31    0.01    0.18 
   9   9  31    0.15    0.10 
   9   9 -31    0.21    0.18 
   9   9 -31    0.17    0.13 
  -9  -9 -31    0.20    0.15 
   9   9 -31    0.25    0.19 
  -9  -9 -31    0.38    0.13 
  10  10  31    0.68    0.16 
 -10 -10  31    0.28    0.18 
  10  10  31    0.60    0.12 
  10  10  31    0.22    0.21 
 -10 -10 -31    0.07    0.15 
  10  10 -31    0.35    0.15 
  10  10 -31    0.16    0.21 
  10  10 -31    0.02    0.18 
  11  11  31    0.73    0.18 
  11  11  31    0.51    0.13 
 -11 -11  31    0.73    0.22 
  11  11  31    0.23    0.21 
  11  11 -31    0.55    0.18 
 -11 -11 -31    0.88    0.21 
  11  11 -31    0.56    0.22 
  11  11 -31    0.60    0.26 
   0   0  32    2.28    0.21 
   0   0  32    2.21    0.22 
   0   0  32    2.46    0.54 
   0   0  32    2.27    0.20 
   0   0 -32    3.82    0.33 
   0   0 -32    3.87    0.30 
   0   0 -32    3.03    0.26 
   0   0 -32    2.64    0.25 
   1   1  32   12.60    0.90 
  -1  -1  32   13.74    0.90 
  -1  -1  32   13.80    0.92 
   1   1  32   12.98    0.93 
   1   1  32   13.01    1.22 
  -1  -1  32   11.78    1.21 
   1   1  32   13.21    0.90 
  -1  -1  32   13.34    0.91 
  -1  -1  32   13.39    0.94 
   1   1 -32   13.00    0.87 
   1   1 -32   11.62    0.79 
  -1  -1 -32   11.28    0.78 
  -1  -1 -32   10.84    0.76 
   1   1 -32   11.44    0.77 
   1   1 -32   10.32    0.79 
  -1  -1 -32   10.89    0.78 
   1   1 -32   11.93    0.79 
  -1  -1 -32   10.55    0.81 
  -1  -1 -32   10.68    0.81 
   1   1 -32   11.62    0.83 
  -1  -1 -32   11.79    0.83 
   2   2  32    5.95    0.51 
   2   2  32    7.02    0.49 
  -2  -2  32    6.52    0.49 
  -2  -2  32    7.68    0.89 
   2   2  32    7.13    0.50 
   2   2  32    5.99    0.78 
   2   2  32    6.74    0.49 
  -2  -2  32    6.32    0.54 
  -2  -2  32    8.07    0.51 
  -2  -2  32    7.35    0.52 
  -2  -2 -32    7.46    0.54 
   2   2 -32    6.82    0.59 
  -2  -2 -32    5.69    0.50 
   2   2 -32    7.38    0.51 
   2   2 -32    6.81    0.51 
  -2  -2 -32    7.11    0.54 
   2   2 -32    7.11    0.52 
  -2  -2 -32    6.86    0.53 
   2   2 -32    7.23    0.49 
  -2  -2 -32    6.84    0.48 
   2   2 -32    6.37    0.56 
  -2  -2 -32    7.12    0.49 
   3   3  32   17.71    1.16 
  -3  -3  32   17.17    1.18 
   3   3  32   17.30    1.17 
   3   3  32   16.66    1.15 
  -3  -3  32   16.95    1.56 
   3   3  32   16.41    1.18 
   3   3  32   17.24    1.47 
   3   3 -32   16.97    1.17 
   3   3 -32   17.29    1.18 
   3   3 -32   16.44    1.27 
   3   3 -32   16.94    1.15 
  -3  -3 -32   15.92    1.18 
   3   3 -32   17.60    1.19 
  -3  -3 -32   16.14    1.14 
   3   3 -32   17.16    1.24 
  -3  -3 -32   17.39    1.20 
  -3  -3 -32   17.98    1.19 
   4   4  32    1.58    0.15 
   4   4  32    1.53    0.17 
  -4  -4  32    1.33    0.19 
   4   4  32    2.66    0.80 
   4   4  32    1.72    0.20 
   4   4  32    1.82    0.16 
  -4  -4  32    1.47    0.49 
  -4  -4 -32    1.24    0.18 
   4   4 -32    1.05    0.14 
  -4  -4 -32    1.55    0.20 
   4   4 -32    1.50    0.17 
  -4  -4 -32    1.08    0.17 
   4   4 -32    1.32    0.19 
   4   4 -32    1.29    0.23 
   4   4 -32    1.36    0.19 
  -4  -4 -32    1.42    0.13 
   5   5  32    5.93    0.81 
   5   5  32    5.26    0.41 
  -5  -5  32    6.84    1.38 
   5   5  32    4.93    0.41 
   5   5  32    5.01    0.39 
  -5  -5  32    5.32    0.44 
   5   5 -32    4.27    0.40 
  -5  -5 -32    4.87    0.39 
   5   5 -32    5.10    0.53 
   5   5 -32    5.20    0.48 
  -5  -5 -32    3.85    0.41 
   5   5 -32    5.58    0.44 
  -6  -6  32    6.11    1.23 
   6   6  32    5.94    0.43 
   6   6  32    5.32    0.42 
   6   6  32    4.99    0.41 
   6   6 -32    5.11    0.43 
  -6  -6 -32    4.86    0.41 
   6   6 -32    5.38    0.47 
  -6  -6 -32    4.39    0.44 
   6   6 -32    4.67    0.57 
   6   6 -32    5.32    0.56 
   6   6 -32    5.31    0.51 
  -7  -7  32    3.58    0.47 
  -7  -7  32    3.58    0.91 
   7   7  32    4.57    0.37 
   7   7  32    5.01    0.38 
   7   7  32    4.91    0.35 
  -7  -7  32    4.33    0.41 
  -7  -7 -32    4.22    0.38 
   7   7 -32    3.14    0.42 
   7   7 -32    3.64    0.40 
   7   7 -32    3.84    0.37 
   8   8  32    3.17    0.35 
   8   8  32    4.08    0.45 
   8   8 -32    3.43    0.44 
   8   8 -32    2.74    0.43 
  -9  -9  32    2.04    0.34 
   9   9  32    2.01    0.25 
   9   9  32    2.10    0.24 
   9   9  32    2.30    0.37 
   9   9  32    1.88    0.22 
   9   9 -32    1.71    0.27 
   9   9 -32    2.11    0.33 
  -9  -9 -32    1.83    0.27 
   9   9 -32    2.38    0.37 
  -9  -9 -32    1.93    0.24 
 -10 -10  32    1.62    0.30 
  10  10  32    2.14    0.25 
  10  10  32    1.80    0.21 
  10  10  32    1.28    0.30 
  10  10 -32    1.12    0.27 
 -10 -10 -32    1.07    0.22 
  10  10 -32    1.24    0.25 
  10  10 -32    1.51    0.23 
 -11 -11  32    0.54    0.21 
  11  11  32    0.15    0.21 
  11  11  32    0.51    0.32 
 -11 -11 -32    0.56    0.19 
  11  11 -32    0.27    0.27 
  11  11 -32    0.54    0.28 
  11  11 -32    0.63    0.23 
   0   0  33    0.13    0.06 
   0   0  33    0.28    0.08 
   0   0  33    0.06    0.07 
   0   0  33   -0.03    0.28 
   0   0  33    0.06    0.06 
   0   0 -33    0.18    0.10 
   0   0 -33    0.06    0.06 
   0   0 -33    0.09    0.09 
   0   0 -33    0.08    0.05 
   0   0 -33    0.14    0.05 
   0   0 -33    0.03    0.08 
   0   0 -33    0.06    0.05 
   1   1  33   17.67    1.60 
   1   1  33   20.34    1.28 
  -1  -1  33   18.66    1.27 
  -1  -1  33   19.03    1.31 
   1   1  33   19.05    1.27 
  -1  -1  33   19.98    1.30 
  -1  -1  33   16.55    1.60 
  -1  -1  33   19.56    1.29 
   1   1  33   17.29    1.30 
   1   1  33   19.75    1.29 
   1   1 -33   17.80    1.27 
  -1  -1 -33   18.25    1.21 
   1   1 -33   18.65    1.23 
  -1  -1 -33   19.12    1.27 
   1   1 -33   16.06    1.22 
  -1  -1 -33   17.61    1.26 
  -1  -1 -33   18.69    1.23 
  -1  -1 -33   16.18    1.24 
   1   1 -33   18.28    1.22 
  -1  -1 -33   17.30    1.20 
   1   1 -33   19.50    1.31 
   1   1 -33   18.06    1.21 
   2   2  33    1.74    0.16 
   2   2  33    1.76    0.20 
  -2  -2  33    1.91    0.19 
  -2  -2  33    1.55    0.43 
  -2  -2  33    1.82    0.19 
   2   2  33    1.70    0.16 
   2   2  33    1.72    0.18 
   2   2  33    1.46    0.41 
  -2  -2 -33    1.23    0.14 
   2   2 -33    1.24    0.14 
   2   2 -33    1.72    0.23 
   2   2 -33    1.21    0.17 
  -2  -2 -33    1.26    0.19 
   2   2 -33    1.89    0.25 
   2   2 -33    1.43    0.16 
   2   2 -33    1.79    0.21 
   3   3  33   27.05    1.79 
   3   3  33   23.70    2.05 
  -3  -3  33   25.85    1.78 
   3   3  33   28.79    1.76 
   3   3  33   27.05    1.76 
   3   3  33   25.52    1.76 
  -3  -3  33   24.38    2.16 
  -3  -3 -33   23.84    1.46 
  -3  -3 -33   22.99    1.52 
  -3  -3 -33   18.49    1.49 
   3   3 -33   22.61    1.47 
   3   3 -33   22.70    1.50 
  -3  -3 -33   23.03    1.51 
   3   3 -33   19.78    1.55 
   3   3 -33   23.04    1.51 
   3   3 -33   19.59    1.57 
   3   3 -33   21.31    1.49 
  -4  -4  33    2.98    0.28 
   4   4  33    2.42    0.59 
   4   4  33    3.10    0.25 
   4   4  33    2.98    0.26 
  -4  -4  33    3.24    0.72 
   4   4 -33    2.85    0.25 
  -4  -4 -33    2.92    0.21 
   4   4 -33    2.40    0.30 
  -4  -4 -33    2.99    0.28 
  -4  -4 -33    2.27    0.25 
   4   4 -33    2.08    0.33 
  -4  -4 -33    2.00    0.24 
   4   4 -33    2.39    0.26 
   4   4 -33    1.83    0.21 
   5   5  33    8.62    0.59 
   5   5  33    8.53    0.60 
  -5  -5  33    6.22    1.17 
  -5  -5  33    8.26    0.63 
   5   5  33    7.60    0.95 
  -5  -5 -33    6.82    0.62 
   5   5 -33    6.97    0.53 
  -5  -5 -33    6.09    0.54 
   5   5 -33    6.61    0.60 
   5   5 -33    6.82    0.55 
  -6  -6  33    4.48    0.43 
   6   6  33    5.15    0.39 
   6   6  33    5.09    0.40 
   6   6  33    5.01    0.41 
  -6  -6  33    5.98    1.29 
   6   6 -33    2.70    0.35 
   6   6 -33    2.98    0.32 
   6   6 -33    2.59    0.39 
   6   6 -33    1.65    0.41 
  -6  -6 -33    2.11    0.25 
   7   7  33    4.77    0.38 
  -7  -7  33    4.43    0.42 
   7   7  33    4.80    0.36 
  -7  -7  33    4.48    0.50 
   7   7  33    4.42    0.38 
  -7  -7  33    4.32    0.97 
  -7  -7 -33    4.37    0.41 
   7   7 -33    4.27    0.39 
  -7  -7 -33    3.67    0.37 
   7   7 -33    4.52    0.44 
   7   7 -33    4.31    0.47 
  -8  -8  33    3.66    0.47 
   8   8  33    4.00    0.36 
   8   8  33    4.73    0.37 
   8   8  33    4.82    0.35 
   8   8  33    3.73    0.49 
   8   8 -33    3.28    0.39 
   8   8 -33    2.54    0.39 
  -8  -8 -33    3.09    0.32 
   8   8 -33    3.63    0.35 
  -8  -8 -33    3.97    0.38 
   9   9  33    2.61    0.26 
  -9  -9  33    2.26    0.35 
   9   9  33    2.78    0.27 
   9   9  33    2.26    0.24 
   9   9  33    2.07    0.37 
   9   9 -33    2.15    0.28 
   9   9 -33    2.20    0.34 
   9   9 -33    1.88    0.35 
  -9  -9 -33    1.68    0.23 
  10  10  33    1.23    0.18 
 -10 -10  33    1.68    0.30 
  10  10  33    1.20    0.29 
  10  10  33    1.73    0.23 
 -10 -10 -33    1.48    0.24 
  10  10 -33    1.13    0.22 
  10  10 -33    1.47    0.31 
  10  10 -33    1.41    0.26 
 -10 -10 -33    1.49    0.26 
  11  11  33    0.74    0.21 
  11  11  33    0.85    0.39 
 -11 -11  33    0.68    0.22 
 -11 -11 -33    1.11    0.26 
  11  11 -33    0.73    0.22 
  11  11 -33    0.65    0.35 
  11  11 -33    1.12    0.29 
   0   0  34    0.14    0.09 
   0   0  34    0.16    0.07 
   0   0  34    0.31    0.32 
   0   0  34    0.15    0.06 
   0   0  34    0.13    0.07 
   0   0 -34    0.38    0.11 
   0   0 -34    0.27    0.07 
   0   0 -34    0.53    0.14 
   0   0 -34    0.36    0.07 
   0   0 -34    0.22    0.07 
   0   0 -34    0.26    0.06 
   1   1  34    1.33    0.14 
  -1  -1  34    1.06    0.17 
   1   1  34    1.15    0.18 
   1   1  34    1.26    0.14 
   1   1  34    1.55    0.48 
  -1  -1  34    1.29    0.16 
   1   1  34    1.32    0.15 
  -1  -1  34    0.79    0.39 
  -1  -1  34    1.58    0.15 
  -1  -1  34    1.29    0.15 
   1   1 -34    0.92    0.14 
  -1  -1 -34    0.83    0.10 
   1   1 -34    1.08    0.18 
   1   1 -34    0.91    0.11 
   1   1 -34    0.99    0.13 
   1   1 -34    1.22    0.14 
  -1  -1 -34    0.74    0.12 
  -1  -1 -34    1.01    0.17 
  -1  -1 -34    0.77    0.11 
  -1  -1 -34    0.99    0.18 
   2   2  34   10.60    1.14 
  -2  -2  34   10.14    0.73 
  -2  -2  34    8.34    0.71 
   2   2  34    9.63    0.73 
   2   2  34   10.19    0.70 
   2   2  34   10.56    0.72 
   2   2  34   11.35    0.71 
   2   2 -34    8.40    0.60 
   2   2 -34    7.29    0.59 
   2   2 -34    8.57    0.59 
   2   2 -34    8.42    0.65 
   2   2 -34    7.90    0.57 
  -2  -2 -34    8.05    0.62 
  -2  -2 -34    8.52    0.57 
  -2  -2 -34    6.97    0.61 
   2   2 -34    8.66    0.68 
  -3  -3  34    7.19    0.53 
   3   3  34    6.81    0.51 
  -3  -3  34    7.81    0.99 
   3   3  34    6.18    0.49 
   3   3 -34    9.76    0.74 
   3   3 -34    6.96    0.59 
   3   3 -34    9.76    0.65 
  -3  -3 -34    7.71    0.70 
  -3  -3 -34    9.47    0.64 
  -3  -3 -34    6.98    0.58 
  -4  -4  34    6.91    0.97 
   4   4  34    5.85    0.81 
   4   4  34    6.25    0.46 
  -4  -4  34    5.62    0.48 
   4   4  34    6.35    0.46 
  -4  -4 -34    5.48    0.44 
   4   4 -34    5.07    0.44 
   4   4 -34    4.89    0.49 
  -4  -4 -34    5.48    0.45 
  -4  -4 -34    5.76    0.46 
  -4  -4 -34    5.46    0.40 
   4   4 -34    5.62    0.55 
  -5  -5  34    0.92    0.53 
   5   5  34    1.15    0.15 
  -5  -5  34    1.75    0.21 
   5   5  34    1.20    0.16 
  -5  -5 -34    1.36    0.16 
   5   5 -34    2.24    0.35 
  -5  -5 -34    1.71    0.23 
   5   5 -34    1.64    0.22 
  -6  -6  34    4.44    1.11 
   6   6  34    2.55    0.25 
  -6  -6  34    2.36    0.28 
   6   6  34    2.48    0.25 
   6   6  34    2.33    0.23 
   6   6 -34    2.63    0.30 
  -6  -6 -34    2.63    0.27 
   6   6 -34    2.08    0.38 
   6   6 -34    2.22    0.26 
  -6  -6 -34    2.35    0.28 
   6   6 -34    2.02    0.33 
   7   7  34    4.55    0.37 
  -7  -7  34    3.96    0.48 
   7   7  34    4.48    0.35 
  -7  -7  34    4.67    0.42 
  -7  -7  34    3.18    1.12 
   7   7  34    4.48    0.37 
   7   7 -34    4.00    0.38 
   7   7 -34    4.20    0.46 
  -7  -7 -34    3.76    0.36 
  -7  -7 -34    3.82    0.40 
   7   7 -34    3.83    0.42 
   8   8  34    0.36    0.10 
  -8  -8  34   -0.10    0.17 
   8   8  34    0.30    0.12 
   8   8  34    0.02    0.20 
   8   8  34    0.20    0.10 
   8   8 -34    0.19    0.18 
   8   8 -34    0.21    0.14 
   8   8 -34    0.18    0.16 
  -8  -8 -34    0.06    0.14 
  -8  -8 -34    0.00    0.11 
  -9  -9  34    1.60    0.31 
   9   9  34    1.64    0.34 
   9   9  34    1.87    0.22 
   9   9  34    1.90    0.25 
   9   9  34    2.04    0.26 
   9   9 -34    1.39    0.29 
   9   9 -34    1.23    0.24 
  -9  -9 -34    1.26    0.21 
  -9  -9 -34    1.39    0.27 
   9   9 -34    1.31    0.22 
 -10 -10  34    0.24    0.18 
  10  10  34    0.88    0.21 
  10  10  34    0.16    0.21 
  10  10 -34    0.15    0.24 
 -10 -10 -34    0.51    0.19 
 -10 -10 -34    0.25    0.21 
  10  10 -34    0.53    0.23 
  10  10 -34    0.36    0.19 
  11  11  34    0.69    0.26 
  11  11 -34    1.19    0.25 
  11  11 -34    0.70    0.31 
  11  11 -34    0.67    0.26 
   0   0  35    0.21    0.08 
   0   0  35    0.24    0.07 
   0   0  35    0.06    0.08 
   0   0  35    0.11    0.07 
   0   0  35    0.02    0.33 
   0   0 -35    0.04    0.06 
   0   0 -35    0.14    0.06 
   0   0 -35    0.08    0.05 
   0   0 -35    0.22    0.11 
   0   0 -35    0.19    0.11 
   0   0 -35    0.24    0.07 
   1   1  35    0.49    0.12 
   1   1  35    0.58    0.10 
  -1  -1  35    0.69    0.72 
   1   1  35    0.64    0.10 
  -1  -1  35    0.44    0.09 
   1   1  35    0.51    0.09 
  -1  -1  35    0.59    0.11 
   1   1  35    0.15    0.36 
  -1  -1 -35    0.18    0.10 
   1   1 -35    0.51    0.09 
   1   1 -35    0.26    0.08 
   1   1 -35    0.50    0.14 
   1   1 -35    0.37    0.12 
   1   1 -35    0.36    0.13 
  -1  -1 -35    0.37    0.12 
  -1  -1 -35    0.38    0.07 
  -1  -1 -35    0.32    0.11 
   1   1 -35    0.46    0.07 
  -2  -2  35    1.47    0.19 
   2   2  35    1.04    0.41 
   2   2  35    1.97    0.17 
  -2  -2  35    1.54    0.19 
  -2  -2  35    1.25    0.49 
   2   2  35    1.85    0.18 
   2   2 -35    1.48    0.23 
  -2  -2 -35    1.54    0.15 
   2   2 -35    1.05    0.25 
  -2  -2 -35    1.64    0.21 
   2   2 -35    1.24    0.17 
   2   2 -35    1.60    0.17 
  -2  -2 -35    1.34    0.21 
   3   3  35   18.54    1.79 
   3   3  35   21.14    1.43 
   3   3  35   21.70    1.42 
  -3  -3  35   21.52    1.45 
  -3  -3  35   21.52    1.90 
  -3  -3 -35   19.25    1.36 
   3   3 -35   18.77    1.45 
   3   3 -35   20.10    1.36 
  -3  -3 -35   19.99    1.37 
  -3  -3 -35   20.69    1.32 
  -3  -3 -35   17.86    1.35 
   3   3 -35   19.27    1.34 
   4   4  35    9.76    0.67 
   4   4  35    9.52    0.67 
  -4  -4  35    9.09    0.69 
   4   4  35    8.00    1.02 
   4   4 -35    7.09    0.80 
  -4  -4 -35    8.86    0.65 
  -4  -4 -35    8.06    0.64 
   4   4 -35    8.19    0.62 
  -4  -4 -35    8.84    0.58 
   4   4 -35    8.07    0.69 
   4   4 -35    8.05    0.64 
  -5  -5  35    4.27    0.94 
  -5  -5  35    5.10    0.45 
   5   5  35    5.62    0.41 
   5   5  35    5.42    0.42 
   5   5 -35    4.89    0.54 
  -5  -5 -35    4.40    0.41 
  -5  -5 -35    5.44    0.45 
   5   5 -35    4.90    0.52 
  -5  -5 -35    4.80    0.37 
   5   5 -35    5.43    0.43 
   5   5 -35    4.77    0.44 
   6   6  35    1.44    0.17 
  -6  -6  35    1.28    0.21 
   6   6  35    1.64    0.19 
  -6  -6  35    1.69    0.72 
  -6  -6 -35    1.25    0.16 
   6   6 -35    1.60    0.29 
   6   6 -35    1.46    0.37 
   6   6 -35    1.58    0.22 
  -6  -6 -35    1.53    0.21 
  -6  -6 -35    1.46    0.23 
   6   6 -35    1.72    0.26 
   6   6 -35    1.44    0.33 
  -7  -7  35    4.45    0.54 
  -7  -7  35    4.52    0.47 
  -7  -7  35    5.25    1.24 
   7   7  35    6.24    0.44 
   7   7  35    5.94    0.42 
  -7  -7 -35    3.14    0.33 
   7   7 -35    3.27    0.43 
   7   7 -35    4.12    0.37 
   7   7 -35    3.93    0.40 
   8   8  35    0.98    0.14 
   8   8  35    0.61    0.25 
  -8  -8  35    0.67    0.24 
   8   8 -35    0.52    0.15 
   8   8 -35    0.56    0.19 
  -8  -8 -35    0.71    0.19 
  -8  -8 -35    0.29    0.14 
   8   8 -35    0.44    0.20 
  -9  -9  35    2.60    0.56 
   9   9  35    3.08    0.29 
   9   9  35    2.51    0.27 
   9   9 -35    1.96    0.37 
  -9  -9 -35    1.40    0.23 
   9   9 -35    1.90    0.28 
   9   9 -35    1.98    0.36 
 -10 -10  35    1.03    0.25 
  10  10  35    0.99    0.32 
  10  10 -35    0.87    0.31 
 -10 -10 -35    0.63    0.20 
  10  10 -35    1.02    0.20 
  10  10 -35    0.92    0.29 
 -10 -10 -35    1.22    0.27 
   0   0  36    6.17    0.92 
   0   0  36    7.22    0.53 
   0   0  36    7.28    0.52 
   1   1  36    2.00    0.59 
  -1  -1  36    3.27    0.27 
   1   1  36    2.97    0.25 
  -1  -1  36    3.68    0.73 
   1   1  36    2.97    0.26 
  -1  -1  36    3.02    0.27 
  -1  -1 -36    2.06    0.26 
   1   1 -36    2.44    0.31 
   1   1 -36    2.59    0.24 
  -1  -1 -36    2.78    0.31 
   1   1 -36    2.80    0.23 
  -1  -1 -36    2.75    0.22 
  -1  -1 -36    2.92    0.28 
   1   1 -36    2.47    0.29 
  -2  -2  36    0.55    0.11 
   2   2  36    0.52    0.40 
   2   2  36    0.51    0.10 
  -2  -2  36    0.59    0.43 
   2   2  36    0.31    0.08 
  -2  -2  36    0.34    0.10 
   2   2 -36    0.32    0.09 
  -2  -2 -36    0.64    0.16 
   2   2 -36    0.60    0.17 
  -2  -2 -36    0.51    0.09 
  -2  -2 -36    0.49    0.13 
   2   2 -36    0.43    0.10 
  -2  -2 -36    0.45    0.13 
   2   2 -36    0.51    0.15 
   3   3  36   20.66    1.41 
  -3  -3  36   20.80    1.44 
   3   3  36   22.04    1.86 
  -3  -3  36   18.88    1.88 
   3   3  36   21.19    1.42 
  -3  -3 -36   17.61    1.32 
   3   3 -36   19.69    1.37 
   3   3 -36   20.62    1.44 
  -3  -3 -36   18.39    1.27 
   3   3 -36   19.28    1.32 
  -3  -3 -36   16.02    1.31 
  -3  -3 -36   19.70    1.34 
   3   3 -36   19.22    1.30 
   4   4  36    5.87    0.43 
  -4  -4  36    5.42    0.97 
   4   4  36    6.37    0.48 
   4   4  36    5.05    0.88 
  -4  -4  36    5.31    0.46 
  -4  -4 -36    5.52    0.45 
  -4  -4 -36    5.21    0.38 
   4   4 -36    5.56    0.61 
   4   4 -36    4.27    0.52 
   4   4 -36    4.61    0.43 
  -4  -4 -36    4.92    0.44 
   5   5  36    2.07    0.21 
   5   5  36    2.34    0.21 
  -5  -5  36    1.45    0.64 
  -5  -5  36    1.61    0.24 
   5   5 -36    1.67    0.25 
   5   5 -36    1.12    0.28 
   5   5 -36    1.60    0.30 
   5   5 -36    1.70    0.23 
  -5  -5 -36    1.97    0.25 
  -5  -5 -36    1.58    0.17 
   6   6  36    0.14    0.08 
  -6  -6  36   -0.24    0.63 
  -6  -6  36    0.26    0.13 
   6   6  36    0.12    0.09 
   6   6 -36    0.12    0.18 
   6   6 -36    0.30    0.28 
  -6  -6 -36    0.39    0.15 
  -6  -6 -36    0.41    0.13 
  -6  -6 -36    0.33    0.09 
   6   6 -36    0.23    0.15 
   6   6 -36    0.27    0.17 
   7   7  36    5.23    0.48 
   7   7  36    6.28    0.52 
  -7  -7  36    6.32    1.37 
   7   7 -36    4.66    0.55 
   7   7 -36    3.58    0.58 
   7   7 -36    5.09    0.53 
  -7  -7 -36    3.33    0.40 
   8   8  36    7.97    0.75 
   8   8  36    8.93    0.62 
   8   8  36    8.50    0.60 
  -8  -8  36    7.15    0.72 
   8   8 -36    6.79    0.66 
  -8  -8 -36    7.53    0.61 
   8   8 -36    7.02    0.59 
   8   8 -36    7.36    0.64 
   9   9  36    0.49    0.24 
   9   9  36    0.60    0.15 
  -9  -9  36    0.51    0.21 
   9   9  36    0.56    0.16 
  -9  -9 -36    0.58    0.19 
   9   9 -36    0.63    0.18 
  -9  -9 -36    0.90    0.17 
   9   9 -36    0.36    0.22 
   9   9 -36    0.49    0.21 
  10  10  36    0.14    0.18 
 -10 -10  36    0.05    0.18 
  10  10  36    0.11    0.21 
 -10 -10 -36    0.05    0.17 
  10  10 -36    0.19    0.22 
 -10 -10 -36    0.05    0.17 
  10  10 -36   -0.01    0.17 
  10  10 -36    0.05    0.25 
   0   0  37   -0.02    0.10 
   0   0  37    0.31    0.43 
   0   0  37    0.20    0.09 
   0   0  37    0.18    0.08 
   0   0 -37   -0.02    0.06 
   0   0 -37   -0.02    0.07 
   0   0 -37    0.10    0.11 
   0   0 -37    0.21    0.12 
   0   0 -37    0.20    0.07 
  -1  -1  37    3.42    0.78 
  -1  -1  37    3.49    0.30 
   1   1  37    3.65    0.29 
  -1  -1  37    3.44    0.30 
   1   1  37    3.27    0.29 
   1   1 -37    2.52    0.22 
  -1  -1 -37    2.53    0.21 
  -1  -1 -37    2.16    0.29 
   1   1 -37    2.29    0.31 
   1   1 -37    2.62    0.29 
   1   1 -37    2.00    0.22 
  -1  -1 -37    2.31    0.27 
  -2  -2  37    0.46    0.52 
  -2  -2  37    0.42    0.10 
   2   2  37    0.07    0.47 
   2   2  37    0.31    0.08 
   2   2  37    0.37    0.09 
  -2  -2  37    0.51    0.11 
   2   2 -37    0.33    0.10 
   2   2 -37    0.25    0.09 
  -2  -2 -37    0.37    0.08 
  -2  -2 -37    0.28    0.12 
  -2  -2 -37    0.35    0.12 
   2   2 -37    0.36    0.16 
   2   2 -37    0.36    0.14 
  -2  -2 -37    0.37    0.14 
   3   3  37    0.21    0.09 
   3   3  37    0.11    0.41 
  -3  -3  37    0.33    0.11 
  -3  -3  37    0.48    0.66 
   3   3  37    0.16    0.10 
  -3  -3 -37   -0.03    0.11 
   3   3 -37    0.06    0.10 
  -3  -3 -37    0.12    0.07 
  -3  -3 -37    0.12    0.13 
   3   3 -37    0.13    0.09 
  -3  -3 -37    0.07    0.13 
   3   3 -37    0.05    0.13 
   4   4  37    3.62    0.30 
   4   4  37    3.93    0.29 
   4   4  37    3.51    0.93 
  -4  -4  37    3.04    0.32 
  -4  -4  37    2.46    0.74 
  -4  -4 -37    3.01    0.25 
  -4  -4 -37    2.86    0.31 
  -4  -4 -37    2.48    0.32 
   4   4 -37    2.77    0.36 
   4   4 -37    2.83    0.29 
   4   4 -37    3.15    0.36 
   4   4 -37    3.00    0.41 
  -5  -5  37    4.22    1.03 
   5   5  37    5.32    0.41 
   5   5  37    5.49    0.43 
  -5  -5  37    5.58    0.46 
  -5  -5 -37    5.09    0.38 
  -5  -5 -37    4.85    0.43 
   5   5 -37    5.00    0.43 
   5   5 -37    5.03    0.51 
   5   5 -37    4.58    0.45 
  -5  -5 -37    5.26    0.46 
   5   5 -37    5.06    0.56 
   6   6  37    4.36    0.34 
   6   6  37    4.13    0.36 
  -6  -6  37    4.42    1.82 
   6   6 -37    2.96    0.45 
   6   6 -37    3.06    0.35 
   6   6 -37    3.04    0.39 
  -6  -6 -37    2.32    0.29 
   6   6 -37    3.18    0.31 
   7   7  37    2.14    0.23 
   7   7  37    2.55    0.26 
  -7  -7  37    2.89    0.40 
  -7  -7  37    2.05    1.00 
  -7  -7  37    2.74    0.33 
  -7  -7 -37    2.22    0.31 
  -7  -7 -37    2.19    0.22 
   7   7 -37    1.89    0.35 
   7   7 -37    2.11    0.33 
  -7  -7 -37    2.30    0.27 
   7   7 -37    2.30    0.29 
   8   8  37    0.90    0.15 
   8   8  37    0.37    0.23 
   8   8  37    0.65    0.13 
  -8  -8  37    0.33    0.21 
  -8  -8 -37    0.47    0.17 
   8   8 -37    0.30    0.20 
   8   8 -37    0.15    0.14 
  -8  -8 -37    0.24    0.14 
   8   8 -37    0.12    0.17 
   9   9  37    0.78    0.17 
   9   9  37    0.21    0.22 
  -9  -9  37    0.32    0.20 
  -9  -9 -37    0.14    0.16 
   9   9 -37    0.57    0.18 
   9   9 -37    0.22    0.22 
   9   9 -37    0.21    0.23 
  -9  -9 -37    0.39    0.18 
  10  10  37    0.37    0.23 
  10  10  37    0.63    0.23 
 -10 -10  37    0.63    0.22 
 -10 -10 -37    0.27    0.25 
  10  10 -37    0.27    0.26 
  10  10 -37    0.02    0.21 
  10  10 -37    0.33    0.23 
 -10 -10 -37    0.71    0.19 
   0   0  38   19.55    1.87 
   0   0  38   21.39    1.43 
   0   0  38   21.55    1.44 
   0   0 -38   15.33    1.21 
   0   0 -38   17.65    1.13 
   0   0 -38   16.27    1.19 
   1   1  38    1.41    0.55 
  -1  -1  38    1.98    0.73 
   1   1  38    1.72    0.19 
  -1  -1  38    1.63    0.20 
  -1  -1  38    1.73    0.20 
   1   1  38    1.78    0.19 
  -1  -1 -38    1.54    0.17 
   1   1 -38    1.27    0.26 
  -1  -1 -38    1.46    0.25 
  -1  -1 -38    1.53    0.23 
   1   1 -38    1.60    0.24 
   1   1 -38    1.70    0.18 
  -2  -2  38    4.56    0.39 
   2   2  38    5.11    0.38 
  -2  -2  38    4.94    0.89 
   2   2  38    4.69    0.39 
   2   2  38    3.45    0.79 
   2   2 -38    3.47    0.34 
  -2  -2 -38    4.28    0.39 
   2   2 -38    3.63    0.33 
   2   2 -38    3.47    0.39 
  -2  -2 -38    4.67    0.39 
  -2  -2 -38    4.16    0.31 
   3   3  38    4.74    0.98 
   3   3  38    7.14    0.51 
  -3  -3  38    6.92    1.06 
   3   3  38    6.80    0.50 
  -3  -3 -38    6.27    0.49 
   3   3 -38    5.52    0.55 
   3   3 -38    6.49    0.59 
   3   3 -38    5.82    0.45 
  -3  -3 -38    4.65    0.45 
  -3  -3 -38    5.19    0.46 
   3   3 -38    5.79    0.47 
  -3  -3 -38    5.13    0.50 
  -4  -4  38    0.47    0.12 
   4   4  38    0.52    0.11 
  -4  -4  38    0.22    0.53 
   4   4  38    0.46    0.11 
   4   4 -38    0.50    0.20 
  -4  -4 -38    0.41    0.09 
  -4  -4 -38    0.24    0.13 
   4   4 -38    0.60    0.15 
  -4  -4 -38    0.36    0.14 
   4   4 -38    0.46    0.17 
   4   4 -38    0.46    0.13 
   5   5  38    1.34    0.18 
  -5  -5  38    1.17    0.20 
   5   5  38    1.21    0.16 
  -5  -5  38    0.68    0.68 
   5   5 -38    0.86    0.17 
   5   5 -38    0.95    0.27 
  -5  -5 -38    0.73    0.19 
   5   5 -38    0.88    0.18 
  -5  -5 -38    0.68    0.17 
   5   5 -38    0.81    0.22 
  -5  -5 -38    0.77    0.12 
  -6  -6  38   10.93    0.87 
   6   6  38   12.65    0.85 
   6   6  38   11.65    0.82 
  -6  -6  38   10.88    1.58 
  -6  -6 -38   11.99    0.75 
   6   6 -38    9.74    0.87 
   6   6 -38   10.56    0.82 
   6   6 -38   10.69    0.80 
  -6  -6 -38    9.15    0.78 
   6   6 -38    9.88    0.94 
  -6  -6 -38   11.16    0.83 
  -7  -7  38    0.95    0.22 
   7   7  38    1.19    0.16 
   7   7  38    1.22    0.19 
  -7  -7  38    0.76    1.14 
  -7  -7  38    1.07    0.28 
  -7  -7 -38    1.07    0.21 
  -7  -7 -38    1.27    0.25 
  -7  -7 -38    1.38    0.17 
   7   7 -38    0.82    0.25 
   7   7 -38    0.83    0.18 
   7   7 -38    1.03    0.23 
  -8  -8  38    0.66    0.24 
   8   8  38    0.74    0.25 
   8   8  38    1.18    0.20 
   8   8 -38    0.93    0.24 
  -8  -8 -38    0.65    0.17 
   8   8 -38    0.84    0.22 
   8   8 -38    0.77    0.19 
  -8  -8 -38    0.68    0.20 
   9   9  38    0.91    0.26 
  -9  -9  38    1.13    0.28 
   9   9  38    1.64    0.25 
   9   9 -38    0.87    0.20 
   9   9 -38    1.04    0.28 
  -9  -9 -38    0.75    0.19 
   9   9 -38    0.82    0.26 
  -9  -9 -38    1.33    0.25 
  10  10  38    0.50    0.22 
 -10 -10  38    0.19    0.20 
  10  10  38    0.18    0.23 
  10  10 -38    0.34    0.28 
 -10 -10 -38    0.53    0.19 
  10  10 -38    0.12    0.19 
   0   0  39    0.18    0.46 
   0   0  39    0.04    0.09 
   0   0  39    0.07    0.09 
   0   0 -39   -0.05    0.11 
   0   0 -39    0.02    0.12 
   0   0 -39    0.08    0.08 
   1   1  39    2.66    0.25 
  -1  -1  39    4.06    0.89 
  -1  -1  39    2.57    0.27 
   1   1  39    1.71    0.62 
  -1  -1  39    2.80    0.27 
  -1  -1 -39    2.53    0.26 
  -1  -1 -39    3.86    0.46 
   1   1 -39    3.23    0.38 
   1   1 -39    2.49    0.26 
  -1  -1 -39    3.47    0.36 
   2   2  39    0.55    0.14 
  -2  -2  39    0.49    0.13 
   2   2  39    0.46    0.11 
  -2  -2  39    1.54    1.09 
  -2  -2  39    0.55    0.15 
   2   2  39    0.31    0.59 
   2   2 -39    0.22    0.14 
   2   2 -39    0.52    0.18 
   2   2 -39    0.67    0.19 
  -2  -2 -39    0.65    0.15 
  -2  -2 -39    0.49    0.14 
  -2  -2 -39    0.89    0.25 
   3   3  39    0.82    0.58 
  -3  -3  39    0.70    0.14 
  -3  -3  39    0.46    0.57 
   3   3  39    0.59    0.11 
   3   3  39    0.56    0.12 
  -3  -3 -39    0.76    0.17 
   3   3 -39    1.04    0.18 
  -3  -3 -39    1.37    0.22 
   3   3 -39    1.20    0.18 
  -3  -3 -39    0.99    0.15 
   3   3 -39    1.64    0.32 
  -3  -3 -39    0.85    0.23 
   3   3 -39    1.46    0.27 
   4   4  39    3.06    0.27 
   4   4  39    3.29    0.27 
  -4  -4  39    2.30    0.29 
  -4  -4 -39    1.66    0.27 
   4   4 -39    1.52    0.26 
  -4  -4 -39    2.28    0.29 
   4   4 -39    1.82    0.23 
  -5  -5  39    0.35    0.14 
   5   5  39    0.52    0.12 
  -5  -5  39    0.83    0.93 
   5   5  39    0.43    0.11 
   5   5 -39    0.30    0.21 
  -5  -5 -39    0.43    0.11 
   5   5 -39    0.36    0.13 
   5   5 -39    0.21    0.17 
  -5  -5 -39    0.13    0.14 
  -5  -5 -39    0.15    0.14 
   5   5 -39    0.35    0.14 
  -6  -6  39    0.72    0.23 
   6   6  39    0.37    0.13 
   6   6  39    0.43    0.16 
  -6  -6  39    0.38    1.11 
  -6  -6 -39    0.43    0.20 
  -6  -6 -39    0.50    0.20 
   6   6 -39    0.37    0.24 
  -6  -6 -39    0.65    0.18 
   6   6 -39    0.36    0.19 
  -7  -7  39    2.87    0.36 
   7   7  39    2.93    0.28 
   7   7  39    3.29    0.31 
  -7  -7  39    3.18    0.42 
   7   7 -39    2.57    0.30 
  -7  -7 -39    3.17    0.34 
   7   7 -39    2.04    0.36 
  -7  -7 -39    2.03    0.28 
  -7  -7 -39    3.10    0.27 
   7   7 -39    2.52    0.35 
   8   8  39    1.49    0.21 
   8   8  39    1.76    0.24 
   8   8 -39    0.62    0.28 
  -8  -8 -39    1.72    0.30 
   8   8 -39    1.31    0.24 
   8   8 -39    1.23    0.20 
   9   9  39    0.53    0.24 
   9   9  39    0.55    0.19 
  -9  -9  39    0.55    0.22 
   9   9 -39    0.39    0.29 
  -9  -9 -39    0.59    0.19 
   9   9 -39    0.32    0.20 
  10  10  39    0.35    0.31 
  10  10 -39    0.13    0.24 
 -10 -10 -39    0.15    0.26 
  10  10 -39    0.50    0.29 
  10  10 -39    0.14    0.28 
   0   0  40    1.30    0.23 
   0   0  40    1.36    0.68 
   0   0  40    1.68    0.20 
   0   0 -40    1.66    0.25 
   0   0 -40    1.67    0.28 
   0   0 -40    1.00    0.20 
  -1  -1  40    4.59    0.45 
   1   1  40    6.20    0.44 
   1   1  40    5.89    0.45 
  -1  -1  40    5.96    0.99 
  -1  -1 -40    5.11    0.44 
   1   1 -40    6.15    0.57 
  -1  -1 -40    5.51    0.50 
   1   1 -40    5.54    0.52 
  -1  -1 -40    6.05    0.54 
   1   1 -40    5.06    0.43 
  -2  -2  40    7.87    0.59 
  -2  -2  40    7.50    0.59 
  -2  -2  40    6.50    1.08 
   2   2  40    7.52    0.58 
   2   2  40    8.09    0.57 
   2   2  40    9.60    1.41 
   2   2 -40    6.46    0.63 
  -2  -2 -40    6.26    0.57 
   2   2 -40    5.86    0.57 
  -2  -2 -40    7.03    0.56 
   2   2 -40    6.51    0.51 
  -2  -2 -40    6.99    0.49 
  -3  -3  40    4.48    1.01 
   3   3  40    5.43    0.41 
   3   3  40    5.04    0.42 
  -3  -3  40    5.41    0.45 
  -3  -3 -40    4.58    0.36 
  -3  -3 -40    4.62    0.43 
   3   3 -40    4.70    0.47 
   3   3 -40    4.82    0.54 
  -3  -3 -40    4.70    0.42 
  -3  -3 -40    4.58    0.46 
   3   3 -40    4.11    0.38 
  -4  -4  40    6.02    1.18 
   4   4  40    6.47    0.48 
  -4  -4  40    5.72    0.51 
   4   4  40    6.64    0.49 
  -4  -4 -40    5.92    0.52 
   4   4 -40    6.19    0.49 
   4   4 -40    5.94    0.63 
   4   4 -40    5.77    0.51 
   4   4 -40    5.68    0.55 
  -4  -4 -40    5.03    0.49 
  -4  -4 -40    6.37    0.44 
  -5  -5  40    7.41    0.62 
   5   5  40    7.75    0.59 
  -5  -5  40   11.52    2.47 
   5   5  40    7.97    0.58 
  -5  -5 -40    6.34    0.58 
   5   5 -40    7.08    0.66 
  -5  -5 -40    7.89    0.61 
   5   5 -40    7.51    0.73 
   5   5 -40    7.15    0.61 
   5   5 -40    7.28    0.58 
  -5  -5 -40    7.94    0.54 
   6   6  40    2.06    0.22 
  -6  -6  40    1.31    0.25 
  -6  -6  40    0.65    1.03 
   6   6  40    2.08    0.21 
   6   6 -40    0.93    0.31 
   6   6 -40    1.37    0.29 
   6   6 -40    1.40    0.22 
  -6  -6 -40    1.71    0.25 
  -6  -6 -40    1.94    0.21 
   6   6 -40    1.26    0.23 
  -7  -7  40    0.23    0.20 
   7   7  40    0.53    0.14 
  -7  -7  40    0.17    0.19 
   7   7  40    0.51    0.13 
   7   7 -40    0.28    0.15 
  -7  -7 -40    0.20    0.15 
   7   7 -40    0.17    0.20 
  -7  -7 -40    0.24    0.14 
  -7  -7 -40    0.48    0.13 
   7   7 -40    0.28    0.18 
  -8  -8  40    0.72    0.22 
   8   8  40    0.78    0.26 
   8   8 -40    0.94    0.23 
   8   8 -40    0.55    0.18 
  -8  -8 -40    1.11    0.21 
   8   8 -40    0.99    0.26 
   9   9  40    0.54    0.35 
   9   9  40    1.04    0.20 
  -9  -9 -40    0.47    0.18 
   9   9 -40    0.42    0.19 
   9   9 -40    0.46    0.26 
  -9  -9 -40    0.38    0.24 
   9   9 -40    0.71    0.27 
   0   0  41    0.19    0.10 
   0   0  41    0.26    0.12 
   0   0  41    0.33    0.58 
   0   0 -41    0.10    0.13 
   0   0 -41    0.17    0.16 
   0   0 -41    0.11    0.08 
   1   1  41   11.17    0.83 
  -1  -1  41   11.51    1.39 
  -1  -1  41   12.15    0.85 
  -1  -1  41   13.31    0.85 
   1   1  41   11.11    0.83 
   1   1  41    9.66    1.38 
   1   1 -41   11.04    0.85 
  -1  -1 -41   10.12    0.76 
  -1  -1 -41   10.11    0.82 
  -1  -1 -41   11.21    0.86 
   1   1 -41   11.32    0.90 
   1   1 -41   10.28    0.77 
   2   2  41    5.49    0.41 
  -2  -2  41    6.31    1.25 
  -2  -2  41    4.53    0.42 
   2   2  41    4.48    1.04 
   2   2  41    5.20    0.42 
  -2  -2  41    5.29    0.43 
   2   2 -41    4.84    0.46 
  -2  -2 -41    4.27    0.35 
   2   2 -41    4.85    0.51 
   2   2 -41    3.87    0.37 
  -2  -2 -41    4.64    0.45 
  -2  -2 -41    4.55    0.43 
   3   3  41    4.24    0.35 
  -3  -3  41    5.81    1.60 
   3   3  41    4.16    0.36 
  -3  -3  41    3.97    0.37 
  -3  -3 -41    3.74    0.42 
   3   3 -41    3.40    0.33 
   3   3 -41    4.06    0.43 
   3   3 -41    4.40    0.50 
  -3  -3 -41    3.60    0.31 
  -3  -3 -41    3.79    0.37 
  -3  -3 -41    3.48    0.38 
  -4  -4  41    3.67    0.38 
   4   4  41    4.73    0.36 
  -4  -4  41    3.25    0.98 
   4   4  41    4.40    0.37 
  -4  -4 -41    3.77    0.29 
  -4  -4 -41    3.28    0.35 
   4   4 -41    3.57    0.48 
   4   4 -41    2.92    0.36 
  -4  -4 -41    3.10    0.36 
   4   4 -41    3.24    0.40 
   4   4 -41    3.24    0.33 
  -5  -5  41    0.51    0.17 
   5   5  41    0.75    0.18 
  -5  -5  41   -0.06    1.14 
  -5  -5 -41    0.65    0.20 
   5   5 -41    0.16    0.15 
   5   5 -41    0.29    0.18 
  -5  -5 -41    0.49    0.24 
  -5  -5 -41    0.49    0.14 
   5   5 -41    0.34    0.19 
   5   5 -41    0.42    0.29 
   6   6  41    6.10    0.45 
   6   6  41    5.44    0.44 
  -6  -6  41    4.66    0.49 
  -6  -6 -41    4.84    0.43 
   6   6 -41    4.40    0.58 
  -6  -6 -41    3.47    0.40 
   6   6 -41    4.35    0.49 
   6   6 -41    4.81    0.41 
   6   6 -41    3.85    0.45 
  -6  -6 -41    5.41    0.38 
   7   7  41    0.48    0.15 
   7   7  41    0.57    0.14 
  -7  -7  41    0.57    0.22 
   7   7 -41    0.40    0.16 
   7   7 -41    0.39    0.21 
   7   7 -41    0.37    0.22 
  -7  -7 -41    0.52    0.18 
  -7  -7 -41    0.34    0.16 
   8   8  41    1.69    0.23 
   8   8  41    1.74    0.25 
  -8  -8  41    1.15    0.27 
   8   8  41    0.92    0.27 
  -8  -8 -41    0.92    0.20 
   8   8 -41    0.97    0.28 
   8   8 -41    0.96    0.21 
  -8  -8 -41    1.29    0.24 
   8   8 -41    0.93    0.27 
  -9  -9  41    0.17    0.20 
   9   9  41    0.00    0.20 
   9   9  41    0.21    0.22 
  -9  -9 -41    0.17    0.15 
   9   9 -41    0.15    0.32 
  -9  -9 -41   -0.05    0.15 
   9   9 -41    0.21    0.20 
   9   9 -41   -0.02    0.25 
   0   0  42    3.99    0.96 
   0   0  42    4.05    0.36 
   0   0  42    3.94    0.35 
   0   0 -42    2.51    0.33 
   0   0 -42    2.44    0.37 
   0   0 -42    3.04    0.26 
  -1  -1  42    6.32    0.47 
  -1  -1  42    5.32    0.46 
  -1  -1  42    5.48    1.14 
   1   1  42    7.93    1.68 
   1   1  42    5.84    0.46 
   1   1  42    5.04    0.45 
  -1  -1 -42    5.81    0.49 
   1   1 -42    4.42    0.41 
   1   1 -42    4.59    0.49 
  -1  -1 -42    5.78    0.52 
  -1  -1 -42    4.95    0.40 
   1   1 -42    5.36    0.55 
  -2  -2  42    0.95    0.16 
  -2  -2  42    0.54    0.65 
   2   2  42    1.44    0.18 
   2   2  42    0.87    0.15 
  -2  -2 -42    1.45    0.28 
   2   2 -42    1.23    0.19 
   2   2 -42    1.58    0.33 
  -2  -2 -42    1.10    0.16 
   2   2 -42    1.18    0.24 
  -2  -2 -42    1.27    0.24 
  -3  -3  42    0.03    0.12 
  -3  -3  42    0.10    0.71 
   3   3  42    0.14    0.09 
   3   3  42    0.26    0.11 
  -3  -3 -42    0.34    0.15 
  -3  -3 -42    0.33    0.16 
  -3  -3 -42    0.32    0.18 
   3   3 -42    0.19    0.15 
   3   3 -42    0.16    0.19 
  -3  -3 -42    0.24    0.09 
   3   3 -42    0.19    0.11 
   3   3 -42    0.08    0.14 
   4   4  42    0.82    0.14 
   4   4  42    0.69    0.14 
  -4  -4  42    0.75    0.18 
  -4  -4  42    0.64    0.93 
   4   4 -42    0.71    0.16 
  -4  -4 -42    0.73    0.19 
  -4  -4 -42    0.56    0.12 
  -4  -4 -42    0.98    0.20 
   4   4 -42    0.84    0.27 
   4   4 -42    0.64    0.21 
   5   5  42    1.60    0.19 
  -5  -5  42    1.05    0.22 
   5   5  42    1.55    0.21 
  -5  -5 -42    1.29    0.25 
  -5  -5 -42    0.86    0.21 
   5   5 -42    0.95    0.28 
  -5  -5 -42    1.44    0.17 
   5   5 -42    0.95    0.25 
   5   5 -42    1.06    0.22 
   5   5 -42    0.97    0.19 
  -6  -6  42    2.87    0.37 
   6   6  42    3.03    0.28 
   6   6  42    3.16    0.30 
  -6  -6 -42    2.95    0.28 
   6   6 -42    2.25    0.46 
  -6  -6 -42    2.83    0.32 
  -6  -6 -42    2.77    0.34 
   6   6 -42    2.40    0.39 
   6   6 -42    2.63    0.31 
   6   6 -42    2.93    0.37 
   7   7  42    2.05    0.22 
   7   7  42    1.84    0.24 
   7   7  42    1.02    0.39 
   7   7 -42    0.85    0.20 
   7   7 -42    0.90    0.37 
   7   7 -42    0.94    0.25 
   8   8  42    0.90    0.22 
   8   8  42    0.18    0.22 
   8   8  42    0.49    0.18 
  -8  -8  42    0.29    0.21 
   8   8 -42    0.43    0.21 
   8   8 -42    0.45    0.26 
   8   8 -42    0.22    0.28 
  -8  -8 -42    0.27    0.16 
  -8  -8 -42    0.61    0.18 
  -9  -9  42    0.37    0.21 
   9   9  42    0.26    0.21 
   9   9  42    0.95    0.24 
  -9  -9 -42    0.15    0.16 
   9   9 -42    0.43    0.22 
   0   0  43    0.34    0.12 
   0   0  43   -0.16    0.92 
   0   0  43    0.19    0.12 
   0   0 -43    0.15    0.16 
   0   0 -43    0.22    0.10 
   0   0 -43    0.23    0.15 
   1   1  43    9.10    0.64 
  -1  -1  43    7.64    1.38 
  -1  -1  43    8.23    0.64 
  -1  -1  43    8.27    0.65 
   1   1  43    8.78    0.65 
   1   1 -43    7.14    0.52 
  -1  -1 -43    6.55    0.58 
   1   1 -43    6.65    0.64 
  -1  -1 -43    6.70    0.51 
   1   1 -43    6.47    0.59 
  -1  -1 -43    6.24    0.61 
   2   2  43    0.77    0.13 
   2   2  43    0.80    0.15 
  -2  -2  43    1.21    0.76 
  -2  -2  43    0.82    0.16 
   2   2 -43    0.97    0.22 
   2   2 -43    0.71    0.15 
  -2  -2 -43    1.38    0.27 
   2   2 -43    1.05    0.26 
  -2  -2 -43    0.85    0.13 
  -2  -2 -43    0.59    0.19 
  -3  -3  43    0.26    1.29 
  -3  -3  43    0.29    0.14 
   3   3  43    0.29    0.10 
   3   3  43    0.39    0.11 
  -3  -3 -43    0.18    0.10 
  -3  -3 -43    0.35    0.16 
   3   3 -43    0.12    0.10 
   3   3 -43    0.57    0.22 
  -3  -3 -43    0.30    0.19 
   3   3 -43    0.35    0.17 
   4   4  43   -0.06    0.11 
  -4  -4  43   -0.84    1.23 
   4   4  43    0.08    0.17 
  -4  -4  43   -0.12    0.13 
   4   4 -43    0.17    0.17 
   4   4 -43   -0.06    0.18 
   4   4 -43   -0.14    0.19 
  -4  -4 -43   -0.23    0.20 
  -4  -4 -43    0.02    0.14 
  -5  -5  43    0.28    0.17 
   5   5  43    0.53    0.13 
   5   5  43    0.44    0.12 
  -5  -5 -43    0.67    0.13 
  -5  -5 -43    0.86    0.19 
   5   5 -43    0.45    0.22 
   5   5 -43    0.96    0.34 
  -5  -5 -43    0.36    0.17 
   5   5 -43    0.98    0.30 
   5   5 -43    0.08    0.18 
   5   5 -43    0.59    0.15 
  -6  -6  43    0.42    0.19 
   6   6  43    0.77    0.16 
   6   6  43    0.61    0.13 
  -6  -6 -43    0.47    0.17 
   6   6 -43    0.24    0.14 
  -6  -6 -43    0.26    0.16 
  -6  -6 -43    0.46    0.14 
   6   6 -43    0.25    0.20 
   6   6 -43    0.23    0.21 
   6   6 -43    0.05    0.22 
   7   7  43    1.07    0.27 
  -7  -7  43    1.67    0.31 
   7   7  43    1.03    0.19 
   7   7  43    0.70    0.15 
  -7  -7 -43    0.92    0.20 
   7   7 -43    0.98    0.26 
   7   7 -43    0.96    0.27 
   7   7 -43    1.07    0.20 
  -7  -7 -43    1.22    0.23 
  -8  -8  43    0.50    0.23 
   8   8  43    0.47    0.23 
   8   8 -43    0.57    0.33 
  -8  -8 -43    0.83    0.22 
   8   8 -43    0.69    0.18 
  -8  -8 -43    0.44    0.22 
   9   9  43    1.10    0.37 
   9   9 -43    1.25    0.31 
   9   9 -43    0.85    0.33 
  -9  -9 -43    1.36    0.33 
   0   0  44    0.82    0.15 
   0   0  44    0.76    0.16 
   0   0 -44    0.79    0.15 
   0   0 -44    1.44    0.26 
   1   1  44    0.17    0.12 
  -1  -1  44    0.18    0.13 
   1   1  44    0.22    0.11 
  -1  -1  44    0.16    0.12 
  -1  -1 -44    0.13    0.15 
  -1  -1 -44    0.09    0.10 
   1   1 -44    0.13    0.16 
   1   1 -44    0.24    0.19 
   1   1 -44    0.09    0.10 
  -1  -1 -44    0.07    0.16 
   2   2  44    4.26    0.36 
   2   2  44    4.45    0.37 
  -2  -2  44    3.72    0.37 
   2   2 -44    2.70    0.42 
  -2  -2 -44    3.36    0.37 
   2   2 -44    3.36    0.31 
   2   2 -44    2.71    0.39 
  -2  -2 -44    3.20    0.41 
  -2  -2 -44    3.70    0.30 
  -3  -3  44    0.02    0.12 
   3   3  44    0.10    0.12 
   3   3  44    0.06    0.10 
  -3  -3 -44    0.11    0.16 
   3   3 -44    0.22    0.17 
  -3  -3 -44    0.13    0.19 
   3   3 -44    0.12    0.19 
   3   3 -44    0.20    0.12 
  -3  -3 -44    0.00    0.10 
   4   4  44    0.54    0.13 
  -4  -4  44    0.38    0.16 
   4   4  44    0.60    0.14 
   4   4 -44    0.39    0.20 
  -4  -4 -44    0.50    0.18 
   4   4 -44    0.60    0.15 
   4   4 -44    0.63    0.24 
  -4  -4 -44    0.59    0.12 
  -4  -4 -44    0.41    0.15 
   5   5  44    0.99    0.16 
  -5  -5  44    1.00    0.22 
   5   5  44    1.04    0.17 
  -5  -5 -44    0.43    0.17 
   5   5 -44    0.78    0.33 
   5   5 -44    0.70    0.27 
   5   5 -44    0.93    0.24 
  -5  -5 -44    0.39    0.18 
  -5  -5 -44    0.89    0.15 
   5   5 -44    0.79    0.17 
   6   6  44    0.73    0.20 
   6   6  44    0.57    0.18 
  -6  -6  44    0.47    0.24 
   6   6 -44    0.41    0.22 
   6   6 -44    0.58    0.19 
  -6  -6 -44    0.42    0.16 
   6   6 -44    0.28    0.26 
  -6  -6 -44    0.52    0.17 
  -6  -6 -44    0.86    0.23 
   7   7  44    0.16    0.21 
  -7  -7  44    0.22    0.21 
   7   7  44    0.71    0.18 
   7   7  44    0.63    0.15 
  -7  -7 -44    0.29    0.16 
   7   7 -44    0.21    0.15 
   7   7 -44    0.40    0.23 
  -7  -7 -44    0.38    0.17 
  -8  -8  44    0.14    0.19 
   8   8  44    0.21    0.23 
   8   8  44    0.00    0.25 
   8   8  44    0.05    0.20 
   8   8 -44    0.17    0.19 
   8   8 -44    0.05    0.25 
  -8  -8 -44    0.17    0.15 
   0   0  45    0.01    0.11 
   0   0  45    0.07    0.11 
   0   0 -45    0.18    0.17 
   0   0 -45    0.03    0.18 
   0   0 -45    0.01    0.10 
   1   1  45    4.55    0.38 
  -1  -1  45    3.60    0.38 
   1   1  45    4.31    0.37 
  -1  -1  45    4.62    0.40 
  -1  -1 -45    3.72    0.41 
   1   1 -45    3.53    0.48 
   1   1 -45    3.69    0.34 
  -1  -1 -45    3.81    0.32 
  -1  -1 -45    3.84    0.47 
   1   1 -45    3.12    0.41 
  -2  -2  45    0.39    0.15 
   2   2  45    0.53    0.15 
   2   2  45    0.51    0.15 
   2   2 -45    0.34    0.14 
   2   2 -45    0.28    0.21 
  -2  -2 -45    0.48    0.21 
  -2  -2 -45    0.52    0.19 
  -2  -2 -45    0.43    0.12 
   2   2 -45    0.32    0.19 
   3   3  45    4.07    0.33 
  -3  -3  45    2.91    0.36 
   3   3  45    3.58    0.33 
   3   3 -45    2.31    0.37 
  -3  -3 -45    3.40    0.28 
  -3  -3 -45    2.42    0.53 
   3   3 -45    2.92    0.30 
  -3  -3 -45    3.38    0.36 
   3   3 -45    2.29    0.42 
   4   4  45    2.24    0.25 
  -4  -4  45    2.49    0.31 
   4   4  45    2.27    0.26 
   4   4 -45    2.10    0.27 
  -4  -4 -45    2.51    0.24 
  -4  -4 -45    2.26    0.32 
   4   4 -45    1.72    0.39 
   5   5  45    1.07    0.18 
  -5  -5  45    0.66    0.22 
   5   5  45    1.29    0.17 
   5   5 -45    0.63    0.17 
   5   5 -45    0.15    0.32 
   5   5 -45    0.84    0.27 
  -5  -5 -45    0.75    0.15 
   5   5 -45    0.59    0.22 
  -5  -5 -45    0.77    0.19 
   6   6  45    1.04    0.18 
   6   6  45    1.05    0.17 
   6   6 -45    0.85    0.26 
   6   6 -45    0.83    0.19 
  -6  -6 -45    1.02    0.23 
  -7  -7  45    2.22    0.38 
   7   7  45    2.85    0.37 
   7   7  45    2.82    0.37 
   7   7  45    2.30    0.38 
   7   7 -45    1.44    0.31 
   7   7 -45    1.73    0.32 
  -8  -8  45    0.29    0.20 
   8   8  45    0.08    0.21 
   8   8  45   -0.18    0.20 
   8   8 -45   -0.16    0.20 
  -8  -8 -45    0.10    0.15 
   8   8 -45   -0.16    0.26 
   0   0  46    0.91    0.23 
   0   0 -46    0.69    0.16 
   0   0 -46    0.27    0.20 
   0   0 -46    0.31    0.24 
  -1  -1  46    2.56    0.34 
  -1  -1  46    2.96    0.39 
   1   1  46    2.17    0.32 
   1   1  46    2.72    0.36 
  -1  -1 -46    2.57    0.54 
  -1  -1 -46    2.53    0.45 
   1   1 -46    1.94    0.43 
   1   1 -46    2.03    0.33 
   2   2  46   -0.03    0.12 
  -2  -2  46   -0.05    0.12 
   2   2  46    0.13    0.12 
   2   2 -46   -0.20    0.16 
  -2  -2 -46    0.07    0.11 
   2   2 -46    0.13    0.20 
  -2  -2 -46    0.07    0.16 
  -2  -2 -46    0.11    0.23 
   2   2 -46    0.09    0.12 
   3   3  46    3.12    0.29 
   3   3  46    3.41    0.31 
  -3  -3  46    2.10    0.32 
  -3  -3 -46    2.52    0.34 
  -3  -3 -46    2.58    0.27 
  -3  -3 -46    2.07    0.44 
   3   3 -46    2.84    0.29 
   3   3 -46    2.48    0.44 
   3   3 -46    2.36    0.38 
   4   4  46    0.84    0.17 
  -4  -4  46    0.86    0.22 
   4   4  46    1.20    0.17 
   4   4 -46    0.98    0.32 
  -4  -4 -46    1.45    0.27 
   4   4 -46    0.74    0.24 
   4   4 -46    1.06    0.20 
  -4  -4 -46    1.17    0.18 
  -5  -5  46    0.39    0.30 
   5   5  46    0.49    0.18 
   5   5  46    0.79    0.15 
   5   5 -46    0.41    0.21 
   5   5 -46    0.70    0.48 
  -5  -5 -46    0.87    0.19 
  -5  -5 -46    0.66    0.17 
   5   5 -46    0.56    0.18 
   5   5 -46    0.62    0.27 
   6   6  46    0.42    0.16 
   6   6  46    0.07    0.12 
   6   6  46    0.17    0.20 
  -6  -6 -46    0.10    0.15 
   6   6 -46    0.22    0.16 
   6   6 -46    0.13    0.21 
   7   7  46    0.07    0.23 
   7   7  46    0.19    0.15 
  -7  -7  46    0.06    0.29 
   7   7  46    0.28    0.17 
   7   7 -46    0.16    0.28 
  -7  -7 -46    0.24    0.25 
   7   7 -46    0.07    0.17 
  -8  -8  46    0.38    0.30 
   8   8  46    0.14    0.23 
   8   8 -46    0.04    0.28 
  -8  -8 -46    0.63    0.24 
   0   0  47    0.10    0.15 
   0   0  47    0.18    0.14 
   0   0 -47    0.16    0.18 
   0   0 -47    0.00    0.13 
   0   0 -47    0.09    0.20 
   1   1  47    1.21    0.20 
  -1  -1  47    1.63    0.25 
   1   1 -47    0.56    0.24 
  -1  -1 -47    0.52    0.20 
   1   1 -47    0.51    0.21 
   1   1 -47    0.93    0.15 
  -1  -1 -47    0.43    0.22 
  -2  -2  47    0.84    0.18 
   2   2  47    1.03    0.19 
   2   2  47    1.37    0.19 
   2   2 -47    0.80    0.24 
  -2  -2 -47    0.68    0.15 
  -2  -2 -47    0.65    0.20 
   2   2 -47    0.73    0.27 
  -2  -2 -47    0.57    0.26 
   2   2 -47    0.52    0.15 
   3   3  47    2.77    0.31 
  -3  -3  47    2.98    0.36 
   3   3  47    3.12    0.29 
   3   3 -47    2.76    0.45 
   3   3 -47    2.00    0.35 
  -3  -3 -47    2.58    0.33 
  -3  -3 -47    2.18    0.48 
  -3  -3 -47    2.54    0.26 
   3   3 -47    2.58    0.28 
   4   4  47    1.33    0.20 
   4   4  47    1.24    0.18 
  -4  -4  47    1.00    0.24 
   4   4 -47    0.77    0.29 
   4   4 -47    0.41    0.22 
   4   4 -47    0.67    0.18 
  -4  -4 -47    0.92    0.21 
  -4  -4 -47    0.70    0.14 
   5   5  47    0.20    0.12 
   5   5  47    0.17    0.16 
   5   5 -47    0.00    0.21 
   5   5 -47   -0.11    0.15 
  -5  -5 -47    0.35    0.19 
   5   5 -47    0.28    0.38 
   6   6  47    0.10    0.20 
   6   6  47    0.28    0.14 
   6   6  47    0.34    0.19 
   6   6 -47    0.07    0.16 
   6   6 -47    0.19    0.23 
  -6  -6 -47    0.16    0.16 
   7   7  47    0.48    0.22 
  -7  -7  47    0.31    0.22 
   7   7  47    0.65    0.18 
   7   7  47    0.56    0.24 
  -7  -7 -47    0.69    0.19 
   7   7 -47    0.18    0.22 
   7   7 -47    0.61    0.26 
   0   0  48    0.20    0.14 
   0   0  48    0.32    0.16 
   0   0 -48    0.43    0.20 
   0   0 -48    0.48    0.26 
   0   0 -48    0.23    0.13 
   1   1  48    2.63    0.29 
  -1  -1  48    2.10    0.29 
   1   1  48    2.32    0.29 
   1   1 -48    1.65    0.24 
  -1  -1 -48    1.45    0.23 
  -1  -1 -48    1.27    0.31 
   1   1 -48    1.42    0.27 
  -1  -1 -48    1.58    0.29 
   1   1 -48    1.99    0.41 
   2   2  48    0.25    0.16 
  -2  -2  48    0.22    0.17 
   2   2  48    0.30    0.14 
  -2  -2 -48    0.28    0.15 
   2   2 -48    0.05    0.21 
  -2  -2 -48    0.20    0.17 
   2   2 -48    0.23    0.19 
  -2  -2 -48    0.16    0.23 
   2   2 -48    0.19    0.12 
   3   3  48    0.83    0.18 
   3   3  48    0.77    0.16 
  -3  -3  48    0.53    0.21 
  -3  -3 -48    0.49    0.29 
   3   3 -48    0.60    0.17 
  -3  -3 -48    0.60    0.20 
   3   3 -48    0.43    0.24 
   3   3 -48    0.29    0.20 
  -3  -3 -48    0.74    0.16 
   4   4  48    0.52    0.21 
  -4  -4  48    0.36    0.22 
   4   4  48    0.54    0.19 
   4   4 -48    0.41    0.24 
  -4  -4 -48    0.22    0.16 
  -4  -4 -48    0.32    0.21 
   4   4 -48    0.23    0.24 
   4   4 -48    0.57    0.21 
   5   5  48    0.20    0.13 
   5   5  48    0.18    0.15 
   5   5 -48   -0.02    0.20 
   5   5 -48    0.01    0.25 
   5   5 -48   -0.01    0.16 
   5   5 -48    0.53    0.42 
  -5  -5 -48    0.35    0.18 
   6   6  48    0.54    0.24 
  -6  -6  48    0.77    0.24 
   6   6  48    1.07    0.24 
   6   6 -48    0.62    0.20 
  -6  -6 -48    0.87    0.20 
   6   6 -48    0.34    0.28 
  -7  -7  48    0.36    0.23 
   7   7  48    0.38    0.28 
   7   7  48    0.13    0.22 
   7   7  48    0.67    0.19 
  -7  -7 -48    0.26    0.16 
   7   7 -48    0.07    0.24 
   7   7 -48    0.09    0.29 
   0   0  49    0.14    0.15 
   0   0  49    0.24    0.16 
   0   0 -49    0.18    0.23 
   0   0 -49    0.13    0.15 
   0   0 -49    0.14    0.19 
  -1  -1  49    0.44    0.17 
   1   1  49    0.62    0.16 
   1   1  49    0.64    0.18 
  -1  -1 -49    0.41    0.26 
  -1  -1 -49    0.35    0.15 
   1   1 -49    0.70    0.27 
  -1  -1 -49    0.58    0.22 
   1   1 -49    0.34    0.13 
   1   1 -49    0.24    0.21 
   2   2  49    0.37    0.14 
  -2  -2  49    0.26    0.18 
   2   2  49    0.37    0.17 
  -2  -2 -49    0.47    0.16 
  -2  -2 -49    0.52    0.28 
   2   2 -49    0.38    0.19 
  -2  -2 -49    0.47    0.19 
   2   2 -49    0.44    0.17 
   2   2 -49    0.45    0.26 
  -3  -3  49    1.20    0.34 
   3   3  49    1.59    0.23 
   3   3 -49    1.38    0.30 
   3   3 -49    0.85    0.28 
  -3  -3 -49    1.32    0.25 
   3   3 -49    1.07    0.25 
  -3  -3 -49    1.18    0.24 
  -4  -4  49    0.85    0.33 
   4   4  49    0.66    0.16 
   4   4  49    0.62    0.17 
  -4  -4 -49    0.52    0.19 
   4   4 -49    0.53    0.23 
   4   4 -49    0.47    0.31 
   4   4 -49    0.56    0.32 
   4   4 -49    0.47    0.17 
   5   5  49    0.59    0.16 
   5   5  49    0.42    0.22 
   5   5  49    0.51    0.24 
   5   5 -49   -0.04    0.26 
  -5  -5 -49    0.19    0.17 
   5   5 -49    0.13    0.18 
   5   5 -49    0.36    0.23 
   6   6  49    0.85    0.22 
   6   6  49    0.45    0.24 
  -6  -6  49    0.51    0.24 
   6   6  49    0.63    0.16 
  -6  -6 -49    0.63    0.19 
   6   6 -49    0.22    0.25 
   6   6 -49    0.28    0.20 
  -7  -7  49    0.62    0.30 
   7   7  49    0.66    0.39 
  -7  -7 -49    0.69    0.32 
   7   7 -49    0.22    0.28 
   0   0  50   14.13    1.07 
   0   0  50   15.46    1.07 
   0   0 -50   10.53    0.88 
   0   0 -50   11.01    0.81 
   0   0 -50   11.51    0.96 
   1   1  50    0.57    0.16 
   1   1  50    0.65    0.23 
  -1  -1  50    0.79    0.24 
  -1  -1 -50    0.46    0.26 
   1   1 -50    0.44    0.26 
  -1  -1 -50    0.58    0.19 
   1   1 -50    0.43    0.19 
  -1  -1 -50    0.48    0.21 
   1   1 -50    0.42    0.21 
   2   2  50    0.57    0.21 
  -2  -2  50    0.31    0.21 
   2   2  50    0.48    0.16 
   2   2 -50    0.30    0.20 
   2   2 -50    0.24    0.26 
  -2  -2 -50    0.48    0.17 
  -2  -2 -50    0.43    0.19 
   2   2 -50    0.14    0.20 
   3   3  50    0.69    0.20 
   3   3  50    0.56    0.17 
  -3  -3  50    0.41    0.22 
  -3  -3 -50    0.27    0.16 
   3   3 -50    0.23    0.34 
   3   3 -50    0.35    0.21 
   3   3 -50    0.02    0.15 
  -3  -3 -50    0.34    0.19 
   4   4  50    0.27    0.20 
   4   4  50    0.32    0.14 
  -4  -4 -50    0.19    0.17 
   4   4 -50    0.06    0.24 
   4   4 -50   -0.02    0.20 
   4   4 -50    0.19    0.18 
   4   4 -50    0.16    0.32 
   5   5  50    1.28    0.25 
   5   5  50    2.28    0.31 
   5   5 -50    0.84    0.22 
   5   5 -50    0.82    0.34 
  -5  -5 -50    0.77    0.21 
   5   5 -50    0.90    0.34 
   6   6  50    0.53    0.35 
  -6  -6  50    0.74    0.26 
   6   6  50    0.39    0.25 
   6   6  50    1.04    0.26 
   6   6 -50    0.44    0.26 
   6   6 -50    0.54    0.30 
  -6  -6 -50    0.86    0.20 
   0   0  51   -0.10    0.17 
   0   0 -51    0.21    0.15 
   1   1  51    3.64    0.45 
  -1  -1  51    2.11    0.34 
   1   1  51    2.51    0.35 
  -1  -1 -51    2.01    0.41 
  -1  -1 -51    2.85    0.51 
  -1  -1 -51    2.29    0.28 
   1   1 -51    2.12    0.29 
   2   2  51    0.35    0.15 
   2   2  51    0.15    0.19 
  -2  -2  51    0.04    0.21 
   2   2 -51    0.07    0.25 
  -2  -2 -51    0.29    0.17 
  -2  -2 -51   -0.14    0.30 
   2   2 -51    0.31    0.17 
  -2  -2 -51    0.02    0.18 
   2   2 -51    0.12    0.19 
   3   3  51    0.50    0.16 
   3   3  51    0.57    0.20 
   3   3 -51    0.31    0.17 
  -3  -3 -51    0.35    0.18 
   3   3 -51    0.38    0.22 
   3   3 -51    0.64    0.32 
   4   4  51    0.74    0.23 
   4   4  51    0.93    0.18 
   4   4  51    0.88    0.37 
   4   4 -51    0.33    0.27 
   4   4 -51    0.40    0.41 
  -4  -4 -51    0.61    0.20 
   4   4 -51    0.61    0.25 
   4   4 -51    0.48    0.32 
   5   5  51    1.08    0.28 
   5   5  51    0.53    0.26 
   5   5  51    0.81    0.17 
   5   5 -51    0.40    0.24 
   5   5 -51    0.55    0.20 
  -5  -5 -51    0.52    0.18 
   6   6  51    0.19    0.27 
   6   6  51    0.33    0.18 
  -6  -6  51    0.44    0.44 
   6   6 -51    0.01    0.26 
  -6  -6 -51    0.30    0.23 
   0   0  52    3.40    0.40 
   0   0 -52    2.92    0.33 
   0   0 -52    3.06    0.39 
   0   0 -52    2.79    0.52 
  -1  -1  52    3.10    0.41 
   1   1  52    3.45    0.34 
   1   1  52    2.91    0.38 
  -1  -1 -52    2.22    0.51 
   1   1 -52    2.18    0.30 
  -1  -1 -52    2.41    0.36 
   1   1 -52    2.08    0.41 
   1   1 -52    2.23    0.36 
  -1  -1 -52    2.55    0.31 
  -2  -2  52    0.14    0.39 
   2   2  52    0.31    0.15 
   2   2  52    0.65    0.20 
   2   2 -52    0.29    0.16 
  -2  -2 -52    0.13    0.40 
  -2  -2 -52    0.15    0.19 
   2   2 -52    0.53    0.30 
   2   2 -52    0.50    0.22 
   3   3  52    0.04    0.14 
   3   3  52   -0.22    0.24 
   3   3 -52    0.36    0.29 
   3   3 -52    0.15    0.21 
   3   3 -52   -0.32    0.22 
  -3  -3 -52    0.12    0.18 
   4   4  52    0.52    0.20 
   4   4  52    0.38    0.26 
   4   4  52    0.13    0.16 
   4   4 -52    0.17    0.24 
   4   4 -52    0.23    0.38 
   4   4 -52    0.53    0.46 
   4   4 -52    0.08    0.18 
  -4  -4 -52    0.46    0.28 
   5   5  52   -0.10    0.37 
   5   5  52   -0.09    0.16 
  -5  -5 -52    0.13    0.16 
   5   5 -52   -0.08    0.25 
   0   0  53    0.02    0.30 
   0   0 -53    0.02    0.31 
   0   0 -53    0.09    0.21 
   0   0 -53   -0.13    0.24 
   1   1  53    1.40    0.39 
   1   1 -53    0.92    0.34 
  -1  -1 -53    0.71    0.38 
  -1  -1 -53    0.66    0.22 
   1   1 -53    0.79    0.29 
   1   1 -53    0.55    0.22 
   2   2  53   -0.02    0.15 
   2   2  53   -0.21    0.24 
   2   2 -53    0.14    0.19 
   2   2 -53    0.11    0.30 
  -2  -2 -53   -0.13    0.18 
   2   2 -53    0.04    0.20 
   3   3  53    0.13    0.23 
   3   3 -53    0.07    0.28 
   3   3 -53   -0.09    0.19 
   3   3 -53    0.16    0.51 
   3   3 -53    0.19    0.35 
   4   4  53    0.99    0.19 
   4   4 -53    0.49    0.33 
  -4  -4 -53    0.55    0.20 
   4   4 -53    0.33    0.24 
   4   4 -53    0.66    0.46 
   5   5  53    0.21    0.17 
   5   5  53    0.17    0.29 
  -5  -5 -53    0.27    0.29 
   5   5 -53    0.10    0.26 
   0   0 -54    0.32    0.22 
  -1  -1 -54    0.08    0.21 
  -1  -1 -54    0.30    0.37 
   1   1 -54    0.32    0.25 
   2   2  54    0.28    0.22 
   2   2 -54    0.13    0.24 
  -2  -2 -54   -0.03    0.25 
   3   3  54    0.13    0.16 
   3   3 -54    0.15    0.33 
   3   3 -54    0.15    0.26 
  -3  -3 -54   -0.01    0.19 
   3   3 -54    0.00    0.32 
   4   4 -54    0.01    0.39 
   4   4 -54   -0.33    0.45 
  -4  -4 -54    0.22    0.18 
   4   4 -54    0.04    0.36 
   0   0 -55    0.04    0.42 
   0   0 -55    0.11    0.21 
   1   1 -55    0.35    0.36 
   1   1 -55    0.09    0.20 
  -1  -1 -55   -0.04    0.19 
  -1  -1 -55    0.09    0.49 
  -2  -2 -55    0.41    0.20 
   2   2 -55    0.12    0.34 
   2   2 -55    0.09    0.30 
   2   2 -55    0.00    0.21 
   3   3  55    0.27    0.17 
   3   3 -55    0.54    0.39 
  -3  -3 -55    0.44    0.21 
   3   3 -55    0.37    0.28 
   3   3 -55    0.38    0.57 
   0   0 -56    0.58    0.22 
   0   0 -56    0.75    0.62 
   1   1 -56    0.21    0.46 
  -1  -1 -56   -0.08    0.20 
   1   1 -56   -0.02    0.21 
   2   2 -56   -0.07    0.52 
   2   2 -56    0.22    0.42 
  -2  -2 -56    0.08    0.29 
   2   2 -56    0.01    0.41 
  -3  -3 -56    0.13    0.20 
   3   3 -56   -0.14    0.41 
   0   0 -57   -0.06    0.21 
   0   0 -57    0.15    0.53 
   1   1 -57    0.00    0.22 
   1   1 -57   -0.34    0.41 
   1   1 -57   -0.05    0.40 
  -1  -1 -57    0.22    0.23 
  14  12   0    0.19    0.20 
  14  12   0    0.27    0.16 
 -13 -11   0    0.87    0.19 
  13  11   0    1.06    0.17 
  13  11   0    0.89    0.15 
 -12 -10   0    0.24    0.14 
  12  10   0    0.20    0.10 
  12  10   0    0.16    0.09 
 -12 -10   0    0.05    0.10 
  11   9   0    0.91    0.18 
  11   9   0    0.62    0.14 
 -11  -9   0    0.62    0.13 
 -11  -9   0    0.60    0.17 
  11   9   0    0.57    0.12 
  11   9   0    0.73    0.20 
  10   8   0   18.61    1.43 
  10   8   0   20.63    1.43 
  10   8   0   21.45    1.39 
 -10  -8   0   19.59    1.40 
 -10  -8   0   19.99    1.45 
  10   8   0   21.10    1.38 
   9   7   0    8.46    0.57 
   9   7   0    8.10    0.57 
  -9  -7   0    7.97    0.58 
  -9  -7   0    7.67    0.63 
   9   7   0    7.14    0.62 
   9   7   0    8.09    0.59 
   9   7   0    8.25    0.64 
   8   6   0    0.98    0.12 
   8   6   0    0.99    0.31 
   8   6   0    0.99    0.17 
  -8  -6   0    1.04    0.12 
   8   6   0    0.87    0.13 
   8   6   0    1.11    0.13 
   8   6   0    1.17    0.16 
  -8  -6   0    1.15    0.16 
  -8  -6   0    1.11    0.52 
   8   6   0    1.13    0.12 
   8   6   0    1.10    2.37 
   8   6   0    0.98    0.13 
  -7  -5   0   18.19    1.22 
  -7  -5   0   17.15    1.55 
  -7  -5   0   18.57    1.21 
  -7  -5   0   16.46    1.57 
   7   5   0   15.92    1.23 
   7   5   0   19.10    1.23 
  -7  -5   0   18.76    1.27 
  -7  -5   0   17.69    1.23 
   7   5   0   17.58    1.25 
   7   5   0   18.86    1.22 
   7   5   0   16.89    1.26 
   7   5   0   22.47    3.16 
   7   5   0   19.34    1.24 
   7   5   0   18.56    1.22 
  -6  -4   0   87.48    5.68 
   6   4   0   81.91    5.69 
   6   4   0   86.48    5.71 
   6   4   0   82.55    5.71 
   6   4   0   83.04    7.17 
  -6  -4   0   79.87    5.96 
   6   4   0   90.72    5.67 
  -6  -4   0   88.75    5.71 
  -6  -4   0   86.84    5.67 
   6   4   0   89.08    5.67 
  -6  -4   0   90.47    5.67 
   6   4   0   84.46    5.84 
   6   4   0   83.84    5.70 
  -6  -4   0   87.50    5.96 
   6   4   0   87.51    7.27 
  -5  -3   0   58.62    3.71 
   5   3   0   59.36    3.72 
   5   3   0   53.98    3.73 
   5   3   0   53.96    3.83 
   5   3   0   55.83    3.71 
   5   3   0   52.44    4.82 
  -5  -3   0   56.65    3.94 
   5   3   0   50.61    4.77 
  -5  -3   0   60.71    3.74 
   5   3   0   57.16    3.70 
  -5  -3   0   56.67    3.70 
  -5  -3   0   54.76    3.92 
  -4  -2   0   87.45    5.91 
  -4  -2   0  100.13    6.21 
   4   2   0   89.00    5.91 
   4   2   0   82.18    6.00 
   4   2   0   87.97    5.91 
   4   2   0   88.87    7.17 
   4   2   0   85.28    5.93 
   4   2   0   95.48    6.91 
  -4  -2   0   91.09    5.93 
  -4  -2   0   93.94    5.92 
  -4  -2   0   87.40    5.91 
  -4  -2   0   87.13    6.09 
   4   2   0   91.41    5.92 
   4   2   0   90.50    5.91 
   4   2   0   91.71    5.92 
  -3  -1   0    9.95    0.69 
  -3  -1   0   10.97    0.68 
   3   1   0   11.10    0.68 
   3   1   0   11.78    1.29 
   3   1   0    8.67    1.16 
   3   1   0    9.48    0.70 
   3   1   0   10.29    0.67 
  -3  -1   0    9.22    0.78 
   3   1   0   10.32    0.67 
   3   1   0    9.46    0.68 
   3   1   0    9.48    0.67 
   2   0   0   76.11    4.63 
   2   0   0   73.58    5.06 
  -2   0   0   64.68    4.62 
   2   0   0   67.81    4.62 
   2   0   0   68.20    4.67 
  -2   0   0   68.44    4.62 
   2   0   0   82.26    5.07 
  -2   0   0   69.56    4.62 
   2   0   0   70.73    4.63 
   2   0   0   68.00    4.62 
   2   0   0   63.81    4.62 
  -2   0   0   75.03    4.63 
   2   0   0   68.52    4.62 
  -1   1   0   16.65    1.14 
   1  -1   0   16.95    1.16 
  -1   1   0   19.36    1.18 
   1  -1   0   20.12    1.16 
  -1   1   0   15.10    1.14 
   1  -1   0   14.91    1.14 
  -1   1   0   19.28    1.15 
   1  -1   0   16.74    1.14 
   1  -1   0   17.54    1.14 
   1  -1   0   15.00    1.14 
  -1   1   0   18.64    1.18 
   1  -1   0   16.43    1.14 
   1  -1   0   20.03    1.32 
   0  -2   0   22.85    1.41 
   0   2   0   20.36    1.48 
   0  -2   0   23.90    1.40 
   0  -2   0   22.81    1.40 
   0   2   0   18.42    1.41 
   0   2   0   19.53    1.40 
   0   2   0   23.44    1.49 
   0   2   0   19.13    1.40 
   0  -2   0   22.38    1.40 
   0   2   0   20.13    1.40 
   1   3   0   12.74    0.89 
   1   3   0   13.57    0.89 
   1   3   0   12.43    0.90 
   1   3   0   12.61    0.90 
   1   3   0   14.00    0.90 
   1   3   0   15.69    1.24 
   1   3   0   13.95    0.90 
  -1  -3   0   13.28    0.90 
  -1  -3   0   13.50    0.90 
   1   3   0   13.01    0.90 
   1   3   0   13.44    0.93 
   1   3   0   13.53    0.90 
  -1  -3   0   14.82    0.96 
  -1  -3   0   13.71    0.90 
  -1  -3   0   13.32    0.89 
  -1  -3   0   14.05    0.90 
  -2  -4   0   32.62    2.18 
  -2  -4   0   32.04    2.17 
   2   4   0   33.24    2.18 
   2   4   0   32.19    2.19 
  -2  -4   0   36.27    2.30 
   2   4   0   33.16    2.18 
   2   4   0   35.40    2.78 
   2   4   0   32.53    2.19 
  -2  -4   0   35.46    2.29 
   2   4   0   34.82    2.74 
   2   4   0   30.55    2.24 
   2   4   0   31.36    2.17 
   2   4   0   31.90    2.18 
  -2  -4   0   31.79    2.17 
   2   4   0   32.95    2.24 
   3   5   0   17.10    1.29 
   3   5   0   21.35    2.09 
  -3  -5   0   20.63    1.45 
  -3  -5   0   18.77    1.29 
  -3  -5   0   19.64    1.30 
   3   5   0   18.10    1.28 
   3   5   0   17.93    1.39 
   3   5   0   20.75    1.31 
   3   5   0   20.53    1.30 
  -3  -5   0   18.88    1.30 
   3   5   0   19.85    1.29 
   3   5   0   18.80    1.29 
  -3  -5   0   22.23    1.45 
   3   5   0   18.16    1.50 
  -3  -5   0   17.84    1.28 
   3   5   0   17.89    1.28 
   3   5   0   23.37    2.15 
   3   5   0   19.03    1.28 
   4   6   0    4.86    0.33 
  -4  -6   0    4.29    0.50 
   4   6   0    6.12    1.18 
   4   6   0    4.39    0.33 
  -4  -6   0    5.09    0.33 
   4   6   0    3.91    0.32 
   4   6   0    3.71    0.31 
  -4  -6   0    4.28    0.34 
   4   6   0    4.08    0.32 
  -4  -6   0    3.90    0.31 
   4   6   0    5.17    0.32 
   4   6   0    4.57    1.07 
   4   6   0    4.77    0.34 
  -5  -7   0    0.60    0.08 
  -5  -7   0    0.55    0.08 
  -5  -7   0    0.37    0.20 
   5   7   0    0.51    0.10 
   5   7   0    0.53    0.08 
  -5  -7   0    0.64    0.27 
   5   7   0    0.47    0.08 
   5   7   0    0.60    0.87 
   5   7   0    0.52    0.17 
   5   7   0    0.48    0.06 
  -5  -7   0    0.70    0.08 
  -5  -7   0    0.40    0.09 
   5   7   0    0.76    1.38 
   5   7   0    0.46    0.09 
   5   7   0    0.52    0.07 
   6   8   0    0.32    0.08 
   6   8   0    0.19    0.17 
   6   8   0    0.15    0.06 
   6   8   0    0.25    0.06 
   6   8   0    0.40    1.07 
  -6  -8   0    0.29    0.09 
  -6  -8   0    0.29    0.07 
   6   8   0    0.32    0.05 
   6   8   0    0.46    0.07 
  -6  -8   0    0.21    0.21 
   6   8   0    0.29    0.07 
  -6  -8   0    0.26    0.24 
   6   8   0    0.49    0.84 
   6   8   0    0.27    0.08 
  -6  -8   0    0.36    0.07 
  -6  -8   0    0.29    0.06 
  -7  -9   0   20.32    1.34 
   7   9   0   19.25    1.27 
   7   9   0   19.52    1.29 
   7   9   0   15.48    3.47 
   7   9   0   18.82    1.33 
   7   9   0   24.61    5.72 
  -7  -9   0   18.21    1.28 
  -7  -9   0   18.44    1.29 
   7   9   0   18.97    1.52 
  -7  -9   0   18.36    1.74 
   7   9   0   18.30    1.27 
   7   9   0   18.40    1.30 
  -7  -9   0   18.71    1.70 
   8  10   0    1.59    0.15 
   8  10   0    1.56    0.18 
   8  10   0    1.73    0.16 
   8  10   0    1.22    0.18 
  -8 -10   0    1.53    0.21 
  -8 -10   0    1.58    0.16 
   8  10   0    1.58    0.21 
   8  10   0    1.53    0.19 
  -8 -10   0    1.62    0.16 
   8  10   0    1.65    0.18 
   8  10   0    1.36    0.41 
   9  11   0   19.47    1.17 
   9  11   0   16.06    1.23 
  -9 -11   0   17.04    1.17 
  -9 -11   0   17.15    1.24 
   9  11   0   15.72    1.21 
   9  11   0   15.28    1.50 
   9  11   0   17.27    1.18 
   9  11   0   16.52    1.20 
 -10 -12   0    5.78    0.42 
 -10 -12   0    5.03    0.47 
  10  12   0    4.72    0.46 
  10  12   0    4.79    0.41 
  10  12   0    4.30    0.44 
  10  12   0    5.48    0.40 
  11  13   0    0.41    0.12 
 -11 -13   0    0.40    0.15 
 -11 -13   0    0.35    0.11 
  11  13   0    0.41    0.11 
 -12 -14   0    0.32    0.17 
 -12 -14   0    0.32    0.15 
  12  14   0    0.63    0.17 
  12  14   0    0.28    0.12 
  13  15   0    0.22    0.16 
 -13 -15   0    0.13    0.16 
  14  12   1    2.05    0.30 
  14  12   1    2.05    0.30 
  14  12  -1    2.34    0.31 
  13  11   1    0.65    0.15 
 -13 -11   1    1.01    0.21 
  13  11   1    1.05    0.18 
  13  11  -1    1.16    0.17 
  13  11  -1    1.21    0.19 
 -13 -11  -1    0.85    0.21 
 -12 -10   1    3.03    0.31 
  12  10   1    3.45    0.32 
  12  10   1    3.40    0.30 
 -12 -10   1    3.08    0.36 
  12  10  -1    3.86    0.34 
 -12 -10  -1    3.55    0.39 
  12  10  -1    3.79    0.32 
 -12 -10  -1    3.25    0.33 
  11   9   1    5.73    0.44 
  11   9   1    5.62    0.41 
  11   9   1    4.54    0.45 
 -11  -9   1    4.68    0.46 
 -11  -9   1    5.04    0.42 
  11   9  -1    5.32    0.46 
 -11  -9  -1    6.09    0.46 
  11   9  -1    5.53    0.50 
 -11  -9  -1    5.36    0.50 
  11   9  -1    5.83    0.44 
  11   9  -1    5.65    0.52 
  10   8   1   17.39    1.28 
  10   8   1   17.21    1.24 
 -10  -8   1   19.17    1.26 
  10   8   1   17.69    1.26 
  10   8   1   18.33    1.30 
  10   8   1   17.35    1.24 
 -10  -8   1   19.35    1.32 
  10   8  -1   19.29    1.30 
  10   8  -1   18.77    1.31 
  10   8  -1   17.49    1.32 
  10   8  -1   18.92    1.27 
 -10  -8  -1   17.75    1.28 
  10   8  -1   19.03    1.27 
 -10  -8  -1   17.99    1.34 
   9   7   1    2.16    0.22 
   9   7   1    1.85    0.22 
   9   7   1    2.04    0.20 
   9   7   1    1.89    0.19 
   9   7   1    2.35    0.26 
  -9  -7   1    2.51    0.21 
   9   7   1    2.25    0.23 
   9   7   1    2.21    0.24 
  -9  -7   1    2.22    0.26 
   9   7  -1    1.88    0.18 
  -9  -7  -1    1.60    0.23 
   9   7  -1    1.99    0.25 
   9   7  -1    2.16    0.19 
   9   7  -1    2.02    0.21 
   9   7  -1    1.92    0.23 
  -9  -7  -1    2.34    0.20 
   8   6   1    5.67    0.41 
   8   6   1    5.17    0.46 
   8   6   1    5.43    0.43 
   8   6   1    6.02    0.44 
   8   6   1    5.52    0.45 
   8   6   1    5.82    0.43 
   8   6   1    6.20    0.42 
  -8  -6   1    5.34    0.46 
   8   6   1    7.02    2.81 
  -8  -6   1    5.40    0.41 
  -8  -6   1    4.60    0.91 
  -8  -6  -1    6.57    0.45 
   8   6  -1    6.20    0.47 
   8   6  -1    6.14    0.45 
   8   6  -1    5.65    0.48 
   8   6  -1    7.01    2.61 
   8   6  -1    6.27    0.46 
   8   6  -1    6.59    0.44 
  -8  -6  -1    6.42    0.49 
   8   6  -1    5.61    0.46 
   8   6  -1    5.45    0.49 
   8   6  -1    4.96    0.66 
   7   5   1    1.03    0.14 
  -7  -5   1    1.07    0.11 
   7   5   1    0.89    0.12 
   7   5   1    0.78    0.10 
   7   5   1    0.71    0.11 
   7   5   1    1.09    0.15 
  -7  -5   1    1.00    0.10 
   7   5   1    0.79    0.10 
   7   5   1    0.97    0.14 
  -7  -5   1    1.01    0.12 
  -7  -5   1    0.86    0.14 
  -7  -5   1    1.56    0.45 
  -7  -5   1    0.87    0.36 
   7   5   1    1.39    0.30 
   7   5   1    0.31    1.47 
   7   5   1    1.84    1.48 
   7   5  -1    1.19    0.13 
   7   5  -1    0.87    0.12 
   7   5  -1    1.95    1.49 
  -7  -5  -1    1.05    0.40 
  -7  -5  -1    0.99    0.16 
   7   5  -1    1.57    0.31 
   7   5  -1    1.10    0.13 
   7   5  -1    0.33    1.43 
  -7  -5  -1    0.99    0.11 
  -7  -5  -1    1.07    0.15 
   7   5  -1    1.10    0.11 
   7   5  -1    0.90    0.11 
   7   5  -1    1.32    0.17 
  -7  -5  -1    1.00    0.12 
  -7  -5  -1    1.82    0.47 
   6   4   1    7.64    0.54 
   6   4   1    7.34    0.58 
   6   4   1    8.87    0.59 
  -6  -4   1    7.73    0.58 
   6   4   1    8.52    1.76 
   6   4   1    7.83    0.56 
  -6  -4   1    6.64    0.55 
   6   4   1    9.44    1.81 
   6   4   1    7.94    0.55 
  -6  -4   1    8.84    0.82 
   6   4   1    8.46    0.57 
   6   4   1    8.46    0.54 
  -6  -4   1    7.34    0.54 
  -6  -4   1    7.65    0.81 
  -6  -4   1    7.20    0.54 
   6   4  -1    7.02    0.49 
  -6  -4  -1    7.61    0.78 
   6   4  -1    6.19    0.47 
   6   4  -1    6.80    0.49 
   6   4  -1    7.21    0.52 
   6   4  -1    7.61    0.51 
   6   4  -1    8.87    1.77 
  -6  -4  -1    6.56    0.48 
  -6  -4  -1    7.88    0.52 
   6   4  -1    6.39    0.48 
  -6  -4  -1    6.63    0.49 
   6   4  -1    5.73    0.51 
  -6  -4  -1    6.98    0.48 
   5   3   1   23.74    1.63 
   5   3   1   23.80    2.66 
  -5  -3   1   23.43    1.62 
   5   3   1   23.95    1.62 
  -5  -3   1   24.42    1.61 
  -5  -3   1   22.69    1.84 
   5   3   1   23.16    1.64 
   5   3   1   23.32    1.74 
   5   3   1   23.21    1.61 
  -5  -3   1   28.34    1.87 
   5   3   1   25.17    1.63 
  -5  -3   1   24.26    1.64 
  -5  -3   1   25.60    1.62 
  -5  -3  -1   22.69    1.73 
  -5  -3  -1   24.62    1.53 
   5   3  -1   20.72    2.49 
  -5  -3  -1   21.88    1.51 
  -5  -3  -1   22.19    1.50 
   5   3  -1   25.49    1.66 
   5   3  -1   22.75    1.52 
   5   3  -1   23.11    1.54 
   5   3  -1   20.77    2.53 
   5   3  -1   22.54    1.50 
   5   3  -1   22.94    1.51 
  -5  -3  -1   21.32    1.71 
   5   3  -1   23.25    1.51 
   5   3  -1   20.84    1.53 
  -5  -3  -1   21.68    1.51 
   4   2   1   21.25    1.44 
   4   2   1   20.74    1.43 
  -4  -2   1   19.24    1.43 
   4   2   1   21.62    1.43 
  -4  -2   1   19.15    1.43 
  -4  -2   1   20.38    1.45 
  -4  -2   1   23.07    1.69 
   4   2   1   22.86    1.54 
   4   2   1   25.56    2.61 
  -4  -2   1   20.38    1.44 
   4   2   1   21.44    1.44 
   4   2   1   24.66    2.37 
   4   2   1   23.38    1.46 
   4   2   1   23.93    1.45 
  -4  -2   1   21.03    1.61 
  -4  -2  -1   19.69    1.56 
   4   2  -1   20.92    1.41 
   4   2  -1   19.38    1.39 
   4   2  -1   21.69    2.23 
  -4  -2  -1   21.52    1.39 
   4   2  -1   19.75    1.40 
   4   2  -1   22.93    2.54 
   4   2  -1   21.82    1.42 
   4   2  -1   21.59    1.50 
  -4  -2  -1   20.94    1.39 
  -4  -2  -1   23.43    1.40 
  -4  -2  -1   21.73    1.42 
   4   2  -1   19.05    1.39 
   3   1   1  224.32   16.47 
   3   1   1  278.25   17.25 
   3   1   1  252.28   17.14 
   3   1  -1  253.24   17.37 
   3   1  -1  231.32   16.70 
   3   1  -1  280.53   17.44 
   2   0   1  123.24    7.90 
   2   0   1  127.61    8.32 
  -2   0   1  105.59    7.89 
  -2   0   1  121.38    7.89 
   2   0   1  123.99    7.89 
   2   0  -1  123.04    8.27 
   2   0  -1  123.05    7.85 
  -2   0  -1  108.99    7.85 
   2   0  -1  126.35    7.85 
   2   0  -1  120.26    7.86 
   2   0  -1  113.82    7.90 
  -2   0  -1  121.84    8.27 
   1  -1   1   25.71    1.66 
  -1   1   1   23.58    1.66 
  -1   1   1   28.78    1.70 
   1  -1   1   25.44    1.66 
   1  -1   1   24.53    1.66 
   1  -1   1   26.86    1.68 
  -1   1   1   26.55    1.66 
   1  -1   1   24.65    1.82 
  -1   1   1   22.54    1.67 
   1  -1   1   23.10    1.66 
  -1   1   1   27.01    1.85 
   1  -1   1   25.86    1.69 
   1  -1   1   24.39    1.67 
   1  -1   1   25.48    1.66 
   1  -1  -1   22.43    1.58 
   1  -1  -1   24.84    1.58 
  -1   1  -1   24.58    1.75 
   1  -1  -1   24.20    1.58 
  -1   1  -1   22.68    1.58 
  -1   1  -1   25.64    1.58 
   1  -1  -1   24.30    1.60 
  -1   1  -1   23.29    1.58 
  -1   1  -1   24.00    1.58 
   1  -1  -1   20.96    1.57 
   1  -1  -1   26.68    1.76 
   1  -1  -1   24.97    1.61 
   0  -2   1    9.67    0.70 
   0   2   1    9.57    0.72 
   0  -2   1   10.41    0.72 
   0  -2   1   12.09    0.82 
   0  -2   1   10.60    0.70 
   0   2   1   10.47    0.70 
   0   2   1    9.99    0.71 
   0   2   1   10.55    0.70 
   0  -2   1   12.35    0.72 
   0   2   1   10.66    0.71 
   0   2   1   11.14    0.79 
   0  -2   1   10.50    0.70 
   0   2   1   10.93    0.70 
   0   2  -1    9.05    0.67 
   0  -2  -1   10.79    0.67 
   0   2  -1   10.80    0.67 
   0   2  -1   10.03    0.68 
   0  -2  -1   11.69    0.78 
   0  -2  -1    9.69    0.69 
   0   2  -1   10.07    0.69 
   0  -2  -1    9.78    0.68 
   0  -2  -1    8.96    0.67 
   0   2  -1    9.88    0.67 
   0   2  -1   10.74    0.67 
   0  -2  -1   10.95    0.67 
  -1  -3   1   17.21    1.22 
   1   3   1   16.54    1.17 
   1   3   1   17.02    1.18 
  -1  -3   1   19.75    1.54 
   1   3   1   18.88    1.24 
  -1  -3   1   17.49    1.18 
  -1  -3   1   19.18    1.19 
  -1  -3   1   17.76    1.18 
  -1  -3   1   16.72    1.18 
  -1  -3   1   16.84    1.17 
   1   3   1   17.95    1.18 
  -1  -3   1   16.82    1.18 
   1   3   1   16.93    1.18 
   1   3   1   18.78    1.19 
   1   3   1   19.32    1.21 
   1   3   1   17.51    1.18 
   1   3   1   18.54    1.18 
   1   3   1   18.78    1.18 
  -1  -3  -1   16.87    1.05 
   1   3  -1   14.31    1.02 
  -1  -3  -1   14.16    1.02 
   1   3  -1   15.15    1.02 
   1   3  -1   14.55    1.02 
  -1  -3  -1   15.22    1.01 
   1   3  -1   15.77    1.02 
  -1  -3  -1   16.30    1.02 
  -1  -3  -1   15.56    1.08 
   1   3  -1   14.61    1.01 
   1   3  -1   14.37    1.01 
   1   3  -1   17.11    1.35 
   1   3  -1   14.56    1.01 
   1   3  -1   14.89    1.02 
  -1  -3  -1   15.75    1.01 
   1   3  -1   16.28    1.06 
   1   3  -1   17.37    1.12 
  -1  -3  -1   14.61    1.03 
   2   4   1   58.64    3.81 
  -2  -4   1   56.29    3.90 
   2   4   1   55.61    3.79 
   2   4   1   54.30    3.79 
  -2  -4   1   53.09    3.79 
   2   4   1   57.32    3.80 
   2   4   1   61.29    3.86 
   2   4   1   54.19    3.79 
   2   4   1   58.98    3.80 
   2   4   1   55.91    3.80 
  -2  -4   1   56.38    3.79 
   2   4   1   62.86    4.41 
   2   4   1   62.59    3.81 
  -2  -4   1   61.47    3.80 
  -2  -4   1   57.44    3.79 
  -2  -4  -1   56.57    3.84 
   2   4  -1   53.30    3.73 
  -2  -4  -1   49.06    3.73 
   2   4  -1   66.62    3.80 
   2   4  -1   52.68    3.72 
   2   4  -1   55.02    3.73 
  -2  -4  -1   54.37    3.73 
   2   4  -1   60.72    3.74 
   2   4  -1   53.72    3.72 
   2   4  -1   53.09    3.79 
  -2  -4  -1   57.93    3.73 
   2   4  -1   64.76    3.75 
  -2  -4  -1   56.63    3.73 
   2   4  -1   53.86    4.28 
   2   4  -1   61.86    3.74 
   3   5   1  219.79   14.22 
   3   5   1  228.21   15.12 
   3   5   1  202.32   14.31 
   3   5  -1  249.09   16.07 
   3   5  -1  206.62   15.26 
   3   5  -1  224.08   15.17 
   3   5  -1  246.90   16.08 
   4   6   1   37.43    2.56 
   4   6   1   37.46    2.57 
   4   6   1   37.82    2.58 
   4   6   1   39.08    2.58 
   4   6   1   38.87    2.69 
   4   6   1   39.38    3.60 
  -4  -6   1   38.66    2.78 
  -4  -6   1   38.12    2.56 
  -4  -6   1   39.29    2.57 
   4   6   1   41.05    3.69 
  -4  -6   1   40.10    2.59 
   4   6   1   37.39    2.56 
   4   6   1   39.76    2.58 
  -4  -6   1   39.04    2.76 
   4   6   1   38.55    2.57 
   4   6  -1   42.48    3.84 
   4   6  -1   40.29    2.76 
  -4  -6  -1   43.80    2.79 
   4   6  -1   44.33    3.88 
  -4  -6  -1   41.75    2.99 
   4   6  -1   42.07    2.79 
  -4  -6  -1   43.22    2.78 
   4   6  -1   36.64    2.77 
   4   6  -1   40.10    2.78 
   4   6  -1   41.78    2.78 
  -4  -6  -1   40.91    2.77 
  -4  -6  -1   41.30    2.97 
   4   6  -1   48.31    2.78 
   4   6  -1   40.57    2.78 
   5   7   1   56.58    5.56 
   5   7   1   60.00    3.79 
   5   7   1   55.14    3.75 
   5   7   1   60.61    3.80 
  -5  -7   1   48.58    4.07 
   5   7   1   54.03    3.78 
   5   7   1   58.72    3.92 
  -5  -7   1   62.38    4.10 
   5   7   1   58.10    3.76 
   5   7   1   58.10    3.77 
  -5  -7   1   55.13    3.77 
  -5  -7   1   55.58    3.80 
   5   7   1   63.18    5.48 
  -5  -7   1   53.71    3.76 
  -5  -7  -1   66.78    4.18 
  -5  -7  -1   59.63    4.18 
   5   7  -1   54.10    3.81 
  -5  -7  -1   59.22    3.82 
  -5  -7  -1   57.26    3.83 
   5   7  -1   55.27    5.47 
   5   7  -1   56.71    3.82 
   5   7  -1   55.11    3.83 
  -5  -7  -1   62.52    3.85 
  -5  -7  -1   57.00    3.83 
   5   7  -1   55.29    3.83 
   5   7  -1   59.73    3.84 
   5   7  -1   52.56    3.83 
   5   7  -1   53.26    3.81 
   5   7  -1   64.00    4.00 
   5   7  -1   56.48    3.85 
   6   8   1    0.30    0.80 
  -6  -8   1    0.53    0.28 
   6   8   1    0.72    0.08 
   6   8   1    0.61    0.11 
  -6  -8   1    0.83    0.10 
   6   8   1    0.93    0.09 
  -6  -8   1    0.84    0.10 
  -6  -8   1    0.76    0.09 
  -6  -8   1    0.77    0.28 
   6   8   1    0.85    0.10 
  -6  -8   1    0.52    0.11 
   6   8   1    0.60    0.12 
   6   8   1    0.35    1.95 
   6   8   1    0.72    0.10 
   6   8   1    0.60    0.20 
   6   8   1    0.53    0.10 
   6   8  -1    0.66    0.12 
   6   8  -1    0.53    0.09 
  -6  -8  -1    0.63    0.14 
   6   8  -1    0.23    1.14 
  -6  -8  -1    0.35    0.23 
   6   8  -1    0.62    0.08 
  -6  -8  -1    0.84    0.12 
   6   8  -1    0.58    0.08 
  -6  -8  -1    0.65    0.08 
  -6  -8  -1    0.85    0.29 
   6   8  -1    0.53    0.23 
   6   8  -1    0.55    1.06 
   6   8  -1    0.58    0.09 
  -6  -8  -1    0.39    0.08 
   7   9   1   20.16    1.71 
   7   9   1   19.53    3.68 
   7   9   1   18.29    3.54 
   7   9   1   23.06    1.51 
   7   9   1   22.49    1.54 
   7   9   1   24.18    1.51 
   7   9   1   23.71    1.53 
  -7  -9   1   21.80    1.93 
   7   9   1   22.49    1.56 
  -7  -9   1   23.59    1.57 
  -7  -9   1   19.57    1.94 
  -7  -9   1   22.87    1.53 
   7   9   1   23.02    1.58 
  -7  -9   1   23.14    1.52 
  -7  -9  -1   22.68    2.01 
   7   9  -1   24.95    1.60 
  -7  -9  -1   24.39    1.62 
   7   9  -1   23.72    1.63 
  -7  -9  -1   21.40    2.04 
   7   9  -1   25.24    1.62 
   7   9  -1   24.76    1.63 
   7   9  -1   18.40    3.55 
   7   9  -1   23.66    1.60 
   7   9  -1   20.70    3.71 
   7   9  -1   22.07    1.82 
  -7  -9  -1   26.62    1.62 
  -7  -9  -1   24.43    1.66 
   7   9  -1   24.13    1.66 
   8  10   1    2.40    0.22 
   8  10   1    2.76    0.19 
   8  10   1    1.44    0.39 
   8  10   1    1.87    0.24 
   8  10   1    1.49    0.30 
   8  10   1    2.38    0.21 
  -8 -10   1    1.64    0.23 
   8  10   1    2.53    0.20 
   8  10   1    1.85    0.23 
  -8 -10   1    2.17    0.20 
  -8 -10  -1    2.78    0.28 
   8  10  -1    1.96    0.42 
   8  10  -1    2.72    0.22 
   8  10  -1    2.47    0.24 
   8  10  -1    2.35    0.21 
   8  10  -1    2.58    0.23 
  -8 -10  -1    2.79    0.22 
   8  10  -1    2.30    0.27 
   8  10  -1    2.13    0.25 
  -9 -11   1    9.26    0.68 
   9  11   1    9.35    0.70 
  -9 -11   1    8.88    0.74 
   9  11   1    9.29    0.73 
   9  11   1    9.75    0.75 
   9  11   1    9.26    0.72 
   9  11   1   10.33    1.06 
   9  11   1   10.17    0.68 
   9  11  -1    9.10    0.67 
   9  11  -1    9.32    0.73 
   9  11  -1    9.65    1.03 
   9  11  -1    8.74    0.68 
  -9 -11  -1    8.71    0.71 
  -9 -11  -1    8.45    0.66 
   9  11  -1    9.43    0.71 
   9  11  -1    9.52    0.66 
  10  12   1    7.68    0.64 
 -10 -12   1    7.58    0.64 
  10  12   1    7.24    0.57 
 -10 -12   1    7.58    0.57 
  10  12   1    7.69    0.56 
  10  12   1    7.25    0.62 
  10  12  -1    8.76    0.59 
  10  12  -1    7.53    0.64 
 -10 -12  -1    7.21    0.59 
  10  12  -1    8.34    0.67 
  10  12  -1    7.75    0.60 
 -10 -12  -1    7.64    0.66 
 -11 -13   1    2.32    0.24 
  11  13   1    2.16    0.23 
  11  13   1    2.25    0.24 
 -11 -13   1    2.07    0.29 
 -11 -13  -1    2.00    0.28 
  11  13  -1    2.05    0.22 
  11  13  -1    2.12    0.23 
 -11 -13  -1    1.87    0.22 
  12  14   1    2.29    0.27 
  12  14   1    2.14    0.24 
 -12 -14   1    2.26    0.33 
 -12 -14  -1    1.82    0.32 
  12  14  -1    2.91    0.28 
  12  14  -1    2.70    0.26 
 -12 -14  -1    1.91    0.31 
 -13 -15   1    0.11    0.15 
  13  15   1    0.04    0.14 
 -13 -15   1   -0.03    0.12 
  13  15  -1   -0.01    0.15 
 -13 -15  -1    0.09    0.15 
  14  12   2    0.26    0.17 
  14  12   2    0.10    0.15 
 -14 -12   2   -0.01    0.26 
  14  12  -2   -0.04    0.17 
 -13 -11   2    1.91    0.29 
  13  11   2    2.00    0.24 
  13  11   2    1.86    0.23 
  13  11  -2    2.56    0.27 
 -13 -11  -2    1.83    0.28 
  13  11  -2    2.08    0.25 
 -12 -10   2    3.14    0.37 
  12  10   2    3.54    0.31 
 -12 -10   2    3.52    0.32 
  12  10   2    3.38    0.32 
 -12 -10  -2    3.46    0.32 
 -12 -10  -2    3.44    0.37 
  12  10  -2    3.95    0.34 
  12  10  -2    3.59    0.31 
  12  10  -2    2.65    0.34 
  11   9   2    3.39    0.36 
  11   9   2    3.72    0.34 
  11   9   2    3.76    0.32 
 -11  -9   2    3.73    0.40 
 -11  -9   2    4.40    0.34 
 -11  -9  -2    3.97    0.40 
  11   9  -2    3.73    0.41 
  11   9  -2    4.09    0.34 
 -11  -9  -2    4.13    0.35 
  11   9  -2    3.97    0.36 
  11   9  -2    4.17    0.40 
  10   8   2   21.91    1.51 
 -10  -8   2   22.48    1.58 
  10   8   2   21.92    1.52 
  10   8   2   21.31    1.50 
  10   8   2   20.43    1.54 
 -10  -8   2   22.58    1.52 
  10   8   2   23.75    1.56 
  10   8  -2   21.10    1.53 
  10   8  -2   23.05    1.50 
  10   8  -2   22.75    1.56 
  10   8  -2   22.66    1.52 
 -10  -8  -2   21.79    1.51 
 -10  -8  -2   20.72    1.55 
  10   8  -2   21.09    1.48 
  -9  -7   2    9.50    0.72 
   9   7   2   11.05    0.74 
   9   7   2    9.13    0.75 
   9   7   2    9.11    0.77 
   9   7   2   11.13    0.72 
   9   7   2   11.18    0.75 
   9   7   2   10.68    0.71 
   9   7   2    9.90    0.79 
  -9  -7   2    9.24    0.77 
  -9  -7  -2   10.90    0.77 
   9   7  -2   10.01    0.69 
   9   7  -2    9.96    0.70 
   9   7  -2    9.94    0.72 
   9   7  -2    7.93    0.80 
   9   7  -2    8.88    0.76 
  -9  -7  -2   11.18    0.72 
   9   7  -2    9.88    0.73 
   8   6   2   10.77    0.72 
   8   6   2    9.71    0.74 
   8   6   2   11.00    0.73 
   8   6   2    9.58    0.77 
   8   6   2   10.61    0.73 
  -8  -6   2   11.21    0.72 
  -8  -6   2   11.17    0.78 
   8   6   2    9.62    0.75 
   8   6   2    6.17    2.27 
  -8  -6   2    9.22    1.21 
   8   6  -2   11.98    0.78 
   8   6  -2   11.69    0.79 
   8   6  -2    9.76    2.86 
   8   6  -2   10.98    0.79 
   8   6  -2   10.52    1.02 
  -8  -6  -2   10.01    1.29 
  -8  -6  -2   11.21    0.78 
   8   6  -2   10.73    0.82 
   8   6  -2   11.83    0.80 
   8   6  -2   11.21    0.83 
   8   6  -2   11.47    0.80 
  -8  -6  -2   11.97    0.83 
  -8  -6  -2   10.01    0.76 
   7   5   2   28.15    1.91 
   7   5   2   28.38    1.74 
  -7  -5   2   23.46    1.69 
  -7  -5   2   23.43    1.67 
  -7  -5   2   24.52    1.73 
   7   5   2   23.72    1.70 
   7   5   2   25.60    1.71 
   7   5   2   28.15    1.72 
   7   5   2   23.85    1.68 
   7   5   2   28.13    3.65 
   7   5   2   23.00    1.67 
   7   5   2   27.02    3.64 
  -7  -5   2   23.30    1.68 
   7   5  -2   22.30    3.38 
   7   5  -2   24.69    1.65 
  -7  -5  -2   24.07    1.64 
  -7  -5  -2   27.56    2.04 
   7   5  -2   25.82    1.87 
   7   5  -2   22.83    1.63 
  -7  -5  -2   25.53    1.68 
   7   5  -2   25.55    1.67 
  -7  -5  -2   23.21    1.64 
   7   5  -2   22.57    1.63 
   7   5  -2   23.71    3.61 
  -7  -5  -2   24.28    1.63 
   7   5  -2   27.03    1.69 
   7   5  -2   24.57    1.65 
  -7  -5  -2   22.46    2.00 
   7   5  -2   22.61    1.65 
  -6  -4   2   11.54    1.05 
  -6  -4   2   10.30    1.05 
   6   4   2   10.46    0.81 
   6   4   2   11.98    0.79 
   6   4   2   10.75    0.94 
  -6  -4   2   12.33    0.78 
   6   4   2   11.09    0.81 
   6   4   2   14.03    2.13 
   6   4   2   12.19    0.78 
   6   4   2   12.04    0.78 
   6   4   2   10.79    2.00 
  -6  -4   2   11.67    0.79 
  -6  -4   2   11.63    0.78 
  -6  -4   2   11.18    0.82 
   6   4  -2   11.31    0.82 
   6   4  -2   10.82    0.84 
   6   4  -2   12.02    0.82 
  -6  -4  -2   12.18    0.81 
   6   4  -2   11.66    0.98 
   6   4  -2   10.69    2.02 
   6   4  -2   11.62    0.81 
  -6  -4  -2   11.43    0.82 
  -6  -4  -2   13.38    1.13 
   6   4  -2   13.47    2.12 
   6   4  -2   11.71    0.84 
   6   4  -2   12.14    0.81 
  -6  -4  -2   12.79    0.82 
  -6  -4  -2   13.47    0.85 
  -6  -4  -2   10.93    1.06 
  -5  -3   2   18.90    1.37 
  -5  -3   2   16.91    1.16 
  -5  -3   2   16.33    1.14 
   5   3   2   16.62    1.15 
  -5  -3   2   16.22    1.13 
  -5  -3   2   16.24    1.36 
   5   3   2   15.57    2.14 
   5   3   2   18.29    1.17 
   5   3   2   16.31    1.13 
  -5  -3   2   16.19    1.13 
   5   3   2   16.56    1.14 
   5   3   2   18.11    1.15 
   5   3   2   18.52    2.20 
  -5  -3  -2   13.37    0.97 
  -5  -3  -2   13.89    1.00 
   5   3  -2   13.47    0.98 
   5   3  -2   14.35    0.99 
  -5  -3  -2   13.97    0.98 
  -5  -3  -2   14.21    0.97 
   5   3  -2   16.52    1.01 
  -5  -3  -2   13.25    1.19 
   5   3  -2   14.11    0.98 
   5   3  -2   13.37    0.97 
   5   3  -2   16.54    1.13 
   5   3  -2   15.24    1.00 
  -5  -3  -2   16.74    1.22 
  -4  -2   2   92.35    5.86 
  -4  -2   2   94.82    5.88 
  -4  -2   2   88.16    5.85 
   4   2   2   80.96    5.87 
   4   2   2   88.34    5.86 
   4   2   2   92.08    6.86 
   4   2   2   82.51    5.94 
   4   2   2   85.56    5.87 
   4   2   2   88.58    5.85 
   4   2   2   87.98    5.85 
   4   2   2   95.71    5.86 
  -4  -2   2   91.83    6.05 
   4   2  -2   91.26    6.05 
  -4  -2  -2   93.36    6.22 
   4   2  -2   87.73    6.03 
  -4  -2  -2   95.80    6.06 
  -4  -2  -2   91.15    6.04 
  -4  -2  -2   90.14    6.04 
   4   2  -2   90.66    6.03 
   4   2  -2   89.31    6.06 
   4   2  -2   83.60    6.13 
  -4  -2  -2   93.44    6.04 
   4   2  -2  100.01    7.80 
   4   2  -2   92.61    6.04 
   4   2  -2   96.71    6.04 
  -3  -1   2   99.10    6.06 
  -3  -1   2   90.42    5.95 
  -3  -1   2   94.34    6.07 
   3   1   2   94.42    5.95 
   3   1   2   86.09    5.94 
   3   1   2   94.37    6.62 
  -3  -1   2   79.35    5.93 
   3   1   2   86.47    5.93 
   3   1   2   91.65    5.94 
  -3  -1   2   89.39    5.95 
   3   1   2   89.39    5.93 
   3   1   2   96.77    6.00 
   3   1   2   86.62    5.93 
   3   1   2   86.16    5.93 
   3   1  -2   82.21    5.70 
  -3  -1  -2   78.94    5.82 
   3   1  -2   96.64    5.71 
   3   1  -2   79.56    5.70 
   3   1  -2   93.66    5.72 
  -3  -1  -2   81.17    5.70 
  -3  -1  -2   86.24    5.70 
  -3  -1  -2   86.03    5.71 
   3   1  -2   87.65    5.71 
   3   1  -2  100.23    6.46 
  -3  -1  -2   91.49    5.71 
   3   1  -2   87.27    5.70 
   3   1  -2   78.95    5.71 
   2   0   2  106.69    7.05 
   2   0   2  107.80    7.05 
   2   0   2  103.18    7.44 
  -2   0   2   92.48    7.04 
  -2   0   2  108.17    7.05 
   2   0   2  108.37    7.04 
   2   0   2  109.42    7.05 
   2   0   2  103.28    7.05 
  -2   0   2  122.89    7.57 
   2   0   2  106.87    7.05 
  -2   0   2  112.99    7.05 
   2   0  -2  123.31    7.54 
   2   0  -2  102.65    7.07 
  -2   0  -2  109.04    7.49 
  -2   0  -2   99.52    7.06 
   2   0  -2  108.65    7.06 
   2   0  -2  117.42    7.12 
   2   0  -2  108.78    7.06 
   2   0  -2  100.43    7.06 
  -2   0  -2  109.27    7.07 
   2   0  -2  104.24    7.06 
  -2   0  -2  101.30    7.10 
  -1   1   2   83.14    5.94 
  -1   1   2   94.21    6.15 
   1  -1   2   87.88    5.94 
   1  -1   2   90.03    5.94 
  -1   1   2   86.04    5.94 
   1  -1   2   89.29    5.94 
   1  -1   2  103.87    6.15 
   1  -1  -2   80.00    5.62 
   1  -1  -2   90.75    5.64 
  -1   1  -2   84.63    5.62 
  -1   1  -2   86.03    5.62 
   1  -1  -2   90.71    5.83 
  -1   1  -2   81.76    5.62 
   0   2   2   17.50    1.22 
   0   2   2   19.66    1.20 
   0   2   2   19.53    1.19 
   0  -2   2   16.33    1.19 
   0  -2   2   16.99    1.19 
   0  -2   2   21.12    1.37 
   0  -2   2   16.93    1.19 
   0  -2   2   16.86    1.19 
   0  -2   2   20.25    1.22 
   0   2   2   17.91    1.19 
   0   2   2   16.96    1.19 
   0  -2  -2   18.90    1.29 
   0  -2  -2   20.15    1.27 
   0   2  -2   21.91    1.27 
   0   2  -2   20.12    1.29 
   0   2  -2   16.48    1.26 
   0   2  -2   21.37    1.26 
   0  -2  -2   20.00    1.26 
   0   2  -2   18.58    1.26 
   0   2  -2   19.01    1.42 
   0  -2  -2   17.74    1.26 
   0  -2  -2   16.65    1.26 
   1   3   2   55.23    3.54 
  -1  -3   2   56.39    3.92 
   1   3   2   54.21    3.53 
  -1  -3   2   52.45    3.53 
  -1  -3   2   52.17    3.54 
   1   3   2   49.65    3.53 
   1   3   2   52.80    3.54 
   1   3   2   50.99    3.54 
   1   3   2   52.18    3.54 
   1   3   2   53.35    3.57 
   1   3   2   61.46    3.61 
  -1  -3   2   52.89    3.53 
  -1  -3   2   59.54    3.58 
  -1  -3   2   54.99    3.54 
   1   3   2   50.83    3.53 
   1   3   2   52.19    3.55 
   1   3  -2   52.33    3.52 
  -1  -3  -2   57.72    3.52 
  -1  -3  -2   50.70    3.52 
  -1  -3  -2   52.57    3.52 
  -1  -3  -2   53.93    3.52 
   1   3  -2   50.02    3.52 
   1   3  -2   55.30    3.52 
  -1  -3  -2   55.33    3.58 
  -1  -3  -2   51.46    3.55 
   1   3  -2   53.70    3.52 
   1   3  -2   52.87    3.51 
   1   3  -2   54.44    3.87 
   1   3  -2   54.47    3.51 
   1   3  -2   56.04    3.53 
  -1  -3  -2   52.02    3.51 
   2   4   2   50.87    3.60 
   2   4   2   59.71    3.72 
   2   4   2   56.11    3.61 
   2   4   2   53.29    3.61 
  -2  -4   2   51.62    3.60 
   2   4   2   55.42    3.62 
   2   4   2   52.24    3.61 
   2   4   2   52.45    3.60 
   2   4   2   51.09    3.60 
  -2  -4   2   62.86    3.73 
  -2  -4   2   52.46    3.60 
   2   4   2   57.36    4.19 
  -2  -4   2   57.31    3.63 
   2   4  -2   45.10    3.14 
   2   4  -2   45.12    3.14 
  -2  -4  -2   53.68    3.78 
  -2  -4  -2   45.76    3.20 
  -2  -4  -2   49.58    3.14 
  -2  -4  -2   50.99    3.25 
   2   4  -2   49.80    3.15 
   2   4  -2   46.20    3.13 
   2   4  -2   43.03    3.20 
   2   4  -2   44.07    3.13 
  -2  -4  -2   48.18    3.16 
   2   4  -2   53.51    3.16 
   2   4  -2   50.65    3.75 
   2   4  -2   48.18    3.15 
  -2  -4  -2   43.33    3.15 
  -2  -4  -2   47.49    3.14 
  -3  -5   2    2.96    0.22 
  -3  -5   2    2.49    0.34 
   3   5   2    2.80    0.23 
   3   5   2    3.28    0.23 
   3   5   2    3.15    0.21 
   3   5   2    3.41    0.22 
  -3  -5   2    2.75    0.23 
   3   5   2    3.23    0.22 
  -3  -5   2    2.90    0.21 
   3   5   2    2.85    0.22 
  -3  -5   2    3.47    0.22 
   3   5   2    2.79    0.22 
  -3  -5   2    3.24    0.37 
   3   5  -2    2.80    0.26 
  -3  -5  -2    3.80    0.39 
   3   5  -2    4.17    0.83 
   3   5  -2    3.01    0.87 
   3   5  -2    3.05    0.25 
  -3  -5  -2    3.20    0.26 
   3   5  -2    3.29    0.25 
  -3  -5  -2    3.67    0.25 
   3   5  -2    3.68    0.25 
   3   5  -2    3.83    0.24 
   3   5  -2    3.66    0.24 
   3   5  -2    3.77    0.37 
   4   6   2   25.88    1.64 
   4   6   2   23.52    2.57 
   4   6   2   24.80    1.66 
   4   6   2   25.72    1.66 
  -4  -6   2   23.86    1.63 
   4   6   2   26.32    1.64 
  -4  -6   2   24.55    1.65 
   4   6   2   25.02    1.64 
  -4  -6   2   24.89    1.86 
  -4  -6   2   23.92    1.64 
  -4  -6   2   23.31    1.82 
   4   6   2   26.65    2.75 
   4   6   2   24.90    1.66 
   4   6   2   21.48    1.79 
   4   6   2   22.10    1.64 
   4   6   2   27.27    1.65 
  -4  -6   2   24.87    1.66 
  -4  -6  -2   26.33    1.65 
   4   6  -2   21.18    1.80 
   4   6  -2   22.78    1.66 
  -4  -6  -2   27.00    1.67 
   4   6  -2   26.53    2.66 
   4   6  -2   24.72    1.64 
  -4  -6  -2   27.24    1.65 
  -4  -6  -2   25.26    1.86 
   4   6  -2   22.68    1.64 
   4   6  -2   23.38    1.64 
  -4  -6  -2   25.81    1.64 
   4   6  -2   24.83    1.65 
   4   6  -2   22.93    1.66 
  -4  -6  -2   25.76    1.86 
  -5  -7   2   29.03    1.80 
   5   7   2   30.04    1.80 
  -5  -7   2   22.66    2.12 
   5   7   2   27.04    1.83 
   5   7   2   28.57    1.80 
   5   7   2   26.43    1.81 
   5   7   2   25.17    1.83 
  -5  -7   2   26.94    1.83 
   5   7   2   26.93    1.82 
   5   7   2   29.54    1.82 
  -5  -7   2   27.37    1.81 
  -5  -7   2   24.36    2.20 
   5   7   2   25.45    3.37 
   5   7  -2   24.32    1.77 
  -5  -7  -2   23.50    2.11 
   5   7  -2   28.17    1.75 
   5   7  -2   21.65    1.77 
  -5  -7  -2   28.58    1.75 
   5   7  -2   31.33    3.88 
   5   7  -2   27.65    1.74 
  -5  -7  -2   25.50    2.25 
   5   7  -2   24.22    1.76 
  -5  -7  -2   25.22    1.78 
  -5  -7  -2   29.65    1.76 
   5   7  -2   28.30    1.76 
   5   7  -2   26.47    1.76 
   6   8   2    9.37    0.70 
   6   8   2   10.42    2.23 
   6   8   2    9.92    0.72 
  -6  -8   2    9.75    0.72 
   6   8   2    9.83    0.69 
   6   8   2    9.77    0.67 
  -6  -8   2   11.59    1.03 
  -6  -8   2    9.92    0.68 
   6   8   2    8.54    0.83 
   6   8   2   10.48    0.71 
  -6  -8   2    8.24    0.97 
   6   8   2    8.94    2.16 
  -6  -8   2   10.13    0.69 
  -6  -8   2   10.00    0.69 
   6   8  -2    9.44    0.68 
  -6  -8  -2    9.27    0.96 
  -6  -8  -2    9.24    0.65 
   6   8  -2    8.94    0.67 
  -6  -8  -2    8.69    0.66 
   6   8  -2    8.70    0.65 
  -6  -8  -2    9.15    0.66 
  -6  -8  -2   10.27    0.70 
   6   8  -2   10.17    0.85 
   6   8  -2    9.66    0.67 
   6   8  -2    9.64    2.15 
   6   8  -2   11.31    2.23 
   6   8  -2    9.40    0.66 
  -6  -8  -2    8.85    0.97 
   6   8  -2   10.47    0.70 
   7   9   2   13.05    0.91 
  -7  -9   2   12.58    1.31 
   7   9   2   12.83    0.86 
  -7  -9   2   13.96    0.92 
   7   9   2   11.54    0.85 
   7   9   2   12.08    0.88 
  -7  -9   2   11.32    1.24 
   7   9   2   12.46    0.89 
   7   9   2   13.04    0.93 
  -7  -9   2   12.22    0.87 
   7   9   2   10.35    2.79 
  -7  -9   2   12.06    0.87 
   7   9   2   12.67    0.87 
   7   9   2   12.39    1.08 
   7   9   2   16.18    3.48 
  -7  -9  -2   13.44    0.93 
   7   9  -2   13.07    2.98 
   7   9  -2   12.47    1.14 
   7   9  -2   12.81    0.91 
   7   9  -2   16.55    5.02 
  -7  -9  -2   11.52    1.35 
   7   9  -2   13.53    0.94 
   7   9  -2   13.13    0.93 
  -7  -9  -2   13.48    0.93 
  -7  -9  -2   15.56    0.96 
   7   9  -2   15.26    1.00 
  -7  -9  -2   13.30    1.33 
   7   9  -2   12.98    0.97 
   7   9  -2   14.08    0.92 
  -7  -9  -2   13.51    0.97 
   7   9  -2   11.76    0.93 
   8  10   2   13.19    0.93 
  -8 -10   2   12.60    0.87 
  -8 -10   2   13.21    0.87 
   8  10   2   12.49    0.85 
   8  10   2   12.35    0.91 
   8  10   2   11.80    0.89 
   8  10   2   10.01    1.09 
   8  10   2   12.46    0.88 
   8  10   2   12.21    0.86 
   8  10   2   12.99    0.92 
  -8 -10   2   12.65    0.93 
   8  10  -2   12.08    0.89 
   8  10  -2   11.13    0.88 
  -8 -10  -2   12.10    0.89 
   8  10  -2   10.38    1.07 
   8  10  -2   12.59    0.83 
   8  10  -2   11.42    0.85 
  -8 -10  -2   12.73    0.84 
  -8 -10  -2   11.75    0.83 
   8  10  -2   12.55    0.82 
   9  11   2   14.27    1.01 
   9  11   2   13.40    0.95 
  -9 -11   2   13.06    0.94 
   9  11   2   14.41    1.31 
   9  11   2   12.31    0.98 
  -9 -11   2   13.63    1.01 
   9  11   2   12.55    0.97 
   9  11   2   14.06    0.94 
   9  11  -2   13.09    0.91 
   9  11  -2   13.07    1.26 
   9  11  -2   13.31    0.89 
  -9 -11  -2   12.55    0.90 
   9  11  -2   12.47    0.96 
   9  11  -2   11.50    0.96 
   9  11  -2   12.67    0.95 
  -9 -11  -2   13.31    0.97 
 -10 -12   2   12.88    0.99 
  10  12   2   12.76    0.90 
 -10 -12   2   12.71    0.91 
 -10 -12  -2   12.85    0.95 
  10  12  -2   14.46    0.95 
  10  12  -2   13.41    1.00 
  10  12  -2   13.36    1.02 
 -10 -12  -2   12.62    1.01 
  10  12  -2   13.45    0.96 
  11  13   2    1.68    0.20 
 -11 -13   2    1.62    0.26 
 -11 -13   2    1.71    0.21 
  11  13   2    1.53    0.21 
  11  13  -2    1.41    0.19 
 -11 -13  -2    1.26    0.24 
 -11 -13  -2    1.60    0.20 
  11  13  -2    1.46    0.20 
  11  13  -2    1.55    0.26 
  12  14   2    5.10    0.42 
  12  14   2    5.08    0.45 
 -12 -14   2    5.20    0.52 
 -12 -14  -2    5.01    0.53 
 -12 -14  -2    4.89    0.53 
  12  14  -2    5.71    0.47 
  12  14  -2    5.67    0.44 
  13  15   2    0.59    0.18 
 -13 -15   2    0.85    0.16 
  13  15   2    0.62    0.18 
 -13 -15   2    0.57    0.20 
  13  15  -2    0.94    0.20 
 -13 -15  -2    0.91    0.21 
 -14 -12   3    0.52    0.26 
  14  12   3    0.84    0.20 
  14  12   3    0.53    0.17 
  14  12  -3    0.55    0.18 
 -14 -12  -3    0.72    0.26 
  13  11   3    2.90    0.28 
 -13 -11   3    2.43    0.31 
  13  11   3    2.30    0.26 
 -13 -11  -3    2.22    0.29 
  13  11  -3    2.44    0.27 
  13  11  -3    2.14    0.25 
 -12 -10   3    3.99    0.41 
  12  10   3    4.21    0.35 
 -12 -10   3    3.75    0.35 
  12  10   3    4.21    0.36 
  12  10  -3    4.52    0.36 
 -12 -10  -3    3.73    0.41 
 -12 -10  -3    3.86    0.36 
  12  10  -3    4.03    0.37 
  12  10  -3    4.17    0.40 
  11   9   3    1.96    0.23 
 -11  -9   3    1.96    0.27 
 -11  -9   3    2.01    0.22 
  11   9   3    1.82    0.21 
  11   9  -3    1.92    0.20 
  11   9  -3    1.50    0.26 
  11   9  -3    1.63    0.21 
 -11  -9  -3    1.55    0.20 
 -11  -9  -3    1.51    0.24 
  11   9  -3    1.38    0.24 
  10   8   3    4.33    0.37 
  10   8   3    4.48    0.38 
 -10  -8   3    4.80    0.44 
  10   8   3    4.60    0.55 
  10   8   3    5.10    0.43 
  10   8   3    4.15    0.40 
  10   8   3    4.36    0.36 
 -10  -8   3    4.86    0.38 
  10   8  -3    3.89    0.31 
  10   8  -3    3.85    0.32 
 -10  -8  -3    4.10    0.33 
  10   8  -3    3.59    0.34 
 -10  -8  -3    3.53    0.37 
  10   8  -3    3.60    0.37 
  -9  -7   3   15.14    1.13 
   9   7   3   15.44    1.10 
   9   7   3   14.34    1.11 
   9   7   3   17.02    1.09 
   9   7   3   16.16    1.06 
   9   7   3   14.99    1.10 
   9   7   3   16.36    1.07 
   9   7   3   14.86    1.13 
  -9  -7   3   15.22    1.07 
   9   7  -3   15.16    1.14 
   9   7  -3   15.38    1.16 
   9   7  -3   16.04    1.08 
   9   7  -3   16.13    1.12 
   9   7  -3   17.25    1.10 
   9   7  -3   16.07    1.11 
  -9  -7  -3   15.51    1.10 
  -9  -7  -3   15.02    1.14 
   8   6   3   17.15    1.51 
  -8  -6   3   19.97    1.28 
   8   6   3   19.70    1.27 
   8   6   3   18.32    3.98 
   8   6   3   19.64    1.29 
  -8  -6   3   19.40    1.33 
   8   6   3   17.94    1.30 
   8   6   3   18.18    1.32 
   8   6   3   17.69    1.31 
   8   6  -3   21.52    1.38 
   8   6  -3   21.37    1.39 
  -8  -6  -3   19.58    1.37 
   8   6  -3   21.41    1.37 
  -8  -6  -3   17.22    1.84 
   8   6  -3   20.84    1.43 
  -8  -6  -3   20.70    1.42 
   8   6  -3   20.05    1.41 
  -8  -6  -3   21.31    1.36 
   8   6  -3   15.64    3.87 
   8   6  -3   17.17    1.60 
   7   5   3   12.31    0.89 
   7   5   3   10.51    2.57 
   7   5   3   12.85    0.86 
  -7  -5   3   12.39    0.90 
  -7  -5   3   12.94    0.85 
  -7  -5   3   12.89    1.19 
   7   5   3   11.48    0.87 
   7   5   3   12.89    0.87 
   7   5   3   12.36    0.85 
   7   5   3   13.67    2.72 
  -7  -5   3   11.53    1.21 
  -7  -5   3   13.28    0.87 
   7   5   3   11.40    1.04 
  -7  -5   3   13.30    0.85 
   7   5   3   11.70    0.88 
   7   5   3   12.31    0.85 
  -7  -5  -3   12.92    0.93 
   7   5  -3   13.91    0.95 
   7   5  -3   13.24    0.93 
   7   5  -3   14.09    0.92 
   7   5  -3   12.66    0.90 
  -7  -5  -3   11.73    1.24 
   7   5  -3   11.09    1.08 
   7   5  -3   13.27    0.89 
  -7  -5  -3   12.44    1.24 
  -7  -5  -3   13.12    0.90 
  -7  -5  -3   12.70    0.90 
   7   5  -3   13.61    0.89 
   7   5  -3   11.64    2.51 
  -7  -5  -3   13.84    0.89 
   7   5  -3   12.80    2.76 
   7   5  -3   13.74    0.91 
   6   4   3   15.58    1.02 
  -6  -4   3   15.55    1.03 
   6   4   3   14.65    1.05 
  -6  -4   3   14.88    1.02 
   6   4   3   14.79    2.26 
  -6  -4   3   15.25    1.06 
   6   4   3   15.41    1.03 
  -6  -4   3   16.61    1.31 
   6   4   3   14.41    1.17 
   6   4   3   14.84    1.01 
  -6  -4   3   12.80    1.28 
   6   4   3   15.88    1.04 
   6   4   3   13.36    2.27 
  -6  -4  -3   13.22    0.96 
   6   4  -3   15.15    1.00 
   6   4  -3   15.18    0.99 
   6   4  -3   14.30    2.29 
   6   4  -3   14.31    0.97 
  -6  -4  -3   14.26    0.96 
  -6  -4  -3   13.36    0.96 
   6   4  -3   13.88    0.95 
  -6  -4  -3   14.50    1.26
[truncated: 5,475,289 more chars]
