# Supplementary material for: One‐Pot Synthesis of Chiral Succinate Dehydrogenase Inhibitors and Antifungal Activity Studies
Source: Adv Sci (Weinh). 2025 May 19;12(22):2416250. doi: 10.1002/advs.202416250 (PMC12165080; doi:10.1002/advs.202416250)
Supplement: Supplementary file 2 — Supporting cif [file ADVS-12-2416250-s002.zip › R-3j.cif]

 
data_240716c_0m 
  
_audit_creation_method            'SHELXL-2018/3' 
_shelx_SHELXL_version_number      '2018/3' 
_chemical_name_systematic         ? 
_chemical_name_common             ? 
_chemical_melting_point           ? 
_chemical_formula_moiety          ? 
_chemical_formula_sum 
 'C20.25 H18.50 Cl1.50 F2 N3 O' 
_chemical_formula_weight          411.05 
  
loop_ 
 _atom_type_symbol 
 _atom_type_description 
 _atom_type_scat_dispersion_real 
 _atom_type_scat_dispersion_imag 
 _atom_type_scat_source 
 'C'  'C'   0.0137   0.0067 
 'International Tables Vol C Tables 4.2.6.8 and 6.1.1.4' 
 'H'  'H'   0.0000   0.0000 
 'International Tables Vol C Tables 4.2.6.8 and 6.1.1.4' 
 'Cl'  'Cl'   0.3281   0.5435 
 'International Tables Vol C Tables 4.2.6.8 and 6.1.1.4' 
 'F'  'F'   0.0583   0.0400 
 'International Tables Vol C Tables 4.2.6.8 and 6.1.1.4' 
 'N'  'N'   0.0253   0.0136 
 'International Tables Vol C Tables 4.2.6.8 and 6.1.1.4' 
 'O'  'O'   0.0389   0.0241 
 'International Tables Vol C Tables 4.2.6.8 and 6.1.1.4' 
  
_space_group_crystal_system       orthorhombic 
_space_group_IT_number            20 
_space_group_name_H-M_alt         'C 2 2 21' 
_space_group_name_Hall            'C 2c 2' 
  
_shelx_space_group_comment 
; 
The symmetry employed for this shelxl refinement is uniquely defined 
by the following loop, which should always be used as a source of 
symmetry information in preference to the above space-group names. 
They are only intended as comments. 
; 
  
loop_ 
 _space_group_symop_operation_xyz 
 'x, y, z' 
 '-x, -y, z+1/2' 
 'x, -y, -z' 
 '-x, y, -z+1/2' 
 'x+1/2, y+1/2, z' 
 '-x+1/2, -y+1/2, z+1/2' 
 'x+1/2, -y+1/2, -z' 
 '-x+1/2, y+1/2, -z+1/2' 
  
_cell_length_a                    11.6584(14) 
_cell_length_b                    30.144(4) 
_cell_length_c                    44.779(5) 
_cell_angle_alpha                 90 
_cell_angle_beta                  90 
_cell_angle_gamma                 90 
_cell_volume                      15737(3) 
_cell_formula_units_Z             32 
_cell_measurement_temperature     100(2) 
_cell_measurement_reflns_used     9861 
_cell_measurement_theta_min       2.58 
_cell_measurement_theta_max       61.09 
  
_exptl_crystal_description        block 
_exptl_crystal_colour             colorless 
_exptl_crystal_density_meas       ? 
_exptl_crystal_density_method     ? 
_exptl_crystal_density_diffrn     1.388 
_exptl_crystal_F_000              6800 
_exptl_transmission_factor_min    ? 
_exptl_transmission_factor_max    ? 
_exptl_crystal_size_max           0.200 
_exptl_crystal_size_mid           0.150 
_exptl_crystal_size_min           0.100 
_exptl_absorpt_coefficient_mu     1.743 
_shelx_estimated_absorpt_T_min    0.722 
_shelx_estimated_absorpt_T_max    0.845 
_exptl_absorpt_correction_type    multi-scan 
_exptl_absorpt_correction_T_min   0.4526 
_exptl_absorpt_correction_T_max   0.7520 
_exptl_absorpt_process_details    ? 
_exptl_absorpt_special_details    ? 
_diffrn_ambient_temperature       100(2) 
_diffrn_radiation_wavelength      1.34139 
_diffrn_radiation_type            GaK\a 
_diffrn_source                    ? 
_diffrn_measurement_device_type   'Bruker d8 venture' 
_diffrn_measurement_method        '\f and \w scans' 
_diffrn_detector_area_resol_mean  ? 
_diffrn_reflns_number             142775 
_diffrn_reflns_av_unetI/netI      0.0467 
_diffrn_reflns_av_R_equivalents   0.0803 
_diffrn_reflns_limit_h_min        -14 
_diffrn_reflns_limit_h_max        14 
_diffrn_reflns_limit_k_min        -37 
_diffrn_reflns_limit_k_max        35 
_diffrn_reflns_limit_l_min        -55 
_diffrn_reflns_limit_l_max        55 
_diffrn_reflns_theta_min          1.717 
_diffrn_reflns_theta_max          56.966 
_diffrn_reflns_theta_full         53.594 
_diffrn_measured_fraction_theta_max   0.998 
_diffrn_measured_fraction_theta_full  0.998 
_diffrn_reflns_Laue_measured_fraction_max    0.998 
_diffrn_reflns_Laue_measured_fraction_full   0.998 
_diffrn_reflns_point_group_measured_fraction_max   0.998 
_diffrn_reflns_point_group_measured_fraction_full  0.998 
_reflns_number_total              16077 
_reflns_number_gt                 15775 
_reflns_threshold_expression      'I > 2\s(I)' 
_reflns_Friedel_coverage          0.846 
_reflns_Friedel_fraction_max      0.997 
_reflns_Friedel_fraction_full     0.997 
  
_reflns_special_details 
; 
 Reflections were merged by SHELXL according to the crystal 
 class for the calculation of statistics and refinement. 
  
 Structure factors included contributions from the .fab file. 
  
 _reflns_Friedel_fraction is defined as the number of unique 
 Friedel pairs measured divided by the number that would be 
 possible theoretically, ignoring centric projections and 
 systematic absences. Completness statistics refer to single and 
 composite reflections containing twin component 1 only. 
; 
  
_computing_data_collection        'Bruker APEX3' 
_computing_cell_refinement        'Bruker SAINT' 
_computing_data_reduction         'Bruker SAINT' 
_computing_structure_solution     'SHELXS-97 (Sheldrick 2008)' 
_computing_structure_refinement 'SHELXL-2018/3 (Sheldrick, 2018)' 
_computing_molecular_graphics     'Bruker SHELXTL' 
_computing_publication_material   'Bruker SHELXTL' 
_refine_special_details 
; 
 Refined as a 2-component inversion twin. 
; 
_refine_ls_structure_factor_coef  Fsqd 
_refine_ls_matrix_type            full 
_refine_ls_weighting_scheme       calc 
_refine_ls_weighting_details 
'w=1/[\s^2^(Fo^2^)+(0.1119P)^2^+85.0598P] where P=(Fo^2^+2Fc^2^)/3' 
_atom_sites_solution_primary      ? 
_atom_sites_solution_secondary    ? 
_atom_sites_solution_hydrogens    geom 
_refine_ls_hydrogen_treatment     constr 
_refine_ls_extinction_method      none 
_refine_ls_extinction_coef        . 
_refine_ls_abs_structure_details 
; 
 Refined as an inversion twin. 
; 
_refine_ls_abs_structure_Flack    0.08(4) 
_chemical_absolute_configuration  ad 
_refine_ls_number_reflns          16077 
_refine_ls_number_parameters      1025 
_refine_ls_number_restraints      13 
_refine_ls_R_factor_all           0.0914 
_refine_ls_R_factor_gt            0.0905 
_refine_ls_wR_factor_ref          0.2393 
_refine_ls_wR_factor_gt           0.2386 
_refine_ls_goodness_of_fit_ref    1.117 
_refine_ls_restrained_S_all       1.118 
_refine_ls_shift/su_max           0.000 
_refine_ls_shift/su_mean          0.000 
  
loop_ 
 _atom_site_label 
 _atom_site_type_symbol 
 _atom_site_fract_x 
 _atom_site_fract_y 
 _atom_site_fract_z 
 _atom_site_U_iso_or_equiv 
 _atom_site_adp_type 
 _atom_site_occupancy 
 _atom_site_site_symmetry_order 
 _atom_site_calc_flag 
 _atom_site_refinement_flags_posn 
 _atom_site_refinement_flags_adp 
 _atom_site_refinement_flags_occupancy 
 _atom_site_disorder_assembly 
 _atom_site_disorder_group 
C1 C 1.0598(9) 0.4995(3) 0.45121(19) 0.046(2) Uani 1 1 d . . . . . 
C2 C 0.9437(10) 0.4959(3) 0.4544(2) 0.052(2) Uani 1 1 d . . . . . 
H2 H 0.894334 0.515765 0.444070 0.063 Uiso 1 1 calc R U . . . 
C3 C 0.8982(10) 0.4633(3) 0.4725(2) 0.052(2) Uani 1 1 d . . . . . 
H3 H 0.817795 0.461539 0.475640 0.062 Uiso 1 1 calc R U . . . 
C4 C 0.9716(12) 0.4333(3) 0.48604(19) 0.057(3) Uani 1 1 d . . . . . 
C5 C 1.0876(12) 0.4352(4) 0.4820(2) 0.064(3) Uani 1 1 d . . . . . 
H5 H 1.136962 0.413771 0.490706 0.076 Uiso 1 1 calc R U . . . 
C6 C 1.1303(11) 0.4692(3) 0.4649(2) 0.058(3) Uani 1 1 d . . . . . 
H6 H 1.210995 0.471759 0.462414 0.070 Uiso 1 1 calc R U . . . 
C7 C 1.1071(8) 0.5374(3) 0.43232(19) 0.0404(18) Uani 1 1 d . . . . . 
H7 H 1.061204 0.564510 0.437165 0.049 Uiso 1 1 calc R U . . . 
C8 C 1.2355(9) 0.5489(3) 0.4379(2) 0.053(2) Uani 1 1 d . . . . . 
H8A H 1.283744 0.524354 0.430915 0.079 Uiso 1 1 calc R U . . . 
H8B H 1.248146 0.553490 0.459317 0.079 Uiso 1 1 calc R U . . . 
H8C H 1.255479 0.575979 0.426999 0.079 Uiso 1 1 calc R U . . . 
C9 C 1.0873(7) 0.5269(2) 0.39938(17) 0.0315(15) Uani 1 1 d . . . . . 
C10 C 1.0194(6) 0.5526(2) 0.38152(16) 0.0267(14) Uani 1 1 d . . . . . 
C11 C 1.0042(7) 0.5424(3) 0.35135(18) 0.0330(15) Uani 1 1 d . . . . . 
H11 H 0.957347 0.560820 0.339175 0.040 Uiso 1 1 calc R U . . . 
C12 C 1.0575(7) 0.5054(3) 0.33913(19) 0.0394(18) Uani 1 1 d . . . . . 
H12 H 1.045843 0.497937 0.318743 0.047 Uiso 1 1 calc R U . . . 
C13 C 1.1283(8) 0.4792(3) 0.3570(2) 0.044(2) Uani 1 1 d . . . . . 
H13 H 1.166797 0.454275 0.348799 0.052 Uiso 1 1 calc R U . . . 
C14 C 1.1416(7) 0.4900(3) 0.3866(2) 0.0398(18) Uani 1 1 d . . . . . 
H14 H 1.189083 0.471909 0.398795 0.048 Uiso 1 1 calc R U . . . 
C15 C 0.8485(5) 0.5941(2) 0.39725(14) 0.0220(12) Uani 1 1 d . . . . . 
C16 C 0.8038(6) 0.6354(2) 0.41065(14) 0.0233(13) Uani 1 1 d . . . . . 
C17 C 0.6875(6) 0.6480(2) 0.41263(17) 0.0301(15) Uani 1 1 d . . . . . 
C18 C 0.8614(6) 0.6675(2) 0.42587(14) 0.0253(13) Uani 1 1 d . . . . . 
H18 H 0.941869 0.668918 0.429025 0.030 Uiso 1 1 calc R U . . . 
C19 C 0.5857(7) 0.6259(3) 0.3990(2) 0.052(2) Uani 1 1 d . . . . . 
H19 H 0.588288 0.593428 0.403655 0.062 Uiso 1 1 calc R U . . . 
C20 C 0.8040(7) 0.7366(3) 0.45375(18) 0.0366(17) Uani 1 1 d . . . . . 
H20A H 0.759809 0.734810 0.472331 0.055 Uiso 1 1 calc R U . . . 
H20B H 0.780650 0.763054 0.442560 0.055 Uiso 1 1 calc R U . . . 
H20C H 0.885942 0.738499 0.458451 0.055 Uiso 1 1 calc R U . . . 
Cl1 Cl 0.9127(3) 0.39212(10) 0.50933(6) 0.0705(8) Uani 1 1 d . . . . . 
F1 F 0.5862(6) 0.6315(3) 0.36914(15) 0.079(2) Uani 1 1 d . . . . . 
F2 F 0.4864(4) 0.6429(2) 0.40928(16) 0.070(2) Uani 1 1 d . . . . . 
N1 N 0.9620(5) 0.59123(18) 0.39322(14) 0.0266(12) Uani 1 1 d . . . . . 
H1 H 1.004268 0.614353 0.398021 0.032 Uiso 1 1 calc R U . . . 
N2 N 0.7824(5) 0.69690(18) 0.43565(12) 0.0244(11) Uani 1 1 d . . . . . 
N3 N 0.6749(5) 0.6860(2) 0.42789(14) 0.0299(13) Uani 1 1 d . . . . . 
O1 O 0.7818(4) 0.56363(16) 0.39038(13) 0.0314(11) Uani 1 1 d . . . . . 
C21 C 1.3562(6) 0.5967(3) 0.32303(16) 0.0288(14) Uani 1 1 d . . . . . 
C22 C 1.3803(7) 0.5808(3) 0.29486(17) 0.0351(16) Uani 1 1 d . . . . . 
H22 H 1.376805 0.600452 0.278325 0.042 Uiso 1 1 calc R U . . . 
C23 C 1.4094(7) 0.5371(3) 0.29003(19) 0.0395(18) Uani 1 1 d . . . . . 
H23 H 1.423590 0.526907 0.270293 0.047 Uiso 1 1 calc R U . . . 
C24 C 1.4180(7) 0.5081(3) 0.3136(2) 0.0405(18) Uani 1 1 d . . . . . 
C25 C 1.3941(7) 0.5230(3) 0.3421(2) 0.044(2) Uani 1 1 d . . . . . 
H25 H 1.397560 0.503072 0.358438 0.053 Uiso 1 1 calc R U . . . 
C26 C 1.3649(7) 0.5673(3) 0.34682(17) 0.0383(17) Uani 1 1 d . . . . . 
H26 H 1.350639 0.577433 0.366562 0.046 Uiso 1 1 calc R U . . . 
C27 C 1.3239(6) 0.6448(3) 0.32924(16) 0.0297(15) Uani 1 1 d . . . . . 
H27 H 1.350658 0.652148 0.349870 0.036 Uiso 1 1 calc R U . . . 
C28 C 1.3797(6) 0.6784(3) 0.3076(2) 0.0379(17) Uani 1 1 d . . . . . 
H28A H 1.463198 0.674803 0.307996 0.057 Uiso 1 1 calc R U . . . 
H28B H 1.359743 0.708640 0.313733 0.057 Uiso 1 1 calc R U . . . 
H28C H 1.351436 0.673090 0.287278 0.057 Uiso 1 1 calc R U . . . 
C29 C 1.1924(6) 0.6515(2) 0.32842(15) 0.0253(13) Uani 1 1 d . . . . . 
C30 C 1.1377(6) 0.6752(2) 0.35091(14) 0.0256(13) Uani 1 1 d . . . . . 
C31 C 1.0211(6) 0.6824(2) 0.34992(16) 0.0288(14) Uani 1 1 d . . . . . 
H31 H 0.984556 0.698554 0.365447 0.035 Uiso 1 1 calc R U . . . 
C32 C 0.9561(7) 0.6658(3) 0.32607(17) 0.0354(16) Uani 1 1 d . . . . . 
H32 H 0.875742 0.670857 0.325329 0.042 Uiso 1 1 calc R U . . . 
C33 C 1.0098(7) 0.6419(3) 0.30351(17) 0.0388(18) Uani 1 1 d . . . . . 
H33 H 0.966852 0.630664 0.287152 0.047 Uiso 1 1 calc R U . . . 
C34 C 1.1263(7) 0.6348(3) 0.30524(16) 0.0321(15) Uani 1 1 d . . . . . 
H34 H 1.162675 0.617967 0.290024 0.038 Uiso 1 1 calc R U . . . 
C35 C 1.1909(6) 0.6835(2) 0.40341(15) 0.0221(12) Uani 1 1 d . . . . . 
C36 C 1.2633(5) 0.70656(19) 0.42549(14) 0.0206(12) Uani 1 1 d . . . . . 
C37 C 1.2523(6) 0.7038(2) 0.45671(15) 0.0246(13) Uani 1 1 d . . . . . 
C38 C 1.3571(6) 0.7341(2) 0.42131(15) 0.0251(13) Uani 1 1 d . . . . . 
H38 H 1.389700 0.742847 0.402766 0.030 Uiso 1 1 calc R U . . . 
C39 C 1.1648(7) 0.6785(3) 0.47453(16) 0.0339(16) Uani 1 1 d . . . . . 
H39 H 1.154675 0.648262 0.465784 0.041 Uiso 1 1 calc R U . . . 
C40 C 1.4931(7) 0.7738(3) 0.45616(17) 0.0340(16) Uani 1 1 d . . . . . 
H40A H 1.466719 0.802076 0.464545 0.051 Uiso 1 1 calc R U . . . 
H40B H 1.538265 0.779493 0.438104 0.051 Uiso 1 1 calc R U . . . 
H40C H 1.540665 0.758349 0.470880 0.051 Uiso 1 1 calc R U . . . 
Cl2 Cl 1.4535(2) 0.45305(8) 0.30710(7) 0.0593(6) Uani 1 1 d . . . . . 
F3 F 1.0621(4) 0.70049(19) 0.47429(11) 0.0493(12) Uani 1 1 d . . . . . 
F4 F 1.1965(5) 0.6750(2) 0.50322(11) 0.0574(15) Uani 1 1 d . . . . . 
N4 N 1.2041(5) 0.69531(19) 0.37477(12) 0.0234(11) Uani 1 1 d . . . . . 
H4 H 1.254693 0.715914 0.370281 0.028 Uiso 1 1 calc R U . . . 
N5 N 1.3927(5) 0.74601(19) 0.44852(13) 0.0247(11) Uani 1 1 d . . . . . 
N6 N 1.3315(5) 0.72729(19) 0.47101(13) 0.0272(12) Uani 1 1 d . . . . . 
O2 O 1.1250(4) 0.65341(16) 0.41182(10) 0.0258(9) Uani 1 1 d . . . . . 
C41 C 1.1388(6) 0.8061(2) 0.28836(14) 0.0227(12) Uani 1 1 d . . . . . 
C42 C 1.2376(6) 0.8232(2) 0.27534(14) 0.0224(12) Uani 1 1 d . . . . . 
H42 H 1.258815 0.853067 0.279371 0.027 Uiso 1 1 calc R U . . . 
C43 C 1.3064(6) 0.7977(2) 0.25653(15) 0.0295(14) Uani 1 1 d . . . . . 
H43 H 1.374824 0.809576 0.248227 0.035 Uiso 1 1 calc R U . . . 
C44 C 1.2728(7) 0.7551(2) 0.25030(16) 0.0301(15) Uani 1 1 d . . . . . 
C45 C 1.1743(7) 0.7363(2) 0.26273(17) 0.0340(16) Uani 1 1 d . . . . . 
H45 H 1.152590 0.706680 0.258183 0.041 Uiso 1 1 calc R U . . . 
C46 C 1.1089(6) 0.7623(2) 0.28203(16) 0.0272(14) Uani 1 1 d . . . . . 
H46 H 1.042548 0.749905 0.291071 0.033 Uiso 1 1 calc R U . . . 
C47 C 1.0622(5) 0.8349(2) 0.30803(14) 0.0235(12) Uani 1 1 d . . . . . 
H47 H 1.099761 0.864660 0.309671 0.028 Uiso 1 1 calc R U . . . 
C48 C 0.9454(6) 0.8419(3) 0.29254(16) 0.0312(15) Uani 1 1 d . . . . . 
H48A H 0.957014 0.857395 0.273546 0.047 Uiso 1 1 calc R U . . . 
H48B H 0.895485 0.859648 0.305457 0.047 Uiso 1 1 calc R U . . . 
H48C H 0.909564 0.813012 0.288777 0.047 Uiso 1 1 calc R U . . . 
C49 C 1.0502(5) 0.8165(2) 0.33976(15) 0.0241(13) Uani 1 1 d . . . . . 
C50 C 1.1451(6) 0.8170(2) 0.35922(14) 0.0238(13) Uani 1 1 d . . . . . 
C51 C 1.1339(6) 0.8033(2) 0.38875(15) 0.0293(14) Uani 1 1 d . . . . . 
H51 H 1.197779 0.805209 0.401881 0.035 Uiso 1 1 calc R U . . . 
C52 C 1.0310(6) 0.7872(3) 0.39904(16) 0.0307(15) Uani 1 1 d . . . . . 
H52 H 1.024365 0.777109 0.419066 0.037 Uiso 1 1 calc R U . . . 
C53 C 0.9372(6) 0.7856(3) 0.38015(17) 0.0309(15) Uani 1 1 d . . . . . 
H53 H 0.865794 0.774856 0.387378 0.037 Uiso 1 1 calc R U . . . 
C54 C 0.9465(6) 0.7995(3) 0.35101(17) 0.0311(15) Uani 1 1 d . . . . . 
H54 H 0.881621 0.797576 0.338227 0.037 Uiso 1 1 calc R U . . . 
C55 C 1.3458(5) 0.8058(2) 0.34752(13) 0.0209(12) Uani 1 1 d . . . . . 
C56 C 1.4532(5) 0.8241(2) 0.33580(14) 0.0220(12) Uani 1 1 d . . . . . 
C57 C 1.5623(6) 0.8029(2) 0.33637(15) 0.0277(14) Uani 1 1 d . . . . . 
C58 C 1.4742(5) 0.8630(2) 0.32029(13) 0.0205(12) Uani 1 1 d . . . . . 
H58 H 1.419615 0.885338 0.315643 0.025 Uiso 1 1 calc R U . . . 
C59 C 1.5904(6) 0.7591(3) 0.35022(19) 0.0377(17) Uani 1 1 d . . . . . 
H59 H 1.539105 0.735468 0.342039 0.045 Uiso 1 1 calc R U . . . 
C60 C 1.6478(7) 0.8964(2) 0.29559(17) 0.0316(15) Uani 1 1 d . . . . . 
H60A H 1.705924 0.910674 0.308150 0.047 Uiso 1 1 calc R U . . . 
H60B H 1.593554 0.918763 0.288359 0.047 Uiso 1 1 calc R U . . . 
H60C H 1.685242 0.882045 0.278539 0.047 Uiso 1 1 calc R U . . . 
Cl3 Cl 1.3581(2) 0.72269(7) 0.22685(5) 0.0537(6) Uani 1 1 d . . . . . 
F5 F 1.5791(4) 0.7616(2) 0.38045(12) 0.0535(14) Uani 1 1 d . . . . . 
F6 F 1.7017(3) 0.74840(16) 0.34538(13) 0.0451(12) Uani 1 1 d . . . . . 
N7 N 1.2541(4) 0.83239(18) 0.34872(12) 0.0215(10) Uani 1 1 d . . . . . 
H7A H 1.260958 0.860139 0.342888 0.026 Uiso 1 1 calc R U . . . 
N8 N 1.5867(5) 0.86326(18) 0.31300(12) 0.0232(11) Uani 1 1 d . . . . . 
N9 N 1.6434(5) 0.8266(2) 0.32286(13) 0.0288(12) Uani 1 1 d . . . . . 
O3 O 1.3431(4) 0.76593(16) 0.35516(11) 0.0269(10) Uani 1 1 d . . . . . 
C61 C 0.4831(7) 0.4360(2) 0.4130(2) 0.0381(17) Uani 1 1 d . . . . . 
C62 C 0.4244(9) 0.4248(4) 0.4385(3) 0.057(2) Uani 1 1 d . . . . . 
H62 H 0.445470 0.437022 0.457286 0.068 Uiso 1 1 calc R U . . . 
C63 C 0.3301(11) 0.3942(4) 0.4361(3) 0.074(4) Uani 1 1 d . . . . . 
H63 H 0.288775 0.384359 0.453185 0.089 Uiso 1 1 calc R U . . . 
C64 C 0.3036(8) 0.3801(3) 0.4080(3) 0.055(3) Uani 1 1 d . . . . . 
C65 C 0.3573(9) 0.3922(4) 0.3829(3) 0.057(3) Uani 1 1 d . . . . . 
H65 H 0.332609 0.382166 0.363816 0.069 Uiso 1 1 calc R U . . . 
C66 C 0.4505(10) 0.4199(3) 0.3862(2) 0.057(3) Uani 1 1 d . . . . . 
H66 H 0.493221 0.428005 0.368988 0.068 Uiso 1 1 calc R U . . . 
C67 C 0.5906(8) 0.4651(3) 0.4133(3) 0.050(2) Uani 1 1 d . . . . . 
H67 H 0.590000 0.483071 0.394552 0.060 Uiso 1 1 calc R U . . . 
C68 C 0.5962(10) 0.4982(4) 0.4400(4) 0.079(4) Uani 1 1 d . . . . . 
H68A H 0.630775 0.483456 0.457303 0.118 Uiso 1 1 calc R U . . . 
H68B H 0.518546 0.508040 0.445073 0.118 Uiso 1 1 calc R U . . . 
H68C H 0.642929 0.523908 0.434375 0.118 Uiso 1 1 calc R U . . . 
C69 C 0.6968(7) 0.4348(2) 0.4121(2) 0.0359(17) Uani 1 1 d . . . . . 
C70 C 0.7833(6) 0.4408(2) 0.39068(15) 0.0273(14) Uani 1 1 d . . . . . 
C71 C 0.8804(6) 0.4143(3) 0.39118(17) 0.0326(15) Uani 1 1 d . . . . . 
H71 H 0.938809 0.418719 0.376675 0.039 Uiso 1 1 calc R U . . . 
C72 C 0.8933(7) 0.3820(3) 0.41223(18) 0.0374(17) Uani 1 1 d . . . . . 
H72 H 0.960424 0.364171 0.412363 0.045 Uiso 1 1 calc R U . . . 
C73 C 0.8065(8) 0.3751(3) 0.43395(19) 0.0405(18) Uani 1 1 d . . . . . 
H73 H 0.814524 0.352542 0.448644 0.049 Uiso 1 1 calc R U . . . 
C74 C 0.7116(8) 0.4013(3) 0.4333(2) 0.0439(19) Uani 1 1 d . . . . . 
H74 H 0.653261 0.396671 0.447779 0.053 Uiso 1 1 calc R U . . . 
C75 C 0.7561(5) 0.4639(2) 0.33890(16) 0.0250(13) Uani 1 1 d . . . . . 
C76 C 0.7409(6) 0.5018(2) 0.31880(17) 0.0290(14) Uani 1 1 d D . . . . 
C78 C 0.7108(6) 0.5445(2) 0.32499(16) 0.0269(14) Uani 1 1 d . . . . . 
H78 H 0.694236 0.556056 0.344263 0.032 Uiso 1 1 calc R U . . . 
C80 C 0.6783(8) 0.6138(3) 0.2950(2) 0.0402(18) Uani 1 1 d . . . . . 
H80A H 0.606722 0.615691 0.283626 0.060 Uiso 1 1 calc R U . . . 
H80B H 0.739727 0.628805 0.284042 0.060 Uiso 1 1 calc R U . . . 
H80C H 0.667886 0.628198 0.314493 0.060 Uiso 1 1 calc R U . . . 
Cl4 Cl 0.1847(3) 0.34363(12) 0.40526(12) 0.0953(13) Uani 1 1 d . . . . . 
N10 N 0.7700(5) 0.47450(19) 0.36803(13) 0.0276(12) Uani 1 1 d . . . . . 
H10 H 0.770920 0.502616 0.373319 0.033 Uiso 1 1 calc R U . . . 
N11 N 0.7086(6) 0.5676(2) 0.29948(15) 0.0338(14) Uani 1 1 d D . . . . 
O4 O 0.7536(5) 0.42516(16) 0.32959(11) 0.0320(11) Uani 1 1 d . . . . . 
C77 C 0.7652(14) 0.5042(5) 0.2875(3) 0.033(5) Uani 0.616(11) 1 d D . P A 1 
C79 C 0.8023(14) 0.4707(6) 0.2652(3) 0.043(4) Uani 0.616(11) 1 d D . P A 1 
H79 H 0.814307 0.486001 0.245614 0.052 Uiso 0.616(11) 1 calc R U P A 1 
F7 F 0.7220(13) 0.4383(4) 0.2613(2) 0.082(3) Uani 0.616(11) 1 d D . P A 1 
F8 F 0.9025(13) 0.4504(9) 0.2731(5) 0.054(5) Uani 0.616(11) 1 d D . P A 1 
N12 N 0.748(2) 0.5443(5) 0.2761(3) 0.038(6) Uani 0.616(11) 1 d D . P A 1 
C77A C 0.733(3) 0.5000(9) 0.2872(4) 0.033(5) Uani 0.384(11) 1 d D . P A 2 
C79A C 0.764(3) 0.4600(9) 0.2700(5) 0.043(4) Uani 0.384(11) 1 d D . P A 2 
H79A H 0.706313 0.436127 0.273386 0.052 Uiso 0.384(11) 1 calc R U P A 2 
F7A F 0.768(2) 0.4706(6) 0.2404(3) 0.082(3) Uani 0.384(11) 1 d D . P A 2 
F8A F 0.872(2) 0.4441(15) 0.2756(9) 0.054(5) Uani 0.384(11) 1 d D . P A 2 
N12A N 0.720(5) 0.5398(9) 0.2756(5) 0.038(6) Uani 0.384(11) 1 d D . P A 2 
C185 C 0.5152(10) 0.6517(4) 0.4874(3) 0.059(3) Uani 1 1 d . . . . . 
H18A H 0.435461 0.651273 0.494985 0.071 Uiso 1 1 calc R U . . . 
H18B H 0.514545 0.666502 0.467627 0.071 Uiso 1 1 calc R U . . . 
Cl5 Cl 0.5637(4) 0.59684(10) 0.48303(7) 0.0851(10) Uani 1 1 d . . . . . 
Cl6 Cl 0.6025(4) 0.68270(11) 0.51230(7) 0.0825(10) Uani 1 1 d . . . . . 
  
loop_ 
 _atom_site_aniso_label 
 _atom_site_aniso_U_11 
 _atom_site_aniso_U_22 
 _atom_site_aniso_U_33 
 _atom_site_aniso_U_23 
 _atom_site_aniso_U_13 
 _atom_site_aniso_U_12 
C1 0.066(6) 0.040(4) 0.034(4) -0.008(3) -0.008(4) 0.012(4) 
C2 0.064(6) 0.053(5) 0.041(5) -0.001(4) -0.010(4) 0.005(5) 
C3 0.064(6) 0.043(5) 0.049(5) 0.001(4) 0.000(4) -0.004(4) 
C4 0.100(9) 0.044(5) 0.027(4) 0.005(4) 0.001(5) -0.002(5) 
C5 0.086(8) 0.050(6) 0.055(6) 0.015(5) -0.003(6) 0.015(6) 
C6 0.069(7) 0.050(6) 0.056(6) 0.010(4) 0.001(5) 0.003(5) 
C7 0.047(5) 0.033(4) 0.041(4) -0.008(3) -0.007(4) 0.004(3) 
C8 0.057(6) 0.041(5) 0.061(6) -0.008(4) -0.015(5) 0.006(4) 
C9 0.032(4) 0.024(3) 0.038(4) -0.007(3) 0.000(3) 0.006(3) 
C10 0.023(3) 0.020(3) 0.038(4) -0.003(3) 0.005(3) -0.005(2) 
C11 0.032(4) 0.031(3) 0.036(4) 0.000(3) 0.003(3) -0.004(3) 
C12 0.037(4) 0.043(4) 0.038(4) -0.010(3) 0.008(3) -0.001(3) 
C13 0.051(5) 0.031(4) 0.049(5) -0.014(3) 0.020(4) 0.000(4) 
C14 0.036(4) 0.035(4) 0.048(5) -0.002(3) 0.005(3) 0.010(3) 
C15 0.019(3) 0.019(3) 0.028(3) 0.000(2) -0.005(2) 0.006(2) 
C16 0.026(3) 0.020(3) 0.024(3) -0.001(2) -0.004(3) 0.005(2) 
C17 0.030(3) 0.024(3) 0.036(4) -0.004(3) -0.004(3) 0.007(3) 
C18 0.021(3) 0.030(3) 0.026(3) -0.001(3) 0.001(2) -0.001(3) 
C19 0.030(4) 0.054(5) 0.071(6) -0.030(5) -0.016(4) 0.017(4) 
C20 0.033(4) 0.034(4) 0.043(4) -0.022(3) 0.000(3) -0.006(3) 
Cl1 0.104(2) 0.0636(16) 0.0437(12) 0.0131(11) -0.0062(13) -0.0162(16) 
F1 0.055(4) 0.111(6) 0.071(4) -0.045(4) -0.034(3) 0.014(4) 
F2 0.025(2) 0.084(4) 0.103(5) -0.057(4) -0.013(3) 0.015(3) 
N1 0.023(3) 0.016(2) 0.040(3) -0.007(2) -0.003(2) 0.000(2) 
N2 0.028(3) 0.020(3) 0.025(3) -0.006(2) 0.002(2) 0.002(2) 
N3 0.030(3) 0.027(3) 0.033(3) -0.007(2) -0.007(2) 0.004(2) 
O1 0.017(2) 0.024(2) 0.053(3) -0.014(2) -0.004(2) 0.0039(18) 
C21 0.019(3) 0.036(4) 0.031(3) 0.006(3) -0.001(3) -0.007(3) 
C22 0.036(4) 0.035(4) 0.034(4) 0.004(3) -0.006(3) -0.008(3) 
C23 0.034(4) 0.044(4) 0.040(4) -0.008(3) -0.003(3) -0.005(3) 
C24 0.022(3) 0.037(4) 0.063(5) 0.004(4) -0.002(3) 0.000(3) 
C25 0.033(4) 0.043(4) 0.056(5) 0.023(4) 0.001(4) 0.004(3) 
C26 0.035(4) 0.051(5) 0.028(4) 0.007(3) 0.003(3) 0.001(4) 
C27 0.020(3) 0.040(4) 0.029(3) -0.001(3) -0.001(3) -0.006(3) 
C28 0.024(3) 0.034(4) 0.055(5) -0.001(3) 0.009(3) -0.008(3) 
C29 0.017(3) 0.031(3) 0.027(3) 0.010(3) -0.001(2) -0.005(3) 
C30 0.026(3) 0.027(3) 0.023(3) 0.005(3) -0.002(3) -0.010(3) 
C31 0.025(3) 0.029(3) 0.032(3) 0.000(3) -0.002(3) -0.004(3) 
C32 0.025(3) 0.042(4) 0.039(4) 0.002(3) -0.010(3) -0.009(3) 
C33 0.034(4) 0.053(5) 0.029(4) 0.004(3) -0.009(3) -0.017(4) 
C34 0.032(4) 0.041(4) 0.024(3) -0.001(3) 0.001(3) -0.007(3) 
C35 0.022(3) 0.015(3) 0.029(3) -0.003(2) 0.002(2) 0.001(2) 
C36 0.019(3) 0.014(3) 0.028(3) -0.004(2) 0.000(2) 0.000(2) 
C37 0.027(3) 0.018(3) 0.029(3) -0.003(2) 0.000(3) 0.003(3) 
C38 0.024(3) 0.025(3) 0.026(3) 0.003(2) 0.001(3) 0.001(3) 
C39 0.033(4) 0.043(4) 0.025(3) 0.002(3) 0.009(3) -0.009(3) 
C40 0.036(4) 0.031(4) 0.035(4) -0.006(3) -0.012(3) -0.013(3) 
Cl2 0.0489(12) 0.0373(11) 0.0917(18) 0.0051(11) -0.0036(12) 0.0063(9) 
F3 0.037(3) 0.068(3) 0.043(3) -0.007(2) 0.015(2) -0.003(2) 
F4 0.058(3) 0.083(4) 0.031(2) 0.004(2) 0.001(2) -0.025(3) 
N4 0.021(3) 0.025(3) 0.025(3) -0.002(2) -0.002(2) -0.010(2) 
N5 0.019(3) 0.025(3) 0.030(3) -0.002(2) -0.006(2) -0.003(2) 
N6 0.031(3) 0.027(3) 0.024(3) -0.004(2) -0.005(2) -0.002(2) 
O2 0.027(2) 0.024(2) 0.027(2) -0.0026(18) 0.0021(19) -0.0058(18) 
C41 0.027(3) 0.020(3) 0.022(3) 0.002(2) -0.005(3) 0.000(3) 
C42 0.023(3) 0.020(3) 0.025(3) 0.002(2) -0.002(2) 0.001(2) 
C43 0.028(3) 0.034(4) 0.026(3) 0.004(3) 0.002(3) 0.006(3) 
C44 0.037(4) 0.023(3) 0.030(3) 0.000(3) 0.008(3) 0.012(3) 
C45 0.048(5) 0.020(3) 0.034(4) -0.001(3) 0.001(3) -0.005(3) 
C46 0.028(3) 0.020(3) 0.034(3) 0.007(3) 0.001(3) -0.003(3) 
C47 0.019(3) 0.029(3) 0.023(3) -0.002(3) 0.001(2) 0.000(2) 
C48 0.025(3) 0.038(4) 0.030(3) -0.002(3) -0.003(3) 0.012(3) 
C49 0.017(3) 0.028(3) 0.027(3) 0.000(3) 0.001(2) 0.002(2) 
C50 0.020(3) 0.026(3) 0.025(3) -0.005(2) 0.000(2) -0.001(3) 
C51 0.027(3) 0.035(4) 0.025(3) -0.001(3) -0.001(3) 0.003(3) 
C52 0.030(4) 0.038(4) 0.024(3) 0.003(3) 0.007(3) -0.003(3) 
C53 0.018(3) 0.036(4) 0.038(4) 0.000(3) 0.008(3) -0.005(3) 
C54 0.017(3) 0.040(4) 0.035(4) -0.006(3) 0.002(3) 0.000(3) 
C55 0.023(3) 0.022(3) 0.018(3) 0.002(2) -0.003(2) 0.002(2) 
C56 0.019(3) 0.022(3) 0.025(3) -0.002(2) -0.003(2) 0.000(2) 
C57 0.026(3) 0.030(3) 0.026(3) 0.003(3) -0.002(3) -0.003(3) 
C58 0.022(3) 0.020(3) 0.019(3) 0.001(2) -0.001(2) 0.001(2) 
C59 0.024(3) 0.041(4) 0.048(4) 0.017(4) -0.002(3) 0.000(3) 
C60 0.032(4) 0.028(3) 0.035(4) 0.004(3) 0.012(3) -0.004(3) 
Cl3 0.0778(16) 0.0337(10) 0.0495(11) -0.0009(8) 0.0267(11) 0.0222(10) 
F5 0.036(3) 0.074(4) 0.051(3) 0.036(3) 0.002(2) 0.003(2) 
F6 0.0152(19) 0.042(3) 0.078(3) 0.024(2) -0.002(2) 0.0047(18) 
N7 0.016(2) 0.024(3) 0.025(3) 0.002(2) -0.001(2) -0.001(2) 
N8 0.020(3) 0.023(3) 0.026(3) 0.004(2) 0.003(2) -0.004(2) 
N9 0.023(3) 0.032(3) 0.032(3) 0.008(2) 0.003(2) 0.002(2) 
O3 0.020(2) 0.028(2) 0.032(2) 0.0077(19) -0.0017(19) -0.0035(18) 
C61 0.041(4) 0.021(3) 0.052(5) 0.006(3) 0.007(4) 0.006(3) 
C62 0.049(5) 0.054(6) 0.066(6) 0.007(5) 0.022(5) 0.009(4) 
C63 0.072(8) 0.060(7) 0.091(9) 0.024(6) 0.051(7) 0.026(6) 
C64 0.036(5) 0.029(4) 0.100(9) -0.014(5) 0.000(5) 0.008(3) 
C65 0.047(5) 0.052(6) 0.074(7) 0.004(5) -0.003(5) 0.019(5) 
C66 0.063(6) 0.050(5) 0.058(6) 0.015(4) 0.005(5) 0.039(5) 
C67 0.037(4) 0.038(5) 0.075(6) 0.012(4) 0.020(4) 0.003(4) 
C68 0.050(6) 0.047(6) 0.140(12) -0.022(7) 0.029(7) 0.004(5) 
C69 0.033(4) 0.021(3) 0.053(5) 0.006(3) 0.007(3) 0.009(3) 
C70 0.031(3) 0.021(3) 0.029(3) -0.003(3) 0.002(3) 0.000(3) 
C71 0.023(3) 0.038(4) 0.037(4) -0.011(3) 0.001(3) 0.000(3) 
C72 0.035(4) 0.038(4) 0.039(4) -0.010(3) -0.010(3) 0.012(3) 
C73 0.052(5) 0.034(4) 0.036(4) 0.003(3) -0.004(4) 0.009(4) 
C74 0.046(5) 0.036(4) 0.050(5) 0.008(4) 0.010(4) 0.005(4) 
C75 0.013(3) 0.028(3) 0.034(3) -0.001(3) -0.002(2) 0.001(2) 
C76 0.020(3) 0.031(4) 0.036(4) -0.010(3) -0.001(3) 0.000(3) 
C78 0.021(3) 0.029(3) 0.030(3) -0.002(3) -0.002(3) -0.001(3) 
C80 0.044(5) 0.030(4) 0.046(4) 0.005(3) -0.009(4) 0.005(3) 
Cl4 0.0406(13) 0.0664(18) 0.179(4) -0.019(2) 0.0160(18) -0.0038(13) 
N10 0.029(3) 0.022(3) 0.031(3) -0.004(2) 0.003(2) 0.000(2) 
N11 0.032(3) 0.032(3) 0.037(3) -0.002(3) -0.006(3) 0.006(3) 
O4 0.035(3) 0.024(2) 0.037(3) -0.0073(19) -0.008(2) 0.003(2) 
C77 0.020(13) 0.048(6) 0.031(4) -0.002(4) -0.012(5) 0.013(7) 
C79 0.049(11) 0.053(10) 0.026(6) -0.003(6) 0.000(6) 0.015(8) 
F7 0.138(10) 0.062(5) 0.044(4) -0.020(4) -0.024(5) 0.050(6) 
F8 0.061(9) 0.061(8) 0.038(4) 0.012(4) 0.025(7) 0.034(9) 
N12 0.038(17) 0.043(5) 0.032(3) -0.003(3) -0.005(5) 0.013(7) 
C77A 0.020(13) 0.048(6) 0.031(4) -0.002(4) -0.012(5) 0.013(7) 
C79A 0.049(11) 0.053(10) 0.026(6) -0.003(6) 0.000(6) 0.015(8) 
F7A 0.138(10) 0.062(5) 0.044(4) -0.020(4) -0.024(5) 0.050(6) 
F8A 0.061(9) 0.061(8) 0.038(4) 0.012(4) 0.025(7) 0.034(9) 
N12A 0.038(17) 0.043(5) 0.032(3) -0.003(3) -0.005(5) 0.013(7) 
C185 0.054(6) 0.062(6) 0.061(6) -0.001(5) 0.012(5) 0.014(5) 
Cl5 0.129(3) 0.0582(16) 0.0678(17) 0.0024(13) 0.0017(19) 0.0188(18) 
Cl6 0.127(3) 0.0637(17) 0.0568(15) 0.0080(13) -0.0134(17) 0.0128(18) 
  
_geom_special_details 
; 
 All esds (except the esd in the dihedral angle between two l.s. planes) 
 are estimated using the full covariance matrix.  The cell esds are taken 
 into account individually in the estimation of esds in distances, angles 
 and torsion angles; correlations between esds in cell parameters are only 
 used when they are defined by crystal symmetry.  An approximate (isotropic) 
 treatment of cell esds is used for estimating esds involving l.s. planes. 
; 
  
loop_ 
 _geom_bond_atom_site_label_1 
 _geom_bond_atom_site_label_2 
 _geom_bond_distance 
 _geom_bond_site_symmetry_2 
 _geom_bond_publ_flag 
C1 C2 1.365(15) . ? 
C1 C6 1.374(14) . ? 
C1 C7 1.524(13) . ? 
C2 C3 1.380(14) . ? 
C2 H2 0.9500 . ? 
C3 C4 1.385(15) . ? 
C3 H3 0.9500 . ? 
C4 C5 1.365(18) . ? 
C4 Cl1 1.761(10) . ? 
C5 C6 1.372(15) . ? 
C5 H5 0.9500 . ? 
C6 H6 0.9500 . ? 
C7 C9 1.526(11) . ? 
C7 C8 1.557(14) . ? 
C7 H7 1.0000 . ? 
C8 H8A 0.9800 . ? 
C8 H8B 0.9800 . ? 
C8 H8C 0.9800 . ? 
C9 C10 1.366(10) . ? 
C9 C14 1.402(10) . ? 
C10 C11 1.397(11) . ? 
C10 N1 1.442(8) . ? 
C11 C12 1.391(11) . ? 
C11 H11 0.9500 . ? 
C12 C13 1.393(13) . ? 
C12 H12 0.9500 . ? 
C13 C14 1.374(13) . ? 
C13 H13 0.9500 . ? 
C14 H14 0.9500 . ? 
C15 O1 1.243(8) . ? 
C15 N1 1.338(8) . ? 
C15 C16 1.475(9) . ? 
C16 C18 1.361(10) . ? 
C16 C17 1.412(10) . ? 
C17 N3 1.343(9) . ? 
C17 C19 1.491(11) . ? 
C18 N2 1.352(9) . ? 
C18 H18 0.9500 . ? 
C19 F2 1.348(10) . ? 
C19 F1 1.349(13) . ? 
C19 H19 1.0000 . ? 
C20 N2 1.468(8) . ? 
C20 H20A 0.9800 . ? 
C20 H20B 0.9800 . ? 
C20 H20C 0.9800 . ? 
N1 H1 0.8800 . ? 
N2 N3 1.341(8) . ? 
C21 C22 1.379(11) . ? 
C21 C26 1.391(10) . ? 
C21 C27 1.522(11) . ? 
C22 C23 1.377(12) . ? 
C22 H22 0.9500 . ? 
C23 C24 1.371(12) . ? 
C23 H23 0.9500 . ? 
C24 C25 1.381(14) . ? 
C24 Cl2 1.735(9) . ? 
C25 C26 1.393(13) . ? 
C25 H25 0.9500 . ? 
C26 H26 0.9500 . ? 
C27 C29 1.546(9) . ? 
C27 C28 1.547(10) . ? 
C27 H27 1.0000 . ? 
C28 H28A 0.9800 . ? 
C28 H28B 0.9800 . ? 
C28 H28C 0.9800 . ? 
C29 C34 1.387(10) . ? 
C29 C30 1.391(10) . ? 
C30 C31 1.377(10) . ? 
C30 N4 1.452(8) . ? 
C31 C32 1.401(10) . ? 
C31 H31 0.9500 . ? 
C32 C33 1.389(12) . ? 
C32 H32 0.9500 . ? 
C33 C34 1.377(12) . ? 
C33 H33 0.9500 . ? 
C34 H34 0.9500 . ? 
C35 O2 1.247(8) . ? 
C35 N4 1.340(9) . ? 
C35 C36 1.474(9) . ? 
C36 C38 1.387(9) . ? 
C36 C37 1.406(9) . ? 
C37 N6 1.329(9) . ? 
C37 C39 1.502(10) . ? 
C38 N5 1.336(9) . ? 
C38 H38 0.9500 . ? 
C39 F4 1.341(9) . ? 
C39 F3 1.368(10) . ? 
C39 H39 1.0000 . ? 
C40 N5 1.479(8) . ? 
C40 H40A 0.9800 . ? 
C40 H40B 0.9800 . ? 
C40 H40C 0.9800 . ? 
N4 H4 0.8800 . ? 
N5 N6 1.357(8) . ? 
C41 C42 1.391(9) . ? 
C41 C46 1.394(9) . ? 
C41 C47 1.526(9) . ? 
C42 C43 1.394(10) . ? 
C42 H42 0.9500 . ? 
C43 C44 1.371(10) . ? 
C43 H43 0.9500 . ? 
C44 C45 1.397(11) . ? 
C44 Cl3 1.745(7) . ? 
C45 C46 1.394(11) . ? 
C45 H45 0.9500 . ? 
C46 H46 0.9500 . ? 
C47 C49 1.532(9) . ? 
C47 C48 1.543(9) . ? 
C47 H47 1.0000 . ? 
C48 H48A 0.9800 . ? 
C48 H48B 0.9800 . ? 
C48 H48C 0.9800 . ? 
C49 C54 1.406(9) . ? 
C49 C50 1.409(9) . ? 
C50 C51 1.391(10) . ? 
C50 N7 1.432(8) . ? 
C51 C52 1.374(10) . ? 
C51 H51 0.9500 . ? 
C52 C53 1.384(11) . ? 
C52 H52 0.9500 . ? 
C53 C54 1.375(11) . ? 
C53 H53 0.9500 . ? 
C54 H54 0.9500 . ? 
C55 O3 1.251(8) . ? 
C55 N7 1.336(8) . ? 
C55 C56 1.465(9) . ? 
C56 C58 1.385(9) . ? 
C56 C57 1.423(10) . ? 
C57 N9 1.331(9) . ? 
C57 C59 1.495(10) . ? 
C58 N8 1.351(8) . ? 
C58 H58 0.9500 . ? 
C59 F6 1.354(9) . ? 
C59 F5 1.362(10) . ? 
C59 H59 1.0000 . ? 
C60 N8 1.454(8) . ? 
C60 H60A 0.9800 . ? 
C60 H60B 0.9800 . ? 
C60 H60C 0.9800 . ? 
N7 H7A 0.8800 . ? 
N8 N9 1.362(8) . ? 
C61 C66 1.348(14) . ? 
C61 C62 1.375(13) . ? 
C61 C67 1.530(12) . ? 
C62 C63 1.438(18) . ? 
C62 H62 0.9500 . ? 
C63 C64 1.363(19) . ? 
C63 H63 0.9500 . ? 
C64 C65 1.339(17) . ? 
C64 Cl4 1.774(10) . ? 
C65 C66 1.379(17) . ? 
C65 H65 0.9500 . ? 
C66 H66 0.9500 . ? 
C67 C69 1.538(11) . ? 
C67 C68 1.558(17) . ? 
C67 H67 1.0000 . ? 
C68 H68A 0.9800 . ? 
C68 H68B 0.9800 . ? 
C68 H68C 0.9800 . ? 
C69 C74 1.399(11) . ? 
C69 C70 1.402(11) . ? 
C70 C71 1.385(10) . ? 
C70 N10 1.444(9) . ? 
C71 C72 1.363(12) . ? 
C71 H71 0.9500 . ? 
C72 C73 1.419(13) . ? 
C72 H72 0.9500 . ? 
C73 C74 1.360(12) . ? 
C73 H73 0.9500 . ? 
C74 H74 0.9500 . ? 
C75 O4 1.241(9) . ? 
C75 N10 1.353(9) . ? 
C75 C76 1.464(10) . ? 
C76 C78 1.364(10) . ? 
C76 C77A 1.419(19) . ? 
C76 C77 1.434(15) . ? 
C78 N11 1.337(10) . ? 
C78 H78 0.9500 . ? 
C80 N11 1.452(10) . ? 
C80 H80A 0.9800 . ? 
C80 H80B 0.9800 . ? 
C80 H80C 0.9800 . ? 
N10 H10 0.8800 . ? 
N11 N12 1.341(15) . ? 
N11 N12A 1.37(2) . ? 
C77 N12 1.328(15) . ? 
C77 C79 1.484(16) . ? 
C79 F7 1.365(19) . ? 
C79 F8 1.365(16) . ? 
C79 H79 1.0000 . ? 
C77A N12A 1.31(2) . ? 
C77A C79A 1.48(2) . ? 
C79A F7A 1.36(2) . ? 
C79A F8A 1.37(2) . ? 
C79A H79A 1.0000 . ? 
C185 Cl5 1.758(11) . ? 
C185 Cl6 1.777(13) . ? 
C185 H18A 0.9900 . ? 
C185 H18B 0.9900 . ? 
  
loop_ 
 _geom_angle_atom_site_label_1 
 _geom_angle_atom_site_label_2 
 _geom_angle_atom_site_label_3 
 _geom_angle 
 _geom_angle_site_symmetry_1 
 _geom_angle_site_symmetry_3 
 _geom_angle_publ_flag 
C2 C1 C6 119.6(10) . . ? 
C2 C1 C7 118.4(8) . . ? 
C6 C1 C7 122.0(10) . . ? 
C1 C2 C3 119.9(10) . . ? 
C1 C2 H2 120.0 . . ? 
C3 C2 H2 120.0 . . ? 
C2 C3 C4 119.0(11) . . ? 
C2 C3 H3 120.5 . . ? 
C4 C3 H3 120.5 . . ? 
C5 C4 C3 121.7(10) . . ? 
C5 C4 Cl1 119.6(8) . . ? 
C3 C4 Cl1 118.6(10) . . ? 
C4 C5 C6 117.8(10) . . ? 
C4 C5 H5 121.1 . . ? 
C6 C5 H5 121.1 . . ? 
C5 C6 C1 121.9(12) . . ? 
C5 C6 H6 119.1 . . ? 
C1 C6 H6 119.1 . . ? 
C1 C7 C9 109.1(7) . . ? 
C1 C7 C8 115.1(8) . . ? 
C9 C7 C8 110.3(8) . . ? 
C1 C7 H7 107.4 . . ? 
C9 C7 H7 107.4 . . ? 
C8 C7 H7 107.4 . . ? 
C7 C8 H8A 109.5 . . ? 
C7 C8 H8B 109.5 . . ? 
H8A C8 H8B 109.5 . . ? 
C7 C8 H8C 109.5 . . ? 
H8A C8 H8C 109.5 . . ? 
H8B C8 H8C 109.5 . . ? 
C10 C9 C14 118.2(7) . . ? 
C10 C9 C7 122.4(6) . . ? 
C14 C9 C7 119.4(7) . . ? 
C9 C10 C11 121.1(7) . . ? 
C9 C10 N1 120.9(6) . . ? 
C11 C10 N1 118.0(6) . . ? 
C12 C11 C10 120.0(7) . . ? 
C12 C11 H11 120.0 . . ? 
C10 C11 H11 120.0 . . ? 
C11 C12 C13 119.6(8) . . ? 
C11 C12 H12 120.2 . . ? 
C13 C12 H12 120.2 . . ? 
C14 C13 C12 119.2(7) . . ? 
C14 C13 H13 120.4 . . ? 
C12 C13 H13 120.4 . . ? 
C13 C14 C9 122.0(8) . . ? 
C13 C14 H14 119.0 . . ? 
C9 C14 H14 119.0 . . ? 
O1 C15 N1 122.5(6) . . ? 
O1 C15 C16 120.2(6) . . ? 
N1 C15 C16 117.3(6) . . ? 
C18 C16 C17 104.5(6) . . ? 
C18 C16 C15 129.0(6) . . ? 
C17 C16 C15 126.3(6) . . ? 
N3 C17 C16 111.6(6) . . ? 
N3 C17 C19 120.2(6) . . ? 
C16 C17 C19 128.2(6) . . ? 
N2 C18 C16 107.0(6) . . ? 
N2 C18 H18 126.5 . . ? 
C16 C18 H18 126.5 . . ? 
F2 C19 F1 107.0(8) . . ? 
F2 C19 C17 112.0(7) . . ? 
F1 C19 C17 110.2(9) . . ? 
F2 C19 H19 109.2 . . ? 
F1 C19 H19 109.2 . . ? 
C17 C19 H19 109.2 . . ? 
N2 C20 H20A 109.5 . . ? 
N2 C20 H20B 109.5 . . ? 
H20A C20 H20B 109.5 . . ? 
N2 C20 H20C 109.5 . . ? 
H20A C20 H20C 109.5 . . ? 
H20B C20 H20C 109.5 . . ? 
C15 N1 C10 124.1(6) . . ? 
C15 N1 H1 117.9 . . ? 
C10 N1 H1 117.9 . . ? 
N3 N2 C18 113.1(5) . . ? 
N3 N2 C20 120.2(6) . . ? 
C18 N2 C20 126.7(6) . . ? 
N2 N3 C17 103.8(6) . . ? 
C22 C21 C26 117.6(7) . . ? 
C22 C21 C27 123.4(6) . . ? 
C26 C21 C27 119.1(7) . . ? 
C23 C22 C21 121.9(7) . . ? 
C23 C22 H22 119.1 . . ? 
C21 C22 H22 119.1 . . ? 
C24 C23 C22 120.4(8) . . ? 
C24 C23 H23 119.8 . . ? 
C22 C23 H23 119.8 . . ? 
C23 C24 C25 119.2(8) . . ? 
C23 C24 Cl2 119.8(7) . . ? 
C25 C24 Cl2 120.9(7) . . ? 
C24 C25 C26 120.2(7) . . ? 
C24 C25 H25 119.9 . . ? 
C26 C25 H25 119.9 . . ? 
C21 C26 C25 120.8(8) . . ? 
C21 C26 H26 119.6 . . ? 
C25 C26 H26 119.6 . . ? 
C21 C27 C29 111.5(6) . . ? 
C21 C27 C28 113.9(6) . . ? 
C29 C27 C28 108.4(6) . . ? 
C21 C27 H27 107.6 . . ? 
C29 C27 H27 107.6 . . ? 
C28 C27 H27 107.6 . . ? 
C27 C28 H28A 109.5 . . ? 
C27 C28 H28B 109.5 . . ? 
H28A C28 H28B 109.5 . . ? 
C27 C28 H28C 109.5 . . ? 
H28A C28 H28C 109.5 . . ? 
H28B C28 H28C 109.5 . . ? 
C34 C29 C30 118.3(6) . . ? 
C34 C29 C27 121.4(7) . . ? 
C30 C29 C27 120.3(6) . . ? 
C31 C30 C29 120.7(6) . . ? 
C31 C30 N4 119.0(6) . . ? 
C29 C30 N4 120.2(6) . . ? 
C30 C31 C32 120.1(7) . . ? 
C30 C31 H31 119.9 . . ? 
C32 C31 H31 119.9 . . ? 
C33 C32 C31 119.7(7) . . ? 
C33 C32 H32 120.2 . . ? 
C31 C32 H32 120.2 . . ? 
C34 C33 C32 118.9(7) . . ? 
C34 C33 H33 120.5 . . ? 
C32 C33 H33 120.5 . . ? 
C33 C34 C29 122.3(7) . . ? 
C33 C34 H34 118.9 . . ? 
C29 C34 H34 118.9 . . ? 
O2 C35 N4 123.6(6) . . ? 
O2 C35 C36 119.6(6) . . ? 
N4 C35 C36 116.8(6) . . ? 
C38 C36 C37 104.0(6) . . ? 
C38 C36 C35 130.1(6) . . ? 
C37 C36 C35 125.9(6) . . ? 
N6 C37 C36 112.6(6) . . ? 
N6 C37 C39 119.1(6) . . ? 
C36 C37 C39 128.3(6) . . ? 
N5 C38 C36 106.4(6) . . ? 
N5 C38 H38 126.8 . . ? 
C36 C38 H38 126.8 . . ? 
F4 C39 F3 106.7(6) . . ? 
F4 C39 C37 111.3(6) . . ? 
F3 C39 C37 110.2(6) . . ? 
F4 C39 H39 109.5 . . ? 
F3 C39 H39 109.5 . . ? 
C37 C39 H39 109.5 . . ? 
N5 C40 H40A 109.5 . . ? 
N5 C40 H40B 109.5 . . ? 
H40A C40 H40B 109.5 . . ? 
N5 C40 H40C 109.5 . . ? 
H40A C40 H40C 109.5 . . ? 
H40B C40 H40C 109.5 . . ? 
C35 N4 C30 122.2(5) . . ? 
C35 N4 H4 118.9 . . ? 
C30 N4 H4 118.9 . . ? 
C38 N5 N6 113.7(5) . . ? 
C38 N5 C40 127.5(6) . . ? 
N6 N5 C40 118.7(5) . . ? 
C37 N6 N5 103.3(5) . . ? 
C42 C41 C46 118.3(6) . . ? 
C42 C41 C47 121.0(6) . . ? 
C46 C41 C47 120.7(6) . . ? 
C41 C42 C43 121.6(6) . . ? 
C41 C42 H42 119.2 . . ? 
C43 C42 H42 119.2 . . ? 
C44 C43 C42 118.4(7) . . ? 
C44 C43 H43 120.8 . . ? 
C42 C43 H43 120.8 . . ? 
C43 C44 C45 122.3(7) . . ? 
C43 C44 Cl3 119.0(6) . . ? 
C45 C44 Cl3 118.7(6) . . ? 
C46 C45 C44 117.9(7) . . ? 
C46 C45 H45 121.0 . . ? 
C44 C45 H45 121.0 . . ? 
C45 C46 C41 121.5(7) . . ? 
C45 C46 H46 119.3 . . ? 
C41 C46 H46 119.3 . . ? 
C41 C47 C49 112.4(5) . . ? 
C41 C47 C48 109.5(5) . . ? 
C49 C47 C48 112.7(5) . . ? 
C41 C47 H47 107.3 . . ? 
C49 C47 H47 107.3 . . ? 
C48 C47 H47 107.3 . . ? 
C47 C48 H48A 109.5 . . ? 
C47 C48 H48B 109.5 . . ? 
H48A C48 H48B 109.5 . . ? 
C47 C48 H48C 109.5 . . ? 
H48A C48 H48C 109.5 . . ? 
H48B C48 H48C 109.5 . . ? 
C54 C49 C50 117.3(6) . . ? 
C54 C49 C47 122.9(6) . . ? 
C50 C49 C47 119.8(6) . . ? 
C51 C50 C49 120.7(6) . . ? 
C51 C50 N7 119.4(6) . . ? 
C49 C50 N7 119.9(6) . . ? 
C52 C51 C50 120.3(7) . . ? 
C52 C51 H51 119.8 . . ? 
C50 C51 H51 119.8 . . ? 
C51 C52 C53 119.8(6) . . ? 
C51 C52 H52 120.1 . . ? 
C53 C52 H52 120.1 . . ? 
C54 C53 C52 120.5(6) . . ? 
C54 C53 H53 119.8 . . ? 
C52 C53 H53 119.8 . . ? 
C53 C54 C49 121.2(7) . . ? 
C53 C54 H54 119.4 . . ? 
C49 C54 H54 119.4 . . ? 
O3 C55 N7 123.0(6) . . ? 
O3 C55 C56 118.7(6) . . ? 
N7 C55 C56 118.3(6) . . ? 
C58 C56 C57 103.4(6) . . ? 
C58 C56 C55 130.4(6) . . ? 
C57 C56 C55 126.1(6) . . ? 
N9 C57 C56 112.7(6) . . ? 
N9 C57 C59 120.4(6) . . ? 
C56 C57 C59 126.9(6) . . ? 
N8 C58 C56 107.3(6) . . ? 
N8 C58 H58 126.3 . . ? 
C56 C58 H58 126.3 . . ? 
F6 C59 F5 105.4(6) . . ? 
F6 C59 C57 110.7(6) . . ? 
F5 C59 C57 110.1(7) . . ? 
F6 C59 H59 110.2 . . ? 
F5 C59 H59 110.2 . . ? 
C57 C59 H59 110.2 . . ? 
N8 C60 H60A 109.5 . . ? 
N8 C60 H60B 109.5 . . ? 
H60A C60 H60B 109.5 . . ? 
N8 C60 H60C 109.5 . . ? 
H60A C60 H60C 109.5 . . ? 
H60B C60 H60C 109.5 . . ? 
C55 N7 C50 122.0(5) . . ? 
C55 N7 H7A 119.0 . . ? 
C50 N7 H7A 119.0 . . ? 
C58 N8 N9 112.8(5) . . ? 
C58 N8 C60 127.6(6) . . ? 
N9 N8 C60 119.5(6) . . ? 
C57 N9 N8 103.7(5) . . ? 
C66 C61 C62 120.7(10) . . ? 
C66 C61 C67 116.5(9) . . ? 
C62 C61 C67 122.7(9) . . ? 
C61 C62 C63 118.4(11) . . ? 
C61 C62 H62 120.8 . . ? 
C63 C62 H62 120.8 . . ? 
C64 C63 C62 116.2(10) . . ? 
C64 C63 H63 121.9 . . ? 
C62 C63 H63 121.9 . . ? 
C65 C64 C63 125.9(10) . . ? 
C65 C64 Cl4 118.3(10) . . ? 
C63 C64 Cl4 115.8(10) . . ? 
C64 C65 C66 116.2(11) . . ? 
C64 C65 H65 121.9 . . ? 
C66 C65 H65 121.9 . . ? 
C61 C66 C65 122.4(10) . . ? 
C61 C66 H66 118.8 . . ? 
C65 C66 H66 118.8 . . ? 
C61 C67 C69 108.6(7) . . ? 
C61 C67 C68 114.2(8) . . ? 
C69 C67 C68 111.9(9) . . ? 
C61 C67 H67 107.3 . . ? 
C69 C67 H67 107.3 . . ? 
C68 C67 H67 107.3 . . ? 
C67 C68 H68A 109.5 . . ? 
C67 C68 H68B 109.5 . . ? 
H68A C68 H68B 109.5 . . ? 
C67 C68 H68C 109.5 . . ? 
H68A C68 H68C 109.5 . . ? 
H68B C68 H68C 109.5 . . ? 
C74 C69 C70 117.9(7) . . ? 
C74 C69 C67 120.2(8) . . ? 
C70 C69 C67 121.9(7) . . ? 
C71 C70 C69 120.2(7) . . ? 
C71 C70 N10 120.3(6) . . ? 
C69 C70 N10 119.5(6) . . ? 
C72 C71 C70 120.8(7) . . ? 
C72 C71 H71 119.6 . . ? 
C70 C71 H71 119.6 . . ? 
C71 C72 C73 120.1(7) . . ? 
C71 C72 H72 120.0 . . ? 
C73 C72 H72 120.0 . . ? 
C74 C73 C72 118.6(8) . . ? 
C74 C73 H73 120.7 . . ? 
C72 C73 H73 120.7 . . ? 
C73 C74 C69 122.3(8) . . ? 
C73 C74 H74 118.8 . . ? 
C69 C74 H74 118.8 . . ? 
O4 C75 N10 123.3(6) . . ? 
O4 C75 C76 121.6(6) . . ? 
N10 C75 C76 115.1(6) . . ? 
C78 C76 C77A 102.8(11) . . ? 
C78 C76 C77 101.6(8) . . ? 
C78 C76 C75 130.0(7) . . ? 
C77A C76 C75 126.3(12) . . ? 
C77 C76 C75 128.1(8) . . ? 
N11 C78 C76 108.8(6) . . ? 
N11 C78 H78 125.6 . . ? 
C76 C78 H78 125.6 . . ? 
N11 C80 H80A 109.5 . . ? 
N11 C80 H80B 109.5 . . ? 
H80A C80 H80B 109.5 . . ? 
N11 C80 H80C 109.5 . . ? 
H80A C80 H80C 109.5 . . ? 
H80B C80 H80C 109.5 . . ? 
C75 N10 C70 121.6(6) . . ? 
C75 N10 H10 119.2 . . ? 
C70 N10 H10 119.2 . . ? 
C78 N11 N12 112.9(9) . . ? 
C78 N11 N12A 110.4(12) . . ? 
C78 N11 C80 128.3(7) . . ? 
N12 N11 C80 118.6(9) . . ? 
N12A N11 C80 120.5(13) . . ? 
N12 C77 C76 113.0(11) . . ? 
N12 C77 C79 114.0(12) . . ? 
C76 C77 C79 132.9(13) . . ? 
F7 C79 F8 107.4(16) . . ? 
F7 C79 C77 111.9(13) . . ? 
F8 C79 C77 112.3(14) . . ? 
F7 C79 H79 108.4 . . ? 
F8 C79 H79 108.4 . . ? 
C77 C79 H79 108.4 . . ? 
C77 N12 N11 103.2(12) . . ? 
N12A C77A C76 111.6(18) . . ? 
N12A C77A C79A 124.4(18) . . ? 
C76 C77A C79A 122.4(18) . . ? 
F7A C79A F8A 103(2) . . ? 
F7A C79A C77A 109.0(18) . . ? 
F8A C79A C77A 115(3) . . ? 
F7A C79A H79A 109.9 . . ? 
F8A C79A H79A 109.9 . . ? 
C77A C79A H79A 109.9 . . ? 
C77A N12A N11 105.1(18) . . ? 
Cl5 C185 Cl6 112.3(6) . . ? 
Cl5 C185 H18A 109.1 . . ? 
Cl6 C185 H18A 109.1 . . ? 
Cl5 C185 H18B 109.1 . . ? 
Cl6 C185 H18B 109.1 . . ? 
H18A C185 H18B 107.9 . . ? 
  
loop_ 
 _geom_torsion_atom_site_label_1 
 _geom_torsion_atom_site_label_2 
 _geom_torsion_atom_site_label_3 
 _geom_torsion_atom_site_label_4 
 _geom_torsion 
 _geom_torsion_site_symmetry_1 
 _geom_torsion_site_symmetry_2 
 _geom_torsion_site_symmetry_3 
 _geom_torsion_site_symmetry_4 
 _geom_torsion_publ_flag 
C6 C1 C2 C3 3.5(14) . . . . ? 
C7 C1 C2 C3 -176.8(8) . . . . ? 
C1 C2 C3 C4 -3.3(14) . . . . ? 
C2 C3 C4 C5 0.2(15) . . . . ? 
C2 C3 C4 Cl1 179.6(7) . . . . ? 
C3 C4 C5 C6 2.6(17) . . . . ? 
Cl1 C4 C5 C6 -176.8(8) . . . . ? 
C4 C5 C6 C1 -2.4(17) . . . . ? 
C2 C1 C6 C5 -0.6(16) . . . . ? 
C7 C1 C6 C5 179.7(9) . . . . ? 
C2 C1 C7 C9 -74.5(10) . . . . ? 
C6 C1 C7 C9 105.2(10) . . . . ? 
C2 C1 C7 C8 160.9(8) . . . . ? 
C6 C1 C7 C8 -19.4(12) . . . . ? 
C1 C7 C9 C10 117.2(8) . . . . ? 
C8 C7 C9 C10 -115.4(8) . . . . ? 
C1 C7 C9 C14 -63.7(10) . . . . ? 
C8 C7 C9 C14 63.7(10) . . . . ? 
C14 C9 C10 C11 0.1(11) . . . . ? 
C7 C9 C10 C11 179.2(7) . . . . ? 
C14 C9 C10 N1 -179.4(7) . . . . ? 
C7 C9 C10 N1 -0.4(11) . . . . ? 
C9 C10 C11 C12 0.7(11) . . . . ? 
N1 C10 C11 C12 -179.7(7) . . . . ? 
C10 C11 C12 C13 -1.6(12) . . . . ? 
C11 C12 C13 C14 1.6(13) . . . . ? 
C12 C13 C14 C9 -0.8(13) . . . . ? 
C10 C9 C14 C13 0.0(13) . . . . ? 
C7 C9 C14 C13 -179.2(8) . . . . ? 
O1 C15 C16 C18 162.9(7) . . . . ? 
N1 C15 C16 C18 -16.5(11) . . . . ? 
O1 C15 C16 C17 -10.9(11) . . . . ? 
N1 C15 C16 C17 169.7(7) . . . . ? 
C18 C16 C17 N3 0.8(8) . . . . ? 
C15 C16 C17 N3 175.8(6) . . . . ? 
C18 C16 C17 C19 177.5(9) . . . . ? 
C15 C16 C17 C19 -7.4(13) . . . . ? 
C17 C16 C18 N2 -0.6(7) . . . . ? 
C15 C16 C18 N2 -175.5(6) . . . . ? 
N3 C17 C19 F2 -13.0(13) . . . . ? 
C16 C17 C19 F2 170.5(8) . . . . ? 
N3 C17 C19 F1 106.0(9) . . . . ? 
C16 C17 C19 F1 -70.5(11) . . . . ? 
O1 C15 N1 C10 -1.9(11) . . . . ? 
C16 C15 N1 C10 177.5(6) . . . . ? 
C9 C10 N1 C15 -110.0(8) . . . . ? 
C11 C10 N1 C15 70.4(9) . . . . ? 
C16 C18 N2 N3 0.3(8) . . . . ? 
C16 C18 N2 C20 178.4(7) . . . . ? 
C18 N2 N3 C17 0.1(8) . . . . ? 
C20 N2 N3 C17 -178.1(7) . . . . ? 
C16 C17 N3 N2 -0.5(8) . . . . ? 
C19 C17 N3 N2 -177.6(8) . . . . ? 
C26 C21 C22 C23 1.5(11) . . . . ? 
C27 C21 C22 C23 180.0(7) . . . . ? 
C21 C22 C23 C24 -1.6(13) . . . . ? 
C22 C23 C24 C25 1.8(12) . . . . ? 
C22 C23 C24 Cl2 179.5(6) . . . . ? 
C23 C24 C25 C26 -1.8(12) . . . . ? 
Cl2 C24 C25 C26 -179.5(7) . . . . ? 
C22 C21 C26 C25 -1.5(11) . . . . ? 
C27 C21 C26 C25 179.9(7) . . . . ? 
C24 C25 C26 C21 1.8(13) . . . . ? 
C22 C21 C27 C29 91.8(8) . . . . ? 
C26 C21 C27 C29 -89.7(8) . . . . ? 
C22 C21 C27 C28 -31.2(10) . . . . ? 
C26 C21 C27 C28 147.2(7) . . . . ? 
C21 C27 C29 C34 -47.8(9) . . . . ? 
C28 C27 C29 C34 78.3(9) . . . . ? 
C21 C27 C29 C30 133.3(7) . . . . ? 
C28 C27 C29 C30 -100.6(7) . . . . ? 
C34 C29 C30 C31 -0.7(10) . . . . ? 
C27 C29 C30 C31 178.3(6) . . . . ? 
C34 C29 C30 N4 -176.7(6) . . . . ? 
C27 C29 C30 N4 2.2(9) . . . . ? 
C29 C30 C31 C32 -0.2(11) . . . . ? 
N4 C30 C31 C32 175.9(6) . . . . ? 
C30 C31 C32 C33 0.4(11) . . . . ? 
C31 C32 C33 C34 0.4(12) . . . . ? 
C32 C33 C34 C29 -1.3(12) . . . . ? 
C30 C29 C34 C33 1.5(11) . . . . ? 
C27 C29 C34 C33 -177.4(7) . . . . ? 
O2 C35 C36 C38 165.8(6) . . . . ? 
N4 C35 C36 C38 -11.4(10) . . . . ? 
O2 C35 C36 C37 -12.1(10) . . . . ? 
N4 C35 C36 C37 170.6(6) . . . . ? 
C38 C36 C37 N6 0.0(7) . . . . ? 
C35 C36 C37 N6 178.3(6) . . . . ? 
C38 C36 C37 C39 179.7(7) . . . . ? 
C35 C36 C37 C39 -1.9(11) . . . . ? 
C37 C36 C38 N5 -1.1(7) . . . . ? 
C35 C36 C38 N5 -179.3(6) . . . . ? 
N6 C37 C39 F4 -15.0(10) . . . . ? 
C36 C37 C39 F4 165.3(7) . . . . ? 
N6 C37 C39 F3 103.1(7) . . . . ? 
C36 C37 C39 F3 -76.6(9) . . . . ? 
O2 C35 N4 C30 3.1(10) . . . . ? 
C36 C35 N4 C30 -179.8(6) . . . . ? 
C31 C30 N4 C35 66.1(9) . . . . ? 
C29 C30 N4 C35 -117.8(7) . . . . ? 
C36 C38 N5 N6 1.9(8) . . . . ? 
C36 C38 N5 C40 177.4(6) . . . . ? 
C36 C37 N6 N5 1.1(7) . . . . ? 
C39 C37 N6 N5 -178.7(6) . . . . ? 
C38 N5 N6 C37 -1.9(7) . . . . ? 
C40 N5 N6 C37 -177.8(6) . . . . ? 
C46 C41 C42 C43 -0.3(10) . . . . ? 
C47 C41 C42 C43 -177.9(6) . . . . ? 
C41 C42 C43 C44 1.8(10) . . . . ? 
C42 C43 C44 C45 -1.7(11) . . . . ? 
C42 C43 C44 Cl3 -179.9(5) . . . . ? 
C43 C44 C45 C46 0.2(11) . . . . ? 
Cl3 C44 C45 C46 178.3(6) . . . . ? 
C44 C45 C46 C41 1.4(11) . . . . ? 
C42 C41 C46 C45 -1.3(10) . . . . ? 
C47 C41 C46 C45 176.2(6) . . . . ? 
C42 C41 C47 C49 -120.6(6) . . . . ? 
C46 C41 C47 C49 62.0(8) . . . . ? 
C42 C41 C47 C48 113.4(7) . . . . ? 
C46 C41 C47 C48 -64.1(8) . . . . ? 
C41 C47 C49 C54 -112.3(7) . . . . ? 
C48 C47 C49 C54 12.0(9) . . . . ? 
C41 C47 C49 C50 69.1(8) . . . . ? 
C48 C47 C49 C50 -166.5(6) . . . . ? 
C54 C49 C50 C51 -3.2(10) . . . . ? 
C47 C49 C50 C51 175.4(6) . . . . ? 
C54 C49 C50 N7 177.7(6) . . . . ? 
C47 C49 C50 N7 -3.7(9) . . . . ? 
C49 C50 C51 C52 3.0(11) . . . . ? 
N7 C50 C51 C52 -178.0(7) . . . . ? 
C50 C51 C52 C53 -1.8(11) . . . . ? 
C51 C52 C53 C54 1.0(12) . . . . ? 
C52 C53 C54 C49 -1.4(11) . . . . ? 
C50 C49 C54 C53 2.4(10) . . . . ? 
C47 C49 C54 C53 -176.1(7) . . . . ? 
O3 C55 C56 C58 164.8(6) . . . . ? 
N7 C55 C56 C58 -13.2(10) . . . . ? 
O3 C55 C56 C57 -10.5(10) . . . . ? 
N7 C55 C56 C57 171.4(6) . . . . ? 
C58 C56 C57 N9 0.8(8) . . . . ? 
C55 C56 C57 N9 177.1(6) . . . . ? 
C58 C56 C57 C59 -179.6(7) . . . . ? 
C55 C56 C57 C59 -3.3(11) . . . . ? 
C57 C56 C58 N8 -0.3(7) . . . . ? 
C55 C56 C58 N8 -176.4(6) . . . . ? 
N9 C57 C59 F6 -3.1(11) . . . . ? 
C56 C57 C59 F6 177.4(7) . . . . ? 
N9 C57 C59 F5 113.1(7) . . . . ? 
C56 C57 C59 F5 -66.5(9) . . . . ? 
O3 C55 N7 C50 0.6(10) . . . . ? 
C56 C55 N7 C50 178.6(5) . . . . ? 
C51 C50 N7 C55 64.0(9) . . . . ? 
C49 C50 N7 C55 -116.9(7) . . . . ? 
C56 C58 N8 N9 -0.2(7) . . . . ? 
C56 C58 N8 C60 177.3(6) . . . . ? 
C56 C57 N9 N8 -0.9(8) . . . . ? 
C59 C57 N9 N8 179.5(7) . . . . ? 
C58 N8 N9 C57 0.7(7) . . . . ? 
C60 N8 N9 C57 -177.0(6) . . . . ? 
C66 C61 C62 C63 2.5(13) . . . . ? 
C67 C61 C62 C63 -174.8(8) . . . . ? 
C61 C62 C63 C64 -2.8(14) . . . . ? 
C62 C63 C64 C65 0.2(15) . . . . ? 
C62 C63 C64 Cl4 -178.3(7) . . . . ? 
C63 C64 C65 C66 2.7(15) . . . . ? 
Cl4 C64 C65 C66 -178.8(7) . . . . ? 
C62 C61 C66 C65 0.5(13) . . . . ? 
C67 C61 C66 C65 178.0(8) . . . . ? 
C64 C65 C66 C61 -3.1(13) . . . . ? 
C66 C61 C67 C69 -79.2(10) . . . . ? 
C62 C61 C67 C69 98.2(10) . . . . ? 
C66 C61 C67 C68 155.2(9) . . . . ? 
C62 C61 C67 C68 -27.4(13) . . . . ? 
C61 C67 C69 C74 -55.2(12) . . . . ? 
C68 C67 C69 C74 71.8(11) . . . . ? 
C61 C67 C69 C70 127.2(9) . . . . ? 
C68 C67 C69 C70 -105.8(10) . . . . ? 
C74 C69 C70 C71 -0.9(12) . . . . ? 
C67 C69 C70 C71 176.8(8) . . . . ? 
C74 C69 C70 N10 178.7(7) . . . . ? 
C67 C69 C70 N10 -3.6(12) . . . . ? 
C69 C70 C71 C72 0.4(11) . . . . ? 
N10 C70 C71 C72 -179.2(7) . . . . ? 
C70 C71 C72 C73 0.2(11) . . . . ? 
C71 C72 C73 C74 -0.3(12) . . . . ? 
C72 C73 C74 C69 -0.2(14) . . . . ? 
C70 C69 C74 C73 0.7(14) . . . . ? 
C67 C69 C74 C73 -176.9(9) . . . . ? 
O4 C75 C76 C78 160.4(7) . . . . ? 
N10 C75 C76 C78 -18.0(11) . . . . ? 
O4 C75 C76 C77A -6(2) . . . . ? 
N10 C75 C76 C77A 175(2) . . . . ? 
O4 C75 C76 C77 -26.3(14) . . . . ? 
N10 C75 C76 C77 155.2(10) . . . . ? 
C77A C76 C78 N11 -11.3(18) . . . . ? 
C77 C76 C78 N11 4.9(10) . . . . ? 
C75 C76 C78 N11 179.5(7) . . . . ? 
O4 C75 N10 C70 0.1(10) . . . . ? 
C76 C75 N10 C70 178.6(6) . . . . ? 
C71 C70 N10 C75 67.0(9) . . . . ? 
C69 C70 N10 C75 -112.6(8) . . . . ? 
C76 C78 N11 N12 -7.1(16) . . . . ? 
C76 C78 N11 N12A 9(3) . . . . ? 
C76 C78 N11 C80 178.2(7) . . . . ? 
C78 C76 C77 N12 -1.6(18) . . . . ? 
C75 C76 C77 N12 -176.3(15) . . . . ? 
C78 C76 C77 C79 -179.5(16) . . . . ? 
C75 C76 C77 C79 6(2) . . . . ? 
N12 C77 C79 F7 -114(2) . . . . ? 
C76 C77 C79 F7 64(2) . . . . ? 
N12 C77 C79 F8 125(2) . . . . ? 
C76 C77 C79 F8 -57(2) . . . . ? 
C76 C77 N12 N11 -2(2) . . . . ? 
C79 C77 N12 N11 176.0(15) . . . . ? 
C78 N11 N12 C77 6(2) . . . . ? 
C80 N11 N12 C77 -179.0(13) . . . . ? 
C78 C76 C77A N12A 11(4) . . . . ? 
C75 C76 C77A N12A -180(3) . . . . ? 
C78 C76 C77A C79A 177(3) . . . . ? 
C75 C76 C77A C79A -14(4) . . . . ? 
N12A C77A C79A F7A -5(5) . . . . ? 
C76 C77A C79A F7A -169(3) . . . . ? 
N12A C77A C79A F8A 110(5) . . . . ? 
C76 C77A C79A F8A -54(4) . . . . ? 
C76 C77A N12A N11 -6(5) . . . . ? 
C79A C77A N12A N11 -171(3) . . . . ? 
C78 N11 N12A C77A -2(5) . . . . ? 
C80 N11 N12A C77A -172(3) . . . . ? 
  
_refine_diff_density_max    1.622 
_refine_diff_density_min   -1.047 
_refine_diff_density_rms    0.105 
  
_shelx_res_file 
; 
TITL 240716c_0m in C2 New:C2221 
    240716c_0m.res 
    created by SHELXL-2018/3 at 18:50:55 on 28-Jul-2024 
CELL 1.34139 11.6584 30.144 44.779 90 90 90 
ZERR 32 0.0014 0.004 0.005 0 0 0 
LATT -7 
SYMM -X,-Y,0.5+Z 
SYMM +X,-Y,-Z 
SYMM -X,+Y,0.5-Z 
SFAC C H Cl F N O 
DISP C 0.0137 0.0067 57.1 
DISP Cl 0.3281 0.5435 4162.2 
DISP F 0.0583 0.04 317.7 
DISP H 0 0 0.6 
DISP N 0.0253 0.0136 110.5121 
DISP O 0.0389 0.0241 193.4 
UNIT 648 592 48 64 96 32 
SADI F8 C79 F8A C79A 
SADI N11 N12 N11 N12A 
SADI C76 C77 C76 C77A 
SADI N12 C77 N12A C77A 
SADI C77 C79 C77A C79A 
SADI C79 F7 C79A F7A 
SADI 0.04 F8 C77 F8A C77A 
SADI 0.04 F8 F7 F8A F7A 
SADI 0.04 N11 C77 N11 C77A 
SADI 0.04 C76 N12 C76 N12A 
SADI 0.04 C76 C79 C76 C79A 
SADI 0.04 N12 C79 N12A C79A 
SADI 0.04 C77 F7 C77A F7A 
EADP C79 C79A 
EADP C77 C77A 
EADP N12 N12A 
EADP F8 F8A 
EADP F7 F7A 
  
L.S. 10 
PLAN  10 
SIZE 0.1 0.15 0.2 
TEMP -173 
CONF 
MORE -1 
BOND $H 
ABIN 
fmap 2 
acta 
SHEL 999 0.8 
TWIN -1 0 0 0 -1 0 0 0 -1 2 
REM <olex2.extras> 
REM <HklSrc "%.\\240716c_0m.hkl"> 
REM </olex2.extras> 
  
WGHT    0.111900   85.059807 
BASF   0.08331 
FVAR       0.03933   0.61602 
C1    1    1.059804    0.499525    0.451206    11.00000    0.06597    0.04000 = 
         0.03350   -0.00770   -0.00811    0.01169 
C2    1    0.943743    0.495898    0.454353    11.00000    0.06350    0.05343 = 
         0.04051   -0.00059   -0.01012    0.00506 
AFIX  43 
H2    2    0.894334    0.515765    0.444070    11.00000   -1.20000 
AFIX   0 
C3    1    0.898244    0.463337    0.472490    11.00000    0.06364    0.04279 = 
         0.04855    0.00083   -0.00045   -0.00408 
AFIX  43 
H3    2    0.817795    0.461539    0.475640    11.00000   -1.20000 
AFIX   0 
C4    1    0.971628    0.433309    0.486035    11.00000    0.10049    0.04437 = 
         0.02660    0.00465    0.00108   -0.00229 
C5    1    1.087560    0.435221    0.481980    11.00000    0.08570    0.05036 = 
         0.05459    0.01549   -0.00278    0.01466 
AFIX  43 
H5    2    1.136962    0.413771    0.490706    11.00000   -1.20000 
AFIX   0 
C6    1    1.130337    0.469168    0.464876    11.00000    0.06937    0.04997 = 
         0.05586    0.00980    0.00058    0.00335 
AFIX  43 
H6    2    1.210995    0.471759    0.462414    11.00000   -1.20000 
AFIX   0 
C7    1    1.107066    0.537417    0.432317    11.00000    0.04729    0.03311 = 
         0.04090   -0.00773   -0.00682    0.00363 
AFIX  13 
H7    2    1.061204    0.564510    0.437165    11.00000   -1.20000 
AFIX   0 
C8    1    1.235508    0.548871    0.437905    11.00000    0.05698    0.04068 = 
         0.06098   -0.00765   -0.01472    0.00608 
AFIX 137 
H8A   2    1.283744    0.524354    0.430915    11.00000   -1.50000 
H8B   2    1.248146    0.553490    0.459317    11.00000   -1.50000 
H8C   2    1.255479    0.575979    0.426999    11.00000   -1.50000 
AFIX   0 
C9    1    1.087290    0.526931    0.399377    11.00000    0.03247    0.02376 = 
         0.03829   -0.00679    0.00014    0.00560 
C10   1    1.019431    0.552608    0.381516    11.00000    0.02268    0.01989 = 
         0.03763   -0.00335    0.00546   -0.00549 
C11   1    1.004176    0.542431    0.351349    11.00000    0.03191    0.03055 = 
         0.03646    0.00011    0.00272   -0.00425 
AFIX  43 
H11   2    0.957347    0.560820    0.339175    11.00000   -1.20000 
AFIX   0 
C12   1    1.057547    0.505374    0.339133    11.00000    0.03722    0.04322 = 
         0.03775   -0.00991    0.00752   -0.00088 
AFIX  43 
H12   2    1.045843    0.497937    0.318743    11.00000   -1.20000 
AFIX   0 
C13   1    1.128268    0.479239    0.356989    11.00000    0.05098    0.03098 = 
         0.04858   -0.01432    0.02024    0.00044 
AFIX  43 
H13   2    1.166797    0.454275    0.348799    11.00000   -1.20000 
AFIX   0 
C14   1    1.141605    0.490020    0.386602    11.00000    0.03601    0.03506 = 
         0.04832   -0.00206    0.00539    0.01011 
AFIX  43 
H14   2    1.189083    0.471909    0.398795    11.00000   -1.20000 
AFIX   0 
C15   1    0.848515    0.594132    0.397249    11.00000    0.01905    0.01896 = 
         0.02799   -0.00042   -0.00542    0.00613 
C16   1    0.803817    0.635353    0.410648    11.00000    0.02572    0.01985 = 
         0.02420   -0.00092   -0.00448    0.00451 
C17   1    0.687470    0.647976    0.412629    11.00000    0.02985    0.02449 = 
         0.03591   -0.00416   -0.00357    0.00737 
C18   1    0.861377    0.667463    0.425869    11.00000    0.02065    0.02964 = 
         0.02551   -0.00058    0.00086   -0.00098 
AFIX  43 
H18   2    0.941869    0.668918    0.429025    11.00000   -1.20000 
AFIX   0 
C19   1    0.585708    0.625868    0.399032    11.00000    0.02988    0.05445 = 
         0.07074   -0.02972   -0.01570    0.01733 
AFIX  13 
H19   2    0.588288    0.593428    0.403655    11.00000   -1.20000 
AFIX   0 
C20   1    0.803988    0.736614    0.453751    11.00000    0.03260    0.03417 = 
         0.04297   -0.02200   -0.00033   -0.00607 
AFIX 137 
H20A  2    0.759809    0.734810    0.472331    11.00000   -1.50000 
H20B  2    0.780650    0.763054    0.442560    11.00000   -1.50000 
H20C  2    0.885942    0.738499    0.458451    11.00000   -1.50000 
AFIX   0 
CL1   3    0.912733    0.392122    0.509326    11.00000    0.10415    0.06364 = 
         0.04372    0.01313   -0.00618   -0.01624 
F1    4    0.586162    0.631516    0.369143    11.00000    0.05534    0.11062 = 
         0.07131   -0.04456   -0.03446    0.01374 
F2    4    0.486386    0.642935    0.409281    11.00000    0.02482    0.08376 = 
         0.10287   -0.05711   -0.01302    0.01453 
N1    5    0.962029    0.591233    0.393222    11.00000    0.02335    0.01628 = 
         0.04012   -0.00705   -0.00334   -0.00039 
AFIX  43 
H1    2    1.004268    0.614353    0.398021    11.00000   -1.20000 
AFIX   0 
N2    5    0.782369    0.696899    0.435651    11.00000    0.02759    0.02043 = 
         0.02513   -0.00610    0.00208    0.00238 
N3    5    0.674858    0.686004    0.427895    11.00000    0.03031    0.02660 = 
         0.03278   -0.00721   -0.00715    0.00386 
O1    6    0.781773    0.563627    0.390383    11.00000    0.01711    0.02397 = 
         0.05325   -0.01422   -0.00436    0.00393 
  
C21   1    1.356242    0.596735    0.323032    11.00000    0.01885    0.03639 = 
         0.03118    0.00633   -0.00121   -0.00664 
C22   1    1.380347    0.580760    0.294863    11.00000    0.03634    0.03463 = 
         0.03440    0.00426   -0.00618   -0.00756 
AFIX  43 
H22   2    1.376805    0.600452    0.278325    11.00000   -1.20000 
AFIX   0 
C23   1    1.409409    0.537063    0.290034    11.00000    0.03446    0.04430 = 
         0.03986   -0.00762   -0.00297   -0.00489 
AFIX  43 
H23   2    1.423590    0.526907    0.270293    11.00000   -1.20000 
AFIX   0 
C24   1    1.417994    0.508127    0.313563    11.00000    0.02171    0.03661 = 
         0.06326    0.00356   -0.00234    0.00033 
C25   1    1.394073    0.523042    0.342050    11.00000    0.03333    0.04270 = 
         0.05594    0.02340    0.00124    0.00425 
AFIX  43 
H25   2    1.397560    0.503072    0.358438    11.00000   -1.20000 
AFIX   0 
C26   1    1.364854    0.567271    0.346824    11.00000    0.03532    0.05107 = 
         0.02840    0.00696    0.00266    0.00073 
AFIX  43 
H26   2    1.350639    0.577433    0.366562    11.00000   -1.20000 
AFIX   0 
C27   1    1.323872    0.644783    0.329242    11.00000    0.01992    0.03967 = 
         0.02941   -0.00089   -0.00106   -0.00567 
AFIX  13 
H27   2    1.350658    0.652148    0.349870    11.00000   -1.20000 
AFIX   0 
C28   1    1.379672    0.678409    0.307578    11.00000    0.02441    0.03376 = 
         0.05544   -0.00119    0.00897   -0.00751 
AFIX 137 
H28A  2    1.463198    0.674803    0.307996    11.00000   -1.50000 
H28B  2    1.359743    0.708640    0.313733    11.00000   -1.50000 
H28C  2    1.351436    0.673090    0.287278    11.00000   -1.50000 
AFIX   0 
C29   1    1.192399    0.651488    0.328419    11.00000    0.01716    0.03143 = 
         0.02732    0.00962   -0.00084   -0.00548 
C30   1    1.137682    0.675248    0.350906    11.00000    0.02635    0.02735 = 
         0.02319    0.00538   -0.00234   -0.00982 
C31   1    1.021059    0.682369    0.349921    11.00000    0.02509    0.02904 = 
         0.03233   -0.00008   -0.00177   -0.00373 
AFIX  43 
H31   2    0.984556    0.698554    0.365447    11.00000   -1.20000 
AFIX   0 
C32   1    0.956119    0.665794    0.326070    11.00000    0.02540    0.04208 = 
         0.03877    0.00182   -0.01012   -0.00860 
AFIX  43 
H32   2    0.875742    0.670857    0.325329    11.00000   -1.20000 
AFIX   0 
C33   1    1.009817    0.641921    0.303509    11.00000    0.03401    0.05335 = 
         0.02896    0.00370   -0.00941   -0.01731 
AFIX  43 
H33   2    0.966852    0.630664    0.287152    11.00000   -1.20000 
AFIX   0 
C34   1    1.126319    0.634841    0.305238    11.00000    0.03155    0.04062 = 
         0.02404   -0.00134    0.00146   -0.00717 
AFIX  43 
H34   2    1.162675    0.617967    0.290024    11.00000   -1.20000 
AFIX   0 
C35   1    1.190913    0.683501    0.403408    11.00000    0.02205    0.01543 = 
         0.02884   -0.00270    0.00182    0.00132 
C36   1    1.263289    0.706557    0.425491    11.00000    0.01920    0.01428 = 
         0.02834   -0.00372    0.00008   -0.00006 
C37   1    1.252318    0.703776    0.456708    11.00000    0.02702    0.01769 = 
         0.02913   -0.00344    0.00043    0.00253 
C38   1    1.357149    0.734131    0.421309    11.00000    0.02384    0.02484 = 
         0.02649    0.00302    0.00079    0.00050 
AFIX  43 
H38   2    1.389700    0.742847    0.402766    11.00000   -1.20000 
AFIX   0 
C39   1    1.164840    0.678531    0.474531    11.00000    0.03344    0.04347 = 
         0.02468    0.00248    0.00862   -0.00880 
AFIX  13 
H39   2    1.154675    0.648262    0.465784    11.00000   -1.20000 
AFIX   0 
C40   1    1.493061    0.773829    0.456157    11.00000    0.03584    0.03108 = 
         0.03501   -0.00571   -0.01174   -0.01273 
AFIX 137 
H40A  2    1.466719    0.802076    0.464545    11.00000   -1.50000 
H40B  2    1.538265    0.779493    0.438104    11.00000   -1.50000 
H40C  2    1.540665    0.758349    0.470880    11.00000   -1.50000 
AFIX   0 
CL2   3    1.453527    0.453052    0.307097    11.00000    0.04894    0.03735 = 
         0.09166    0.00509   -0.00363    0.00627 
F3    4    1.062128    0.700488    0.474293    11.00000    0.03685    0.06791 = 
         0.04304   -0.00663    0.01456   -0.00302 
F4    4    1.196488    0.674960    0.503217    11.00000    0.05846    0.08257 = 
         0.03106    0.00399    0.00105   -0.02460 
N4    5    1.204088    0.695307    0.374773    11.00000    0.02068    0.02487 = 
         0.02479   -0.00187   -0.00239   -0.01022 
AFIX  43 
H4    2    1.254693    0.715914    0.370281    11.00000   -1.20000 
AFIX   0 
N5    5    1.392734    0.746011    0.448523    11.00000    0.01945    0.02460 = 
         0.03017   -0.00189   -0.00602   -0.00267 
N6    5    1.331529    0.727290    0.471013    11.00000    0.03059    0.02655 = 
         0.02435   -0.00439   -0.00490   -0.00165 
O2    6    1.124976    0.653415    0.411817    11.00000    0.02655    0.02370 = 
         0.02715   -0.00263    0.00208   -0.00581 
  
C41   1    1.138765    0.806073    0.288359    11.00000    0.02678    0.01961 = 
         0.02165    0.00186   -0.00537    0.00042 
C42   1    1.237637    0.823230    0.275339    11.00000    0.02252    0.01959 = 
         0.02501    0.00242   -0.00195    0.00098 
AFIX  43 
H42   2    1.258815    0.853067    0.279371    11.00000   -1.20000 
AFIX   0 
C43   1    1.306377    0.797730    0.256529    11.00000    0.02811    0.03383 = 
         0.02646    0.00431    0.00211    0.00554 
AFIX  43 
H43   2    1.374824    0.809576    0.248227    11.00000   -1.20000 
AFIX   0 
C44   1    1.272805    0.755126    0.250298    11.00000    0.03741    0.02288 = 
         0.03012    0.00008    0.00831    0.01165 
C45   1    1.174323    0.736292    0.262735    11.00000    0.04815    0.02035 = 
         0.03361   -0.00092    0.00127   -0.00517 
AFIX  43 
H45   2    1.152590    0.706680    0.258183    11.00000   -1.20000 
AFIX   0 
C46   1    1.108938    0.762294    0.282029    11.00000    0.02775    0.01970 = 
         0.03420    0.00687    0.00091   -0.00312 
AFIX  43 
H46   2    1.042548    0.749905    0.291071    11.00000   -1.20000 
AFIX   0 
C47   1    1.062238    0.834929    0.308030    11.00000    0.01862    0.02897 = 
         0.02287   -0.00178    0.00135   -0.00040 
AFIX  13 
H47   2    1.099761    0.864660    0.309671    11.00000   -1.20000 
AFIX   0 
C48   1    0.945424    0.841880    0.292540    11.00000    0.02541    0.03797 = 
         0.03018   -0.00154   -0.00282    0.01177 
AFIX 137 
H48A  2    0.957014    0.857395    0.273546    11.00000   -1.50000 
H48B  2    0.895485    0.859648    0.305457    11.00000   -1.50000 
H48C  2    0.909564    0.813012    0.288777    11.00000   -1.50000 
AFIX   0 
C49   1    1.050184    0.816462    0.339761    11.00000    0.01654    0.02838 = 
         0.02727   -0.00011    0.00103    0.00202 
C50   1    1.145106    0.817009    0.359218    11.00000    0.01960    0.02635 = 
         0.02545   -0.00493   -0.00031   -0.00141 
C51   1    1.133943    0.803350    0.388754    11.00000    0.02733    0.03520 = 
         0.02524   -0.00117   -0.00141    0.00254 
AFIX  43 
H51   2    1.197779    0.805209    0.401881    11.00000   -1.20000 
AFIX   0 
C52   1    1.031043    0.787181    0.399039    11.00000    0.02986    0.03791 = 
         0.02437    0.00345    0.00742   -0.00274 
AFIX  43 
H52   2    1.024365    0.777109    0.419066    11.00000   -1.20000 
AFIX   0 
C53   1    0.937184    0.785608    0.380151    11.00000    0.01821    0.03630 = 
         0.03821    0.00045    0.00827   -0.00488 
AFIX  43 
H53   2    0.865794    0.774856    0.387378    11.00000   -1.20000 
AFIX   0 
C54   1    0.946475    0.799488    0.351007    11.00000    0.01741    0.04040 = 
         0.03544   -0.00599    0.00183    0.00012 
AFIX  43 
H54   2    0.881621    0.797576    0.338227    11.00000   -1.20000 
AFIX   0 
C55   1    1.345798    0.805840    0.347516    11.00000    0.02255    0.02186 = 
         0.01829    0.00249   -0.00289    0.00155 
C56   1    1.453227    0.824075    0.335804    11.00000    0.01907    0.02205 = 
         0.02489   -0.00171   -0.00266   -0.00022 
C57   1    1.562266    0.802867    0.336367    11.00000    0.02644    0.03045 = 
         0.02611    0.00311   -0.00185   -0.00341 
C58   1    1.474197    0.862980    0.320295    11.00000    0.02235    0.02004 = 
         0.01912    0.00121   -0.00077    0.00125 
AFIX  43 
H58   2    1.419615    0.885338    0.315643    11.00000   -1.20000 
AFIX   0 
C59   1    1.590446    0.759098    0.350225    11.00000    0.02379    0.04133 = 
         0.04796    0.01669   -0.00153   -0.00005 
AFIX  13 
H59   2    1.539105    0.735468    0.342039    11.00000   -1.20000 
AFIX   0 
C60   1    1.647827    0.896384    0.295595    11.00000    0.03178    0.02831 = 
         0.03472    0.00400    0.01236   -0.00423 
AFIX 137 
H60A  2    1.705924    0.910674    0.308150    11.00000   -1.50000 
H60B  2    1.593554    0.918763    0.288359    11.00000   -1.50000 
H60C  2    1.685242    0.882045    0.278539    11.00000   -1.50000 
AFIX   0 
CL3   3    1.358089    0.722695    0.226851    11.00000    0.07775    0.03374 = 
         0.04950   -0.00089    0.02673    0.02219 
F5    4    1.579137    0.761552    0.380453    11.00000    0.03638    0.07352 = 
         0.05070    0.03646    0.00178    0.00337 
F6    4    1.701732    0.748401    0.345377    11.00000    0.01521    0.04173 = 
         0.07826    0.02400   -0.00197    0.00466 
N7    5    1.254140    0.832385    0.348719    11.00000    0.01575    0.02398 = 
         0.02486    0.00239   -0.00084   -0.00067 
AFIX  43 
H7A   2    1.260958    0.860139    0.342888    11.00000   -1.20000 
AFIX   0 
N8    5    1.586654    0.863260    0.313003    11.00000    0.02040    0.02277 = 
         0.02647    0.00406    0.00300   -0.00440 
N9    5    1.643445    0.826575    0.322863    11.00000    0.02274    0.03186 = 
         0.03188    0.00769    0.00273    0.00223 
O3    6    1.343057    0.765925    0.355157    11.00000    0.02015    0.02813 = 
         0.03241    0.00769   -0.00171   -0.00347 
  
C61   1    0.483145    0.435950    0.412976    11.00000    0.04114    0.02124 = 
         0.05182    0.00567    0.00675    0.00617 
C62   1    0.424354    0.424802    0.438519    11.00000    0.04929    0.05411 = 
         0.06621    0.00690    0.02248    0.00904 
AFIX  43 
H62   2    0.445470    0.437022    0.457286    11.00000   -1.20000 
AFIX   0 
C63   1    0.330137    0.394202    0.436149    11.00000    0.07246    0.06012 = 
         0.09066    0.02374    0.05128    0.02607 
AFIX  43 
H63   2    0.288775    0.384359    0.453185    11.00000   -1.20000 
AFIX   0 
C64   1    0.303595    0.380132    0.408049    11.00000    0.03620    0.02850 = 
         0.10045   -0.01428   -0.00034    0.00822 
C65   1    0.357307    0.392170    0.382879    11.00000    0.04670    0.05209 = 
         0.07357    0.00376   -0.00313    0.01941 
AFIX  43 
H65   2    0.332609    0.382166    0.363816    11.00000   -1.20000 
AFIX   0 
C66   1    0.450471    0.419905    0.386207    11.00000    0.06271    0.04997 = 
         0.05775    0.01471    0.00486    0.03916 
AFIX  43 
H66   2    0.493221    0.428005    0.368988    11.00000   -1.20000 
AFIX   0 
C67   1    0.590638    0.465076    0.413313    11.00000    0.03671    0.03832 = 
         0.07537    0.01234    0.01968    0.00342 
AFIX  13 
H67   2    0.590000    0.483071    0.394552    11.00000   -1.20000 
AFIX   0 
C68   1    0.596242    0.498192    0.439991    11.00000    0.04968    0.04718 = 
         0.14009   -0.02212    0.02942    0.00408 
AFIX 137 
H68A  2    0.630775    0.483456    0.457303    11.00000   -1.50000 
H68B  2    0.518546    0.508040    0.445073    11.00000   -1.50000 
H68C  2    0.642929    0.523908    0.434375    11.00000   -1.50000 
AFIX   0 
C69   1    0.696839    0.434849    0.412068    11.00000    0.03299    0.02120 = 
         0.05341    0.00603    0.00731    0.00909 
C70   1    0.783332    0.440783    0.390679    11.00000    0.03129    0.02115 = 
         0.02946   -0.00339    0.00220   -0.00010 
C71   1    0.880444    0.414316    0.391180    11.00000    0.02343    0.03766 = 
         0.03674   -0.01057    0.00141   -0.00022 
AFIX  43 
H71   2    0.938809    0.418719    0.376675    11.00000   -1.20000 
AFIX   0 
C72   1    0.893287    0.382030    0.412232    11.00000    0.03454    0.03844 = 
         0.03918   -0.00966   -0.00995    0.01194 
AFIX  43 
H72   2    0.960424    0.364171    0.412363    11.00000   -1.20000 
AFIX   0 
C73   1    0.806510    0.375063    0.433951    11.00000    0.05183    0.03407 = 
         0.03554    0.00316   -0.00402    0.00880 
AFIX  43 
H73   2    0.814524    0.352542    0.448644    11.00000   -1.20000 
AFIX   0 
C74   1    0.711596    0.401302    0.433298    11.00000    0.04604    0.03610 = 
         0.04957    0.00793    0.00997    0.00521 
AFIX  43 
H74   2    0.653261    0.396671    0.447779    11.00000   -1.20000 
AFIX   0 
C75   1    0.756091    0.463932    0.338903    11.00000    0.01340    0.02778 = 
         0.03391   -0.00071   -0.00244    0.00066 
C76   1    0.740925    0.501773    0.318804    11.00000    0.02030    0.03080 = 
         0.03597   -0.00953   -0.00069    0.00049 
C78   1    0.710835    0.544534    0.324995    11.00000    0.02089    0.02934 = 
         0.03035   -0.00207   -0.00236   -0.00108 
AFIX  43 
H78   2    0.694236    0.556056    0.344263    11.00000   -1.20000 
AFIX   0 
C80   1    0.678259    0.613824    0.295049    11.00000    0.04428    0.03048 = 
         0.04573    0.00540   -0.00909    0.00525 
AFIX 137 
H80A  2    0.606722    0.615691    0.283626    11.00000   -1.50000 
H80B  2    0.739727    0.628805    0.284042    11.00000   -1.50000 
H80C  2    0.667886    0.628198    0.314493    11.00000   -1.50000 
AFIX   0 
CL4   3    0.184668    0.343628    0.405256    11.00000    0.04058    0.06636 = 
         0.17892   -0.01906    0.01596   -0.00385 
N10   5    0.769988    0.474501    0.368034    11.00000    0.02917    0.02240 = 
         0.03138   -0.00401    0.00336   -0.00047 
AFIX  43 
H10   2    0.770920    0.502616    0.373319    11.00000   -1.20000 
AFIX   0 
N11   5    0.708555    0.567554    0.299476    11.00000    0.03218    0.03188 = 
         0.03730   -0.00240   -0.00587    0.00631 
O4    6    0.753571    0.425164    0.329588    11.00000    0.03544    0.02396 = 
         0.03657   -0.00729   -0.00815    0.00265 
PART 1 
C77   1    0.765236    0.504186    0.287453    21.00000    0.02018    0.04818 = 
         0.03068   -0.00227   -0.01233    0.01346 
C79   1    0.802330    0.470688    0.265178    21.00000    0.04948    0.05335 = 
         0.02598   -0.00290    0.00040    0.01546 
AFIX  13 
H79   2    0.814307    0.486001    0.245614    21.00000   -1.20000 
AFIX   0 
F7    4    0.721999    0.438258    0.261317    21.00000    0.13832    0.06226 = 
         0.04399   -0.02003   -0.02403    0.05036 
F8    4    0.902476    0.450363    0.273106    21.00000    0.06114    0.06147 = 
         0.03830    0.01182    0.02494    0.03444 
N12   5    0.748066    0.544345    0.276100    21.00000    0.03823    0.04326 = 
         0.03239   -0.00336   -0.00523    0.01281 
PART 2 
C77A  1    0.733148    0.500011    0.287201   -21.00000    0.02018    0.04818 = 
         0.03068   -0.00227   -0.01233    0.01346 
C79A  1    0.764389    0.460007    0.269969   -21.00000    0.04948    0.05335 = 
         0.02598   -0.00290    0.00040    0.01546 
AFIX  13 
H79A  2    0.706313    0.436127    0.273386   -21.00000   -1.20000 
AFIX   0 
F7A   4    0.768448    0.470600    0.240395   -21.00000    0.13832    0.06226 = 
         0.04399   -0.02003   -0.02403    0.05036 
F8A   4    0.871981    0.444113    0.275626   -21.00000    0.06114    0.06147 = 
         0.03830    0.01182    0.02494    0.03444 
N12A  5    0.720426    0.539752    0.275579   -21.00000    0.03823    0.04326 = 
         0.03239   -0.00336   -0.00523    0.01281 
  
PART 0 
C185  1    0.515161    0.651692    0.487360    11.00000    0.05436    0.06212 = 
         0.06050   -0.00142    0.01182    0.01424 
AFIX  23 
H18A  2    0.435461    0.651273    0.494985    11.00000   -1.20000 
H18B  2    0.514545    0.666502    0.467627    11.00000   -1.20000 
AFIX   0 
CL5   3    0.563658    0.596841    0.483025    11.00000    0.12924    0.05816 = 
         0.06777    0.00237    0.00167    0.01875 
CL6   3    0.602527    0.682701    0.512302    11.00000    0.12689    0.06375 = 
         0.05676    0.00804   -0.01339    0.01280 
HKLF 4 
  
  
  
  
REM  240716c_0m in C2 New:C2221 
REM wR2 = 0.239320, GooF = S = 1.11742, Restrained GooF = 1.11792 for all data 
REM R1 = 0.090470 for 15775 Fo > 4sig(Fo) and 0.091374 for all 16077 data 
REM 1025 parameters refined using 13 restraints 
  
END 
  
WGHT      0.1119     85.0382 
  
REM Highest difference peak  1.622,  deepest hole -1.047,  1-sigma level  0.105 
Q1    1   0.1714  0.3521  0.4444  11.00000  0.05    1.62 
Q2    1   1.4389  0.4590  0.3269  11.00000  0.05    1.37 
Q3    1   0.8396  0.4104  0.5124  11.00000  0.05    0.76 
Q4    1   0.7015  0.4581  0.2439  11.00000  0.05    0.58 
Q5    1   0.3569  0.4107  0.4557  11.00000  0.05    0.54 
Q6    1   0.5833  0.4983  0.4152  11.00000  0.05    0.53 
Q7    1   1.1799  0.6386  0.4744  11.00000  0.05    0.52 
Q8    1   0.5169  0.6627  0.3938  11.00000  0.05    0.50 
Q9    1   0.6578  0.6322  0.4893  11.00000  0.05    0.47 
Q10   1   1.5782  0.7781  0.3400  11.00000  0.05    0.47 
; 
_shelx_res_checksum   56787 
  
_shelx_hkl_file 
; 
   2   0   0   95.36    7.54 
  -4   0   0  120.43    9.58 
  -6   0   0   36.22    3.11 
   8   0   0    5.56    0.49 
   8   0   0    5.44    0.49 
   8   0   0    5.27    0.51 
  -8   0   0    6.57    0.59 
  -8   0   0    6.04    0.61 
  -8   0   0    6.12    0.52 
   8   0   0    4.90    0.51 
   8   0   0    4.92    0.52 
   8   0   0    4.96    0.51 
  10   0   0    2.86    0.84 
 -10   0   0    1.96    0.30 
  12   0   0    1.60    0.42 
  12   0   0    1.60    0.25 
  12   0   0    1.81    0.35 
  14   0   0    0.90    0.22 
  14   0   0    1.81    0.30 
   1   1   0   14.15    1.09 
  -1   1   0   14.48    1.08 
  -1   1   0   12.24    1.05 
   1  -1   0   12.25    1.08 
   3   1   0   35.65    2.92 
   3  -1   0   34.34    2.87 
  -3   1   0   28.33    2.72 
  -3   1   0   35.26    2.81 
  -3  -1   0   38.48    2.82 
   5  -1   0   13.13    1.17 
   5  -1   0   12.75    1.16 
   5  -1   0   13.33    1.17 
  -5   1   0   16.47    1.41 
   5   1   0   14.08    1.17 
   5   1   0   16.01    1.21 
   5  -1   0   13.85    1.16 
   5  -1   0   12.22    1.16 
   5   1   0   13.68    1.18 
  -5  -1   0   16.54    1.39 
   5   1   0   17.02    1.16 
   5   1   0   14.63    1.16 
   7   1   0    6.26    0.53 
   7  -1   0    5.09    0.48 
  -7  -1   0    5.48    0.50 
   7   1   0    6.06    0.49 
  -7   1   0    5.01    0.49 
   7   1   0    5.36    0.48 
  -7   1   0    5.05    0.50 
   7  -1   0    5.13    0.48 
   7   1   0    5.83    0.50 
   7   1   0    5.76    0.52 
  -7   1   0    6.14    0.54 
   7  -1   0    4.74    0.49 
   7  -1   0    5.06    0.51 
  -7   1   0    5.21    0.54 
  -7  -1   0    6.49    0.56 
   9  -1   0    8.58    0.74 
  -9  -1   0    6.60    0.72 
   9   1   0    9.08    0.75 
   9   1   0    9.46    0.75 
   9   1   0    9.03    0.72 
   9   1   0    9.15    0.78 
   9   1   0    6.38    1.11 
   9   1   0    7.09    0.71 
   9   1   0    8.86    0.83 
   9  -1   0    6.71    1.07 
   9  -1   0    9.26    0.72 
   9  -1   0    8.48    0.72 
  -9   1   0    6.84    0.73 
  11   1   0    0.38    0.98 
  11  -1   0    0.57    0.16 
  11   1   0    0.84    0.17 
  11  -1   0    0.85    0.17 
  11   1   0    0.92    0.18 
 -11   1   0    0.83    0.21 
 -11   1   0    0.44    0.21 
  11  -1   0    1.15    0.22 
  11  -1   0    1.14    0.91 
 -11  -1   0    0.53    0.22 
  11   1   0    1.21    0.24 
  13   1   0    0.15    0.22 
  13  -1   0    0.19    0.12 
 -13  -1   0    0.19    0.22 
  13   1   0    0.23    0.12 
  13  -1   0    0.23    0.12 
  13   1   0    0.41    0.14 
 -13   1   0    0.63    0.23 
  15   1   0    2.02    0.28 
  15  -1   0    1.59    0.27 
  -2  -2   0   38.25    2.94 
   2   2   0   32.57    2.97 
   2  -2   0   38.19    2.96 
  -2   2   0   37.24    2.94 
  -4   2   0  119.57    9.31 
  -4  -2   0  114.69    9.30 
  -6  -2   0  364.97   29.00 
  -8   2   0   11.40    1.01 
   8  -2   0   11.56    0.99 
   8   2   0   12.50    1.04 
   8  -2   0   13.33    1.00 
   8  -2   0   11.40    1.03 
   8  -2   0   12.26    0.99 
   8   2   0   12.65    1.02 
  -8   2   0   12.06    1.05 
  -8  -2   0   12.10    1.01 
   8   2   0   13.45    1.00 
   8  -2   0   10.35    1.00 
  -8  -2   0   12.21    1.03 
   8  -2   0   10.98    1.00 
   8  -2   0   11.70    1.01 
  -8  -2   0   11.43    1.06 
   8   2   0   11.83    1.02 
   8   2   0   11.84    1.03 
  -8   2   0   11.71    1.07 
  10   2   0    1.72    0.27 
  10   2   0    0.85    0.74 
  10  -2   0    3.50    1.23 
 -10   2   0    1.91    0.26 
 -10  -2   0    1.59    0.40 
 -10  -2   0    1.27    0.26 
  10  -2   0    2.21    0.28 
 -10   2   0    1.92    0.31 
  10   2   0    1.73    0.23 
  10   2   0    2.34    0.30 
  12   2   0    0.13    0.11 
  12   2   0    0.33    0.12 
  12  -2   0    0.12    0.21 
  12  -2   0    0.18    1.28 
  12  -2   0    0.22    0.12 
 -12  -2   0    0.37    0.17 
  12   2   0    0.40    0.19 
  12  -2   0    0.25    0.12 
 -12   2   0    0.26    0.14 
 -12   2   0    0.24    0.18 
  14  -2   0    0.51    0.18 
  14   2   0    0.40    0.14 
  14   2   0    0.33    0.22 
  -1  -3   0   11.49    0.89 
  -1   3   0   10.95    0.88 
   1  -3   0   10.85    0.92 
   1   3   0   10.47    1.06 
  -1   3   0   11.74    0.92 
  -3   3   0   28.59    2.39 
   3   3   0   31.43    2.30 
   3  -3   0   28.65    2.43 
  -3  -3   0   30.32    2.39 
  -3   3   0   25.86    2.30 
  -5  -3   0   49.76    4.03 
   5  -3   0   47.16    4.32 
  -5   3   0   49.35    4.04 
   7   3   0   12.44    1.02 
   7   3   0   12.03    1.04 
   7   3   0   12.18    1.02 
   7  -3   0   13.22    1.00 
  -7   3   0   14.99    1.54 
   7   3   0   12.29    1.04 
   7  -3   0    9.79    1.01 
   7  -3   0   10.17    1.00 
   7  -3   0   12.19    0.99 
   7   3   0   13.67    1.01 
   9   3   0    1.89    0.27 
   9   3   0    1.75    0.24 
   9  -3   0    2.35    0.87 
   9   3   0    1.72    0.25 
   9   3   0    1.42    0.73 
  -9   3   0    1.30    0.27 
  -9   3   0    1.25    0.21 
   9   3   0    1.86    0.21 
   9  -3   0    1.37    0.20 
   9   3   0    1.78    0.21 
   9  -3   0    1.58    0.20 
  -9  -3   0    0.88    0.25 
   9  -3   0    1.40    0.23 
   9   3   0    1.80    0.26 
  -9  -3   0    1.37    0.22 
 -11   3   0    6.88    0.63 
 -11   3   0    5.95    0.64 
 -11  -3   0    6.25    0.58 
  11   3   0    5.34    0.54 
  11   3   0    5.05    0.54 
 -11  -3   0    6.46    0.65 
  11   3   0    5.34    0.57 
 -11   3   0    5.50    0.56 
  11  -3   0    5.04    0.56 
  11  -3   0    5.83    1.24 
  11  -3   0    5.90    0.55 
  11  -3   0    5.28    0.54 
  13   3   0    5.06    0.49 
  13   3   0    4.85    0.50 
  13  -3   0    4.53    0.48 
  13  -3   0    4.56    0.48 
 -13   3   0    5.29    0.66 
  13  -3   0    4.38    1.88 
  13   3   0    4.27    0.54 
  15  -3   0    1.51    0.25 
   0  -4   0   14.19    1.09 
   0   4   0   13.48    1.09 
  -2  -4   0   27.43    2.44 
  -2   4   0   32.06    2.50 
   2   4   0   33.34    2.58 
   4  -4   0    1.90    0.22 
   4  -4   0    2.83    0.23 
  -4  -4   0    3.23    0.46 
  -4   4   0    2.12    0.22 
  -4   4   0    2.60    0.58 
  -4   4   0    2.35    0.23 
  -4   4   0    2.14    0.22 
  -4   4   0    1.93    0.23 
   4  -4   0    2.50    0.21 
   4  -4   0    2.77    0.21 
  -4  -4   0    2.04    0.25 
  -4  -4   0    2.79    0.23 
   4  -4   0    2.16    0.59 
   4  -4   0    2.16    0.23 
   4  -4   0    2.75    0.23 
  -6  -4   0  177.30   14.37 
  -6   4   0  179.07   14.55 
   8  -4   0    9.38    0.75 
   8   4   0    9.11    0.79 
  -8   4   0    8.73    0.77 
   8   4   0    8.03    0.82 
   8   4   0    7.41    1.15 
  -8   4   0    7.19    0.79 
   8   4   0    9.49    0.77 
   8  -4   0    9.62    0.74 
   8  -4   0    9.38    0.73 
   8   4   0    9.63    0.74 
   8  -4   0    7.08    0.73 
  -8  -4   0    8.27    0.75 
  -8   4   0    7.72    0.79 
   8   4   0    9.81    0.80 
  -8  -4   0    7.59    0.80 
  -8  -4   0    8.70    0.75 
 -10  -4   0    2.00    0.29 
  10   4   0    2.20    0.32 
 -10   4   0    2.03    0.28 
 -10   4   0    1.85    0.43 
  10   4   0    2.47    0.27 
  10  -4   0    2.34    0.26 
  10  -4   0    2.40    0.30 
  10  -4   0    2.11    0.29 
 -10  -4   0    2.06    0.36 
  10  -4   0    1.33    0.55 
  10   4   0    2.19    0.26 
  10   4   0    2.35    0.32 
  10   4   0    2.13    0.31 
  12   4   0    0.13    0.11 
  12  -4   0    0.36    0.12 
  12  -4   0    0.74    1.07 
  12  -4   0    0.32    0.13 
  12   4   0    0.33    0.13 
  12   4   0    0.11    0.14 
  14   4   0    1.15    0.26 
  14  -4   0    0.87    0.20 
  14   4   0    0.60    0.18 
 -14   4   0    0.78    0.19 
  14   4   0    0.30    0.19 
   1   5   0   19.03    1.54 
   1  -5   0   17.88    1.48 
  -1   5   0   18.52    1.50 
   3   5   0   16.54    1.30 
   3   5   0   15.76    1.29 
  -3   5   0   14.16    1.31 
  -3   5   0   18.38    1.29 
   3   5   0   16.24    1.31 
  -5   5   0  105.88    8.90 
   5  -5   0  111.38    9.01 
  -5  -5   0  116.39    8.90 
  -7  -5   0   23.31    1.97 
   7  -5   0   22.26    1.89 
   7   5   0   26.22    1.96 
  -7  -5   0   23.94    1.91 
   7   5   0   26.74    1.94 
   7  -5   0   21.17    1.92 
  -7  -5   0   25.33    1.92 
   7  -5   0   22.02    1.91 
   7  -5   0   21.69    1.91 
   7   5   0   25.58    1.94 
   7   5   0   25.09    1.91 
  -7   5   0   20.97    1.95 
   7  -5   0   24.17    1.90 
  -9   5   0    6.02    0.61 
   9  -5   0    6.91    0.59 
   9  -5   0    5.67    0.90 
   9   5   0    5.13    1.19 
   9   5   0    6.23    0.59 
  -9   5   0    5.06    0.64 
   9   5   0    6.78    0.60 
   9   5   0    6.83    0.63 
   9  -5   0    7.44    0.59 
   9   5   0    7.17    0.66 
   9   5   0    6.85    0.65 
   9   5   0    7.28    0.63 
  11   5   0    1.47    0.23 
  11  -5   0    1.54    0.23 
  11   5   0    1.80    0.29 
  11   5   0    1.36    0.27 
  11  -5   0    1.22    0.23 
 -11   5   0    2.30    0.37 
  11   5   0    1.43    0.23 
  11  -5   0    1.00    0.69 
 -11  -5   0    1.79    0.28 
 -11   5   0    1.55    0.26 
  13  -5   0    0.21    0.12 
  13   5   0    0.09    0.23 
  13  -5   0    0.29    1.33 
 -13   5   0    0.39    0.19 
 -13   5   0    0.26    0.19 
  13   5   0    0.15    0.11 
  15   5   0    4.09    0.47 
  15  -5   0    3.53    0.52 
   0   6   0  125.10    9.78 
   2   6   0    3.68    0.36 
  -2   6   0    4.00    0.32 
   2  -6   0    3.69    0.31 
   2  -6   0    4.36    0.52 
  -2   6   0    3.97    0.32 
   2  -6   0    4.09    0.32 
  -2   6   0    4.25    0.53 
  -2   6   0    4.42    0.34 
  -2   6   0    3.80    0.32 
   2   6   0    3.81    0.32 
   2   6   0    3.37    0.35 
  -2  -6   0    3.54    0.31 
   2  -6   0    3.13    0.31 
   2   6   0    4.37    0.33 
  -2   6   0    3.95    0.33 
  -2   6   0    4.03    0.32 
  -4   6   0    2.82    0.23 
   4   6   0    1.99    0.24 
   4  -6   0    2.84    0.23 
   4  -6   0    2.84    0.21 
   4   6   0    2.03    0.22 
  -4   6   0    2.32    0.25 
   4  -6   0    2.09    0.21 
   4   6   0    1.82    0.27 
   4   6   0    2.28    0.21 
  -6  -6   0    1.20    0.17 
  -6   6   0    1.23    0.18 
   6  -6   0    1.52    0.15 
   6  -6   0    1.49    0.16 
   6  -6   0    1.83    0.21 
  -6  -6   0    1.21    0.23 
   6  -6   0    1.55    0.18 
   6   6   0    1.66    0.18 
   6  -6   0    1.41    0.16 
  -6  -6   0    1.50    0.28 
  -6   6   0    1.45    0.19 
   6   6   0    1.81    0.20 
   6   6   0    1.62    0.20 
  -6   6   0    1.44    0.22 
  -6   6   0    1.39    0.21 
   6   6   0    1.54    0.21 
  -6   6   0    0.91    0.57 
  -8  -6   0    1.62    0.20 
   8  -6   0    1.06    0.16 
   8  -6   0    1.05    0.18 
  -8  -6   0    1.57    0.27 
  -8   6   0    1.49    0.25 
   8  -6   0    1.21    0.17 
   8  -6   0    1.45    0.20 
   8   6   0    1.31    0.18 
  -8   6   0    1.21    0.20 
   8   6   0    1.18    0.20 
   8   6   0    0.82    0.62 
  -8   6   0    1.42    0.24 
   8   6   0    1.36    0.24 
  -8   6   0    1.27    0.19 
   8   6   0    1.24    0.19 
   8   6   0    1.28    0.23 
  10   6   0    3.82    0.43 
  10   6   0    3.84    0.38 
 -10   6   0    2.92    0.45 
  10  -6   0    3.40    0.37 
 -10   6   0    2.90    0.45 
  10   6   0    3.85    0.45 
  10   6   0    4.27    0.43 
  10   6   0    3.95    0.39 
 -10  -6   0    4.02    0.41 
  10   6   0    4.39    0.47 
  10  -6   0    2.82    0.44 
  12   6   0    0.82    0.20 
  12   6   0    0.90    0.21 
  12  -6   0    0.82    0.89 
  12  -6   0    0.90    0.19 
  12   6   0    1.07    0.24 
  12  -6   0    0.96    0.18 
  12   6   0    0.72    0.17 
 -12   6   0    1.66    0.31 
 -14   6   0    1.66    0.27 
  14   6   0    1.66    0.27 
  14   6   0    1.86    0.32 
  14  -6   0    0.28    2.14 
   1   7   0   99.98    8.56 
   1  -7   0  118.74    8.54 
  -1   7   0  108.33    8.56 
   3  -7   0  109.97    8.58 
  -3   7   0  106.38    8.58 
   5  -7   0    1.32    0.13 
  -5  -7   0    1.51    0.15 
  -5   7   0    0.97    0.22 
   5   7   0    1.52    0.15 
   5  -7   0    1.01    0.16 
  -5  -7   0    1.06    0.14 
  -5   7   0    1.07    0.14 
  -5   7   0    0.58    0.44 
   5  -7   0    0.47    0.62 
   5  -7   0    1.33    0.14 
  -5  -7   0    1.02    0.20 
   5  -7   0    1.12    0.15 
   7  -7   0   11.68    0.96 
  -7   7   0   10.78    0.97 
   7   7   0   13.17    1.00 
  -7   7   0   10.62    1.01 
   7  -7   0   10.48    0.97 
   7   7   0   12.94    0.97 
   7   7   0   13.76    1.03 
  -7  -7   0   10.71    1.03 
  -7   7   0   11.02    0.99 
  -7   7   0    9.97    1.00 
   7   7   0   11.60    1.38 
   7  -7   0    9.79    0.96 
   7  -7   0   12.92    0.96 
   7   7   0   13.44    1.00 
   7  -7   0   11.79    0.96 
  -7  -7   0   10.97    0.97 
   7   7   0   12.32    0.97 
   9  -7   0    7.74    0.63 
   9  -7   0    7.32    0.66 
  -9   7   0    7.45    0.72 
   9  -7   0    7.36    0.62 
  -9   7   0    7.58    0.66 
  -9   7   0    7.04    0.64 
   9   7   0    7.58    0.68 
   9   7   0    6.49    0.63 
  -9   7   0    7.86    0.72 
   9   7   0    6.07    0.67 
   9   7   0    5.96    0.65 
   9   7   0    6.30    0.69 
  -9  -7   0    7.62    0.65 
   9  -7   0    6.96    0.64 
   9   7   0    6.51    0.63 
  11   7   0   13.13    1.33 
  11   7   0   12.88    1.33 
  11   7   0   14.39    1.31 
 -11   7   0   16.63    1.32 
  11  -7   0   18.14    1.83 
  11   7   0   13.70    1.28 
  11  -7   0   16.52    1.27 
  11  -7   0   15.91    1.28 
  11   7   0   15.70    1.28 
  13   7   0    5.41    0.54 
  13   7   0    5.08    0.51 
  13  -7   0    3.35    1.33 
 -13   7   0    4.07    0.49 
 -13   7   0    3.47    0.51 
  13   7   0    4.37    0.52 
  15   7   0    2.32    0.34 
  -2   8   0   13.14    1.26 
   2  -8   0   14.17    1.17 
  -2   8   0   13.41    1.10 
   2   8   0   14.32    1.18 
  -2   8   0   12.38    1.10 
   2   8   0   15.25    1.10 
  -4   8   0  111.84    9.29 
   4  -8   0  121.30    9.29 
   6  -8   0    0.25    0.07 
   6  -8   0    0.34    0.08 
  -6   8   0    0.25    0.08 
   6   8   0    0.54    0.10 
   6   8   0    0.47    0.11 
  -6   8   0    0.37    0.11 
  -6   8   0    0.44    0.10 
   6   8   0    0.54    0.10 
   6  -8   0    0.28    0.10 
   6  -8   0    0.32    0.08 
   6   8   0    0.55    0.11 
   6  -8   0    0.59    0.12 
  -6   8   0    0.52    0.14 
   6   8   0    0.47    0.11 
  -8   8   0    2.94    0.38 
   8   8   0    2.90    0.31 
   8   8   0    2.95    0.32 
   8  -8   0    3.03    0.32 
   8   8   0    3.08    0.38 
  -8   8   0    3.19    0.33 
   8   8   0    3.43    0.35 
  -8   8   0    3.41    0.35 
  -8   8   0    3.01    0.38 
  -8  -8   0    3.25    0.33 
   8   8   0    3.08    0.39 
   8  -8   0    3.31    0.31 
   8   8   0    2.97    0.34 
   8  -8   0    2.87    0.30 
 -10  -8   0   23.02    2.13 
  10  -8   0   30.79    2.14 
 -10   8   0   23.31    2.23 
  10  -8   0   24.13    2.14 
 -10   8   0   23.25    2.20 
  10   8   0   29.37    2.14 
  10   8   0   27.77    2.21 
  10   8   0   22.19    2.24 
  10  -8   0   28.89    2.45 
  10   8   0   28.70    2.22 
  12  -8   0   14.10    1.21 
  12  -8   0   14.10    1.84 
  12   8   0   12.41    1.27 
  12   8   0   14.17    1.24 
  12   8   0   15.91    1.23 
 -12   8   0   15.80    1.26 
  12   8   0   13.50    1.25 
  14   8   0    0.47    0.21 
  14  -8   0    0.81    0.19 
  14   8   0    0.63    0.15 
  14  -8   0   -0.14    1.96 
   1   9   0    4.32    0.34 
  -1  -9   0    4.14    0.36 
   1  -9   0    4.54    0.37 
   1  -9   0    4.61    0.37 
   1   9   0    3.88    0.34 
   1  -9   0    4.55    0.37 
   1   9   0    3.42    0.56 
   1   9   0    3.84    0.34 
   1  -9   0    4.16    0.37 
   3  -9   0  139.81   10.59 
  -3   9   0  122.74   10.62 
   3   9   0  139.85   10.60 
   5   9   0    4.81    0.93 
   5   9   0    5.22    0.46 
  -5   9   0    5.20    0.45 
  -5   9   0    5.54    0.46 
  -5  -9   0    5.33    0.43 
  -5  -9   0    5.33    0.44 
  -5   9   0    5.46    0.47 
   5  -9   0    3.86    0.78 
   5  -9   0    5.09    0.47 
  -5   9   0    3.92    0.86 
   5   9   0    4.77    0.44 
   5  -9   0    4.98    0.43 
   5  -9   0    4.21    0.43 
   5   9   0    5.41    0.45 
   5   9   0    4.85    0.47 
  -5   9   0    5.42    0.45 
   5   9   0    5.25    0.46 
  -7  -9   0   21.35    1.61 
   7   9   0   19.22    1.60 
   7  -9   0   19.21    1.63 
   7  -9   0   18.97    1.61 
  -7   9   0   19.49    1.65 
   7   9   0   19.46    1.61 
   7   9   0   20.06    1.63 
  -7   9   0   19.55    1.66 
   7  -9   0   18.31    1.59 
  -7   9   0   20.85    1.64 
   7   9   0   21.56    1.67 
  -7   9   0   18.96    1.61 
   7   9   0   19.74    1.66 
  -9   9   0    5.69    0.52 
   9   9   0    5.11    0.49 
   9   9   0    4.56    0.52 
   9  -9   0    4.60    0.48 
   9   9   0    4.44    0.53 
   9  -9   0    4.85    0.47 
  -9   9   0    6.16    0.60 
   9   9   0    4.71    0.57 
   9   9   0    4.77    0.49 
   9   9   0    5.04    0.52 
  -9  -9   0    6.04    0.50 
  -9   9   0    5.96    0.54 
  -9   9   0    5.10    0.55 
   9  -9   0    5.49    0.51 
   9  -9   0    5.38    0.81 
  11   9   0    0.37    0.18 
  11  -9   0    0.10    0.56 
  11   9   0    0.37    0.12 
  11   9   0    0.55    0.18 
  11   9   0    0.27    0.16 
  11   9   0    0.30    0.18 
  11   9   0    0.20    0.11 
  11  -9   0    0.45    0.13 
 -11   9   0    0.38    0.15 
 -13   9   0    1.34    0.30 
 -13  -9   0    1.16    0.30 
  13   9   0    0.72    0.20 
  13  -9   0    0.51    0.16 
  13  -9   0    1.38    1.18 
 -13   9   0    0.99    0.23 
   2 -10   0    6.79    0.54 
  -2  10   0    6.49    0.51 
  -2  10   0    5.33    0.51 
  -2  10   0    6.02    0.52 
   2 -10   0    5.86    0.50 
   2  10   0    6.33    0.78 
  -2 -10   0    7.36    0.53 
   2  10   0    5.55    0.51 
   2  10   0    7.13    0.52 
   2 -10   0    6.67    0.60 
   2  10   0    6.39    0.53 
   2  10   0    5.89    0.51 
   2 -10   0    6.39    0.52 
  -2  10   0    6.30    0.51 
   2  10   0    6.17    0.52 
   2  10   0    6.09    0.52 
  -4  10   0   60.25    5.52 
  -4  10   0   68.84    5.81 
   4  10   0   73.62    5.58 
   4 -10   0   72.46    5.56 
   6 -10   0    7.49    0.61 
  -6  10   0    6.25    0.64 
   6  10   0    8.24    0.65 
   6 -10   0    7.41    0.60 
  -6  10   0    7.43    0.64 
   6 -10   0    6.67    0.64 
   6 -10   0    5.97    0.62 
   6  10   0    7.76    0.67 
  -6 -10   0    7.31    0.63 
  -6  10   0    6.88    0.62 
  -6  10   0    7.12    0.67 
   6  10   0    7.28    0.62 
   6  10   0    8.09    0.65 
   6  10   0    7.69    0.63 
   8 -10   0    0.98    0.15 
   8 -10   0    1.00    0.19 
  -8  10   0    1.02    0.23 
   8  10   0    0.83    0.16 
   8  10   0    1.14    0.23 
   8  10   0    1.39    0.21 
   8 -10   0    0.88    0.17 
  -8  10   0    1.13    0.19 
   8 -10   0    1.03    0.17 
  -8 -10   0    1.11    0.17 
  -8  10   0    0.92    0.17 
   8  10   0    1.40    0.21 
  -8  10   0    1.20    0.24 
   8  10   0    1.23    0.25 
   8 -10   0    0.75    0.31 
   8  10   0    1.45    0.18 
 -10  10   0   48.91    3.84 
  10 -10   0   46.70    3.99 
 -10  10   0   46.00    3.83 
 -10  10   0   48.11    3.78 
  10  10   0   46.62    3.77 
  10  10   0   45.00    3.77 
  10  10   0   44.10    3.82 
  10  10   0   46.67    3.78 
  10  10   0   47.99    3.83 
 -12  10   0    0.41    0.20 
  12  10   0    0.50    0.18 
  12  10   0    0.36    0.13 
  12 -10   0    0.43    0.14 
 -12  10   0    0.34    0.19 
  12  10   0    0.30    0.17 
  12 -10   0    0.29    0.74 
  12  10   0    0.47    0.17 
  12  10   0    0.17    0.22 
 -12  10   0    0.28    0.19 
 -14  10   0    4.01    0.53 
 -14 -10   0    4.14    0.64 
  14  10   0    2.77    0.42 
  14 -10   0    0.81    2.30 
  14  10   0    3.34    0.37 
  14 -10   0    3.14    0.38 
   1 -11   0    4.69    0.42 
  -1 -11   0    4.76    0.42 
  -1 -11   0    5.30    0.42 
   1 -11   0    4.33    0.41 
   3 -11   0    4.27    0.55 
   3 -11   0    3.78    0.29 
   3  11   0    3.14    0.31 
   3  11   0    3.27    0.30 
   3  11   0    4.26    0.93 
  -3  11   0    4.10    0.32 
  -3  11   0    3.55    0.33 
   3  11   0    3.19    0.31 
   3  11   0    3.53    0.33 
  -3  11   0    3.49    0.33 
   3  11   0    3.14    0.31 
   5  11   0   12.03    0.96 
   5  11   0   12.32    0.97 
  -5  11   0   12.30    0.97 
   5 -11   0   10.94    0.98 
   5 -11   0   11.05    0.97 
  -5  11   0   11.90    0.99 
  -5  11   0   11.44    0.96 
  -5 -11   0   10.10    0.97 
   5  11   0   12.61    0.98 
   5 -11   0   10.51    1.40 
   5  11   0   12.65    1.00 
   5 -11   0   11.94    0.94 
  -5 -11   0   10.48    0.94 
   5  11   0   12.57    0.97 
   7 -11   0    1.08    0.16 
  -7  11   0    1.43    0.20 
  -7  11   0    1.68    0.23 
  -7  11   0    1.44    0.24 
  -7 -11   0    1.03    0.17 
  -7  11   0    1.42    0.19 
   7  11   0    1.26    0.18 
   7  11   0    1.63    0.21 
   7  11   0    1.32    0.21 
   7 -11   0    1.19    0.15 
   7 -11   0    0.95    0.19 
   7  11   0    1.21    0.17 
   9 -11   0   23.17    2.07 
  -9  11   0   20.22    1.91 
  -9  11   0   21.94    2.09 
   9  11   0   24.43    1.86 
  -9  11   0   24.22    1.89 
   9  11   0   24.66    1.93 
   9 -11   0   18.73    1.86 
  -9  11   0   22.05    1.87 
   9  11   0   19.69    1.84 
   9  11   0   24.12    1.95 
   9  11   0   23.57    1.89 
   9 -11   0   24.25    1.84 
 -11  11   0    5.47    0.72 
  11  11   0    6.00    0.80 
  11  11   0    6.99    0.73 
  11  11   0    7.97    0.71 
  11  11   0    6.93    0.68 
 -11  11   0    7.71    0.75 
  11 -11   0    7.64    0.64 
  11  11   0    7.30    0.65 
  11  11   0    6.53    0.70 
 -11  11   0    7.18    0.76 
  11 -11   0    7.18    1.30 
  13 -11   0    1.44    0.24 
 -13 -11   0    1.14    0.29 
  13  11   0    1.85    0.32 
  13  11   0    1.50    0.22 
 -13  11   0    0.82    0.25 
 -13  11   0    0.80    0.22 
  13 -11   0    1.66    1.47 
  -2  12   0    3.53    0.31 
   2  12   0    3.63    0.30 
  -2  12   0    3.64    0.30 
   2  12   0    3.77    0.31 
  -2 -12   0    2.95    0.29 
   2  12   0    3.79    0.32 
  -2 -12   0    3.86    0.34 
   2  12   0    3.45    0.30 
   2 -12   0    3.07    0.28 
   2 -12   0    3.82    0.34 
  -2  12   0    3.01    0.29 
   2 -12   0    3.51    0.33 
  -2  12   0    3.55    0.30 
   2 -12   0    4.28    0.40 
  -2 -12   0    3.83    0.33 
   2 -12   0    3.80    0.33 
   2  12   0    4.06    0.32 
  -4  12   0   18.07    1.35 
   4  12   0   18.61    1.35 
   4  12   0   19.29    1.36 
  -4  12   0   16.02    1.39 
   4 -12   0   16.09    1.37 
  -4 -12   0   14.14    1.36 
   4  12   0   16.28    1.34 
  -4 -12   0   15.13    1.34 
   6  12   0    2.86    0.27 
   6  12   0    2.45    0.25 
   6 -12   0    1.88    0.21 
   6  12   0    2.64    0.30 
   6  12   0    2.61    0.24 
  -6  12   0    1.83    0.25 
   6 -12   0    2.08    0.25 
  -6  12   0    2.52    0.29 
  -6 -12   0    2.10    0.24 
   6 -12   0    1.81    0.26 
  -8 -12   0    1.46    0.19 
   8  12   0    1.15    0.21 
   8  12   0    1.22    0.22 
   8 -12   0    1.27    0.35 
   8  12   0    0.91    0.24 
   8  12   0    1.18    0.18 
   8  12   0    0.89    0.17 
   8 -12   0    1.28    0.16 
   8  12   0    1.26    0.24 
  10 -12   0    5.81    0.55 
  10  12   0    5.99    0.63 
  10 -12   0    5.31    0.58 
 -10  12   0    5.80    0.66 
  10  12   0    6.03    0.59 
  10  12   0    6.40    0.68 
 -10  12   0    6.53    0.69 
 -10  12   0    5.93    0.61 
  10  12   0    6.80    0.58 
  10  12   0    6.22    0.61 
  10  12   0    6.03    0.65 
  10 -12   0    6.50    1.00 
  12  12   0    1.72    0.32 
  12  12   0    1.57    0.24 
  12 -12   0    2.43    1.09 
  12  12   0    1.63    0.29 
 -12  12   0    2.07    0.28 
  12 -12   0    1.29    0.23 
  14 -12   0    1.37    0.22 
  -1 -13   0    4.89    0.39 
   1 -13   0    4.81    0.40 
   1 -13   0    3.81    0.39 
  -1 -13   0    4.62    0.39 
  -1 -13   0    4.34    0.40 
   1 -13   0    3.61    0.38 
   3  13   0    4.43    0.38 
   3  13   0    4.61    0.40 
  -3  13   0    3.83    0.37 
   3 -13   0    4.49    0.35 
   3  13   0    4.50    0.39 
   3  13   0    4.84    0.39 
   3 -13   0    3.55    0.53 
  -3  13   0    4.12    0.41 
  -5  13   0    1.27    0.19 
  -5  13   0    1.42    0.18 
   5  13   0    1.00    0.18 
  -5  13   0    1.36    0.16 
   5  13   0    1.03    0.19 
   5 -13   0    1.27    0.68 
   5 -13   0    1.33    0.19 
  -5 -13   0    1.29    0.14 
   5 -13   0    1.34    0.14 
   5  13   0    0.96    0.16 
   5 -13   0    1.46    0.19 
  -5 -13   0    1.62    0.21 
   5 -13   0    1.22    0.19 
   7  13   0    0.77    0.18 
   7 -13   0    0.54    0.15 
   7 -13   0    0.71    0.11 
   7  13   0    0.82    0.17 
   7 -13   0    0.89    0.16 
   7  13   0    0.99    0.17 
   7  13   0    0.87    0.14 
   7 -13   0    0.43    0.26 
  -7  13   0    0.86    0.15 
  -7  13   0    0.69    0.18 
  -7 -13   0    0.65    0.13 
   7  13   0    0.62    0.13 
  -7  13   0    0.85    0.18 
  -7  13   0    0.60    0.15 
   9  13   0   10.23    0.93 
  -9  13   0    7.52    0.88 
   9  13   0   10.88    0.87 
  -9 -13   0    7.88    0.87 
   9  13   0   10.36    0.87 
   9  13   0    9.92    0.82 
   9  13   0    9.33    0.83 
  -9  13   0    7.46    0.82 
  -9  13   0    9.35    0.86 
   9 -13   0   10.33    0.80 
   9 -13   0    9.62    1.07 
  11  13   0    1.24    0.24 
  11  13   0    1.15    0.29 
  11  13   0    1.15    0.20 
 -11 -13   0    0.92    0.26 
  11 -13   0    1.08    0.19 
 -11  13   0    0.75    0.26 
 -11  13   0    0.58    0.23 
  11  13   0    1.27    0.28 
  11 -13   0    0.73    0.65 
  11  13   0    1.40    0.28 
 -11  13   0    0.82    0.20 
 -13  13   0    1.23    0.26 
  13  13   0    0.71    0.23 
 -13  13   0    1.13    0.25 
  13 -13   0    0.32    1.09 
  13  13   0    0.77    0.22 
 -13 -13   0    1.09    0.40 
  13  13   0    0.46    0.15 
  13 -13   0    0.68    0.20 
  -2  14   0    9.16    0.74 
  -2  14   0    8.57    0.73 
  -2  14   0    9.73    0.74 
   2  14   0    9.26    0.77 
   2  14   0    9.38    0.74 
  -2  14   0    9.31    0.78 
  -2  14   0    9.85    0.75 
   2  14   0    8.91    0.75 
  -2 -14   0    7.31    0.75 
   2  14   0   10.09    0.76 
   4 -14   0   94.37    7.51 
   6  14   0   11.08    0.96 
   6  14   0   10.55    0.98 
   6 -14   0    9.94    1.05 
  -6  14   0   12.90    0.97 
  -6  14   0   13.51    1.02 
   6  14   0   10.68    0.97 
   6  14   0    9.44    1.02 
   6 -14   0   11.88    1.00 
  -6  14   0   13.02    0.99 
  -8  14   0    0.28    0.16 
  -8  14   0    0.14    0.12 
   8  14   0    0.30    0.13 
   8 -14   0    0.26    0.32 
   8  14   0    0.14    0.09 
   8 -14   0    0.14    0.10 
   8  14   0    0.31    0.14 
   8 -14   0    0.20    0.10 
  -8  14   0    0.21    0.10 
   8  14   0    0.28    0.16 
  -8 -14   0    0.08    0.12 
  -8  14   0    0.25    0.11 
   8 -14   0    0.09    0.10 
   8  14   0    0.24    0.11 
  10  14   0    0.58    0.15 
  10  14   0    0.75    0.21 
  10 -14   0    0.73    0.15 
 -10  14   0    1.08    0.21 
  10  14   0    0.66    0.21 
  10 -14   0    0.70    0.49 
  10  14   0    0.59    0.19 
  10 -14   0    1.13    0.21 
  10  14   0    0.57    0.23 
  12  14   0    0.68    0.29 
  12 -14   0    0.34    0.66 
  12  14   0    0.34    0.18 
  12  14   0    0.74    0.21 
  12  14   0    0.65    0.15 
 -12  14   0    0.75    0.25 
  12  14   0    0.27    0.25 
 -12  14   0    0.52    0.15 
 -12  14   0    0.94    0.27 
  14  14   0    0.07    0.11 
  14  14   0    0.10    0.20 
 -14  14   0   -0.01    0.13 
  -1  15   0    0.90    0.10 
   1  15   0    1.01    0.10 
   1  15   0    0.99    0.11 
   1  15   0    1.03    0.10 
  -1  15   0    0.85    0.10 
  -1  15   0    1.09    0.10 
   3  15   0   17.95    1.39 
  -3  15   0   18.24    1.43 
  -3  15   0   16.48    1.38 
  -3  15   0   15.40    1.39 
  -3  15   0   17.76    1.39 
  -3 -15   0   15.08    1.39 
  -3  15   0   18.38    1.41 
  -3 -15   0   17.43    1.43 
   3  15   0   17.51    1.40 
   3 -15   0   18.07    1.40 
   3 -15   0   15.80    1.42 
  -3 -15   0   18.79    1.39 
   3  15   0   18.00    1.40 
  -5  15   0    1.66    0.21 
   5 -15   0    1.28    0.54 
   5 -15   0    1.38    0.23 
   5  15   0    2.10    0.23 
   5 -15   0    2.00    0.17 
   5 -15   0    2.15    0.29 
  -5 -15   0    1.47    0.24 
   5  15   0    1.93    0.22 
   5  15   0    2.09    0.26 
  -5  15   0    1.91    0.24 
  -5  15   0    1.84    0.21 
   5 -15   0    1.60    0.30 
   7  15   0    8.03    0.81 
   7  15   0   10.02    0.86 
  -7 -15   0    8.30    0.85 
   7 -15   0    9.63    0.84 
  -7  15   0    9.52    0.87 
   7 -15   0    9.55    0.96 
  -7  15   0    9.55    0.82 
   7  15   0    9.68    0.87 
  -7  15   0    9.83    0.89 
   7  15   0   10.05    0.84 
   7 -15   0    9.97    0.78 
   7 -15   0    8.11    0.84 
  -7  15   0   10.83    0.85 
   9 -15   0    1.56    0.43 
   9  15   0    1.31    0.25 
   9  15   0    1.49    0.21 
   9  15   0    1.48    0.34 
   9 -15   0    1.45    0.18 
   9  15   0    1.19    0.26 
   9  15   0    1.36    0.26 
  11  15   0    2.08    0.36 
 -11  15   0    1.46    0.33 
  11  15   0    1.70    0.24 
  11  15   0    1.91    0.30 
  11 -15   0    1.67    0.23 
 -11 -15   0    1.21    0.30 
  11 -15   0    0.88    0.57 
 -11  15   0    1.50    0.32 
  11  15   0    1.79    0.32 
  11  15   0    2.21    0.35 
 -11  15   0    1.64    0.27 
 -13 -15   0    0.43    0.20 
  13 -15   0    0.05    1.84 
 -13  15   0    0.18    0.16 
  13  15   0    0.31    0.12 
  13 -15   0    0.69    0.15 
  13  15   0    0.61    0.25 
  13  15   0    0.39    0.21 
   2  16   0   15.38    1.20 
   2  16   0   14.06    1.19 
   2  16   0   13.19    1.18 
  -2  16   0   13.39    1.17 
  -2  16   0   14.08    1.19 
   2 -16   0   16.28    1.23 
   2 -16   0   15.81    1.21 
   2  16   0   15.05    1.19 
  -2 -16   0   15.78    1.21 
  -2 -16   0   16.89    1.23 
   2  16   0   12.74    1.18 
   4 -16   0    8.48    0.77 
   4 -16   0    9.73    0.76 
   4 -16   0   10.14    0.79 
   4  16   0    9.14    0.75 
  -4 -16   0    8.88    0.78 
  -4 -16   0    8.26    0.74 
   4  16   0    9.01    0.75 
  -4  16   0    8.41    0.74 
  -4  16   0    8.05    0.73 
   4  16   0    9.22    0.77 
  -4  16   0    7.82    0.77 
  -4  16   0    8.30    0.73 
   4  16   0    9.30    0.76 
   4 -16   0    8.80    0.78 
   4 -16   0    9.51    0.90 
   6  16   0   12.68    0.96 
   6 -16   0   10.42    1.02 
  -6  16   0   10.27    0.93 
   6 -16   0   11.89    0.89 
  -6  16   0   10.85    0.94 
   6  16   0   12.15    0.94 
  -6  16   0    8.70    0.95 
  -8  16   0    3.06    0.42 
   8  16   0    3.20    0.34 
   8  16   0    2.59    0.35 
  -8  16   0    3.65    0.41 
   8 -16   0    2.47    0.28 
   8  16   0    2.70    0.37 
   8 -16   0    3.75    0.43 
   8  16   0    2.74    0.42 
  -8  16   0    2.94    0.38 
   8  16   0    2.80    0.39 
   8 -16   0    2.77    0.56 
   8 -16   0    3.21    0.34 
  -8  16   0    2.99    0.34 
  10 -16   0    4.30    0.43 
  10  16   0    4.50    0.51 
 -10  16   0    5.16    0.52 
  10  16   0    4.56    0.64 
  10 -16   0    4.09    0.49 
 -10  16   0    4.44    0.56 
 -10  16   0    4.97    0.58 
 -10 -16   0    5.01    0.55 
  10  16   0    4.68    0.53 
  10  16   0    4.62    0.47 
  10  16   0    5.31    0.59 
  12  16   0    1.65    0.30 
 -12  16   0    1.79    0.33 
  12  16   0    1.20    0.21 
  12  16   0    1.44    0.33 
  12 -16   0    1.36    0.22 
  12  16   0    1.34    0.28 
 -12  16   0    2.00    0.25 
  12 -16   0    0.40    0.72 
 -12 -16   0    1.64    0.35 
 -12  16   0    1.53    0.30 
   1  17   0    3.78    0.38 
   1  17   0    4.75    0.37 
   1  17   0    4.36    0.40 
   1  17   0    5.23    0.39 
  -1  17   0    4.85    0.38 
  -1  17   0    4.58    0.37 
   3  17   0   21.87    1.76 
   3  17   0   23.60    1.77 
  -3  17   0   22.00    1.80 
  -3  17   0   20.95    1.75 
  -3  17   0   21.52    1.75 
   5 -17   0    1.46    0.20 
   5  17   0    1.41    0.21 
  -5  17   0    1.24    0.17 
   5 -17   0    1.01    0.19 
  -5  17   0    1.06    0.19 
   5 -17   0    0.88    0.20 
   5  17   0    1.34    0.18 
  -5 -17   0    0.99    0.21 
  -5  17   0    1.08    0.16 
   5  17   0    1.22    0.17 
   5 -17   0    1.16    0.27 
   5  17   0    1.32    0.19 
   5 -17   0    1.17    0.12 
   5 -17   0    1.13    0.93 
  -7  17   0    1.71    0.30 
  -7  17   0    1.67    0.22 
  -7  17   0    1.77    0.28 
  -7 -17   0    1.43    0.27 
   7 -17   0    1.32    0.26 
   7 -17   0    1.10    0.33 
   7 -17   0    1.50    0.17 
   7  17   0    1.35    0.26 
  -7  17   0    1.59    0.24 
   7  17   0    1.32    0.21 
   7  17   0    1.41    0.23 
   7 -17   0    2.07    0.26 
   7  17   0    1.42    0.25 
   9  17   0    2.87    0.44 
   9  17   0    2.58    0.38 
   9 -17   0    2.68    0.37 
   9  17   0    2.43    0.36 
  -9  17   0    3.44    0.37 
  -9  17   0    3.85    0.44 
  -9  17   0    3.25    0.37 
  -9  17   0    3.96    0.46 
  -9 -17   0    3.82    0.42 
   9 -17   0    2.44    0.29 
   9 -17   0    2.44    0.61 
   9  17   0    2.68    0.40 
   9  17   0    2.83    0.33 
  11  17   0    0.22    0.11 
  11  17   0    0.38    0.19 
 -11 -17   0    0.58    0.22 
  11  17   0    0.26    0.19 
 -11  17   0    0.37    0.20 
  11 -17   0    0.27    0.10 
  11  17   0    0.26    0.15 
  11 -17   0    0.36    0.15 
 -11  17   0    0.50    0.15 
  11 -17   0    0.37    0.63 
  11  17   0    0.28    0.18 
 -11  17   0    0.36    0.18 
  13  17   0    1.32    0.22 
  13  17   0    1.65    0.33 
  13  17   0    2.25    0.37 
 -13  17   0    1.40    0.29 
   0  18   0    0.42    0.06 
   0  18   0    0.63    0.06 
   0  18   0    0.60    0.08 
   0 -18   0    0.46    0.12 
   0 -18   0    0.74    0.14 
   0 -18   0    0.51    0.12 
  -2  18   0    1.33    0.19 
  -2 -18   0    0.96    0.16 
  -2  18   0    1.25    0.12 
  -2  18   0    1.42    0.14 
   2 -18   0    1.17    0.17 
   2  18   0    0.98    0.15 
   2 -18   0    0.90    0.17 
  -2  18   0    1.54    0.17 
   2  18   0    1.28    0.15 
  -2 -18   0    1.40    0.17 
   2  18   0    1.44    0.16 
  -2 -18   0    0.99    0.18 
   2 -18   0    1.06    0.18 
   4 -18   0    2.10    0.26 
   4 -18   0    1.34    0.31 
   4  18   0    1.78    0.22 
   4  18   0    1.60    0.21 
  -4  18   0    1.94    0.20 
   4 -18   0    1.79    0.23 
  -4  18   0    2.02    0.25 
   4  18   0    1.64    0.23 
   4  18   0    1.74    0.20 
   6  18   0    2.36    0.34 
   6  18   0    2.17    0.30 
  -6  18   0    3.63    0.33 
   6 -18   0    3.25    0.43 
   6  18   0    2.58    0.30 
   6  18   0    2.40    0.32 
  -6  18   0    3.47    0.32 
   6 -18   0    3.22    0.36 
  -6 -18   0    3.32    0.37 
   6 -18   0    2.71    0.25 
   8 -18   0    0.79    0.14 
   8 -18   0    0.50    0.15 
   8  18   0    0.78    0.24 
   8 -18   0    0.51    0.33 
   8 -18   0    0.52    0.19 
  -8  18   0    0.53    0.19 
   8  18   0    0.89    0.20 
   8  18   0    0.88    0.23 
  -8  18   0    0.79    0.18 
   8  18   0    0.65    0.18 
  -8  18   0    0.81    0.25 
  -8  18   0    0.77    0.17 
  -8 -18   0    0.67    0.21 
   8  18   0    0.71    0.16 
  10 -18   0   10.51    1.35 
  10  18   0   11.53    1.14 
 -10  18   0   13.50    1.10 
 -10 -18   0   13.11    1.14 
 -10  18   0   11.60    1.13 
  10 -18   0   11.21    1.00 
  10  18   0   12.78    1.05 
 -10  18   0   13.13    1.18 
  10  18   0   12.08    1.09 
  10 -18   0   11.17    1.22 
  10  18   0   12.26    1.18 
  10  18   0   12.03    1.11 
  12 -18   0    0.66    0.79 
 -12 -18   0    0.78    0.27 
  12  18   0    0.75    0.23 
  12  18   0    1.03    0.27 
 -12  18   0    0.71    0.24 
  12  18   0    0.60    0.16 
  -1 -19   0    1.27    0.18 
   1  19   0    1.14    0.14 
  -1 -19   0    1.35    0.17 
  -1  19   0    1.16    0.11 
  -1 -19   0    0.88    0.17 
   1 -19   0    1.24    0.18 
   1  19   0    1.11    0.13 
  -1  19   0    1.13    0.12 
   1  19   0    1.05    0.11 
  -1  19   0    1.17    0.12 
   1 -19   0    1.00    0.16 
   1  19   0    1.17    0.11 
   1 -19   0    1.23    0.18 
   3 -19   0    1.44    0.20 
   3  19   0    1.98    0.20 
   3  19   0    1.91    0.21 
  -3 -19   0    1.33    0.22 
   3  19   0    1.71    0.18 
  -3 -19   0    1.63    0.19 
  -3  19   0    1.49    0.17 
   3 -19   0    1.51    0.22 
  -3  19   0    1.52    0.17 
  -3 -19   0    1.30    0.19 
  -3  19   0    1.69    0.24 
   3 -19   0    1.59    0.23 
   3  19   0    1.88    0.19 
  -5  19   0   27.45    2.25 
  -5  19   0   26.18    2.28 
  -5 -19   0   30.49    2.31 
   5  19   0   26.81    2.25 
  -5  19   0   27.86    2.24 
   5  19   0   27.40    2.25 
   5 -19   0   27.87    2.29 
   5  19   0   26.77    2.27 
   5 -19   0   29.04    2.25 
   5  19   0   28.96    2.29 
   7  19   0    4.19    0.48 
   7  19   0    4.53    0.45 
   7 -19   0    5.00    0.61 
   7  19   0    4.53    0.59 
  -7  19   0    4.72    0.61 
   7  19   0    4.45    0.57 
   9  19   0    1.57    0.33 
  -9  19   0    1.41    0.26 
  -9 -19   0    1.38    0.28 
   9 -19   0    1.22    0.22 
   9 -19   0    1.25    0.26 
   9  19   0    1.52    0.27 
   9  19   0    1.57    0.22 
   9 -19   0    1.22    0.15 
  -9  19   0    1.26    0.29 
  -9  19   0    1.51    0.34 
   9 -19   0    1.57    0.49 
   9  19   0    1.65    0.29 
   9  19   0    1.58    0.29 
  -9  19   0    1.42    0.24 
  11  19   0    1.47    0.45 
 -11  19   0    0.71    0.32 
  11  19   0    1.50    0.37 
  11 -19   0    0.69    0.20 
  11  19   0    0.89    0.24 
  11  19   0    1.14    0.29 
 -11  19   0    1.25    0.21 
 -11 -19   0    0.73    0.25 
  11 -19   0    0.70    0.64 
  13  19   0    1.08    0.31 
  13  19   0    1.11    0.22 
  -2 -20   0    2.76    0.32 
  -2  20   0    3.11    0.27 
   2  20   0    3.33    0.29 
   2 -20   0    2.68    0.30 
  -2 -20   0    3.08    0.30 
  -2  20   0    3.27    0.34 
  -2 -20   0    2.48    0.30 
   2 -20   0    2.35    0.31 
  -2  20   0    2.98    0.27 
   2  20   0    3.63    0.28 
   2  20   0    3.06    0.27 
  -4  20   0   21.73    1.69 
   4  20   0   19.86    1.69 
   4 -20   0   21.53    1.75 
   4 -20   0   21.46    1.74 
   4  20   0   21.52    1.71 
  -4  20   0   17.64    1.77 
   4  20   0   22.46    1.73 
  -4  20   0   20.72    1.68 
  -4 -20   0   21.93    1.75 
  -4 -20   0   20.00    1.70 
   6 -20   0    1.55    0.33 
   6  20   0    1.89    0.23 
   6  20   0    2.19    0.29 
   6 -20   0    1.55    0.26 
   6  20   0    2.05    0.27 
  -6  20   0    1.79    0.28 
   6 -20   0    1.47    0.28 
  -6  20   0    2.14    0.25 
  -6  20   0    1.81    0.23 
  -6 -20   0    1.50    0.28 
   6  20   0    2.11    0.26 
   8 -20   0    9.41    0.97 
   8 -20   0    9.18    0.88 
   8  20   0    9.05    0.86 
   8  20   0    9.51    0.97 
  -8  20   0    9.90    0.85 
  -8  20   0   10.18    0.96 
   8 -20   0    8.35    0.84 
  -8  20   0    8.90    0.89 
   8  20   0    9.05    0.83 
   8  20   0    9.48    0.91 
   8  20   0   10.33    0.89 
  -8  20   0   10.83    0.88 
  -8 -20   0    8.71    0.89 
 -10  20   0    0.54    0.17 
  10  20   0    0.51    0.19 
  10 -20   0    0.60    0.19 
  10  20   0    0.35    0.18 
 -10 -20   0    0.78    0.25 
  10  20   0    0.38    0.20 
  10  20   0    0.25    0.18 
  10  20   0    0.41    0.12 
  12  20   0   -0.14    0.17 
  12  20   0    0.11    0.10 
  12  20   0    0.17    0.21 
  12  20   0    0.09    0.19 
   1  21   0    1.11    0.13 
   1  21   0    0.92    0.13 
  -1 -21   0    1.11    0.17 
   1 -21   0    0.73    0.16 
   1  21   0    1.13    0.11 
   1 -21   0    0.55    0.16 
  -1 -21   0    0.88    0.17 
  -1  21   0    0.93    0.11 
  -3 -21   0    1.03    0.18 
   3  21   0    0.69    0.13 
  -3  21   0    0.49    0.15 
   3  21   0    0.68    0.12 
   3  21   0    0.64    0.13 
  -3  21   0    0.60    0.10 
   3  21   0    0.62    0.12 
  -5  21   0    8.29    0.70 
  -5  21   0    8.45    0.74 
   5  21   0    6.76    0.72 
  -5  21   0    8.61    0.69 
   5 -21   0    9.10    0.77 
   5  21   0    6.94    0.68 
   5  21   0    6.78    0.70 
  -7  21   0    0.41    0.13 
   7 -21   0    0.37    0.22 
   7  21   0    0.50    0.17 
   7 -21   0    0.67    0.20 
  -7  21   0    0.42    0.13 
  -7  21   0    0.49    0.17 
   7 -21   0    0.68    0.19 
   7  21   0    0.38    0.12 
  -7 -21   0    0.33    0.16 
   7  21   0    0.44    0.22 
   7  21   0    0.51    0.16 
  -7  21   0    0.31    0.18 
   7 -21   0    0.31    0.34 
   7  21   0    0.44    0.16 
  -9  21   0    2.25    0.29 
  -9 -21   0    1.86    0.32 
  -9  21   0    2.64    0.40 
   9 -21   0    1.85    0.32 
  -9  21   0    1.67    0.27 
 -11  21   0    3.08    0.44 
  11  21   0    2.28    0.30 
 -11  21   0    2.79    0.33 
 -11 -21   0    3.13    0.42 
  11  21   0    2.59    0.45 
  11 -21   0    2.62    0.35 
  11  21   0    1.96    0.39 
  11  21   0    2.83    0.41 
  11  21   0    2.61    0.45 
   0  22   0   26.72    2.20 
   0  22   0   27.12    2.19 
   0 -22   0   29.70    2.26 
   2  22   0   39.24    2.92 
   2  22   0   36.63    2.92 
  -2  22   0   34.29    2.90 
  -4  22   0    8.80    0.83 
  -4  22   0    9.48    0.78 
  -4  22   0    8.99    0.77 
  -6  22   0    5.20    0.48 
   6 -22   0    4.17    0.49 
   6  22   0    4.89    0.60 
   6 -22   0    4.56    0.51 
   6  22   0    4.92    0.50 
  -6  22   0    4.96    0.56 
  -6 -22   0    4.82    0.52 
   6  22   0    4.60    0.46 
  -6  22   0    4.78    0.46 
   6  22   0    5.23    0.53 
  -6  22   0    4.61    0.51 
   8  22   0    3.12    0.41 
   8  22   0    3.37    0.44 
   8  22   0    3.22    0.51 
  -8  22   0    4.02    0.47 
   8  22   0    2.90    0.36 
  -8  22   0    3.99    0.51 
  -8 -22   0    4.24    0.47 
  -8  22   0    4.09    0.41 
   8 -22   0    3.73    0.45 
   8  22   0    3.49    0.77 
   8 -22   0    3.59    0.41 
 -10  22   0    7.43    0.66 
  10  22   0    5.62    0.69 
  10  22   0    5.84    0.70 
  10 -22   0    6.73    0.74 
  10  22   0    6.46    0.69 
  10  22   0    7.35    0.79 
  12  22   0    0.14    0.21 
 -12  22   0    0.49    0.22 
  12  22   0    0.57    0.13 
  12  22   0    0.53    0.33 
  -1 -23   0    4.33    0.44 
  -1  23   0    5.06    0.55 
  -1 -23   0    4.09    0.44 
  -1 -23   0    5.05    0.45 
   1 -23   0    4.39    0.44 
   1 -23   0    4.03    0.45 
   3  23   0    3.53    0.35 
   3  23   0    3.34    0.32 
  -3  23   0    3.31    0.38 
   3  23   0    3.00    0.33 
   5 -23   0    0.96    0.24 
   5 -23   0    1.27    0.23 
   5  23   0    1.78    0.22 
   5 -23   0    1.18    0.24 
   5  23   0    1.90    0.30 
   5  23   0    1.95    0.40 
   5  23   0    1.49    0.20 
   5  23   0    1.60    0.24 
  -5  23   0    1.04    0.24 
  -5  23   0    1.38    0.19 
  -7  23   0   25.18    2.02 
   7  23   0   22.95    2.00 
   7  23   0   23.35    2.08 
   7 -23   0   25.19    2.08 
  -7  23   0   26.18    2.14 
  -7 -23   0   25.10    2.07 
   7 -23   0   25.98    2.06 
  -7  23   0   25.19    2.02 
  -7  23   0   25.38    2.09 
   7  23   0   23.09    2.05 
   7  23   0   21.72    2.14 
   9 -23   0    0.38    0.17 
   9  23   0    0.51    0.13 
  -9  23   0    0.41    0.14 
  -9  23   0    0.33    0.15 
  -9 -23   0    0.31    0.17 
   9  23   0    0.73    0.21 
   9  23   0    0.42    0.20 
   9  23   0    0.41    0.21 
   9  23   0    0.51    0.19 
  -9  23   0    0.55    0.23 
   9 -23   0    0.45    0.15 
  11  23   0   -0.03    0.08 
 -11 -23   0    0.03    0.17 
  11  23   0    0.08    0.22 
  11  23   0    0.19    0.34 
  11 -23   0    0.26    0.15 
 -11  23   0   -0.03    0.21 
   0 -24   0   10.79    0.94 
   0 -24   0    9.75    0.92 
   0 -24   0   11.61    0.95 
   2  24   0    2.63    0.29 
  -2 -24   0    2.93    0.30 
  -2 -24   0    2.59    0.31 
   2  24   0    2.59    0.27 
  -2 -24   0    2.60    0.32 
   2 -24   0    3.31    0.35 
   2 -24   0    3.23    0.35 
  -2  24   0    2.69    0.25 
  -2  24   0    2.54    0.26 
   2 -24   0    2.87    0.32 
   4  24   0   21.38    1.84 
   4  24   0   20.17    1.82 
   4 -24   0   24.84    1.89 
   4  24   0   18.66    1.79 
   4 -24   0   25.31    1.85 
  -4  24   0   19.76    1.85 
   4  24   0   19.95    1.93 
  -4  24   0   22.15    1.79 
  -4  24   0   23.56    1.80 
   4 -24   0   26.18    1.88 
  -6  24   0   48.73    3.98 
   6 -24   0   50.77    4.05 
  -6 -24   0   55.32    4.05 
   6  24   0   44.00    3.99 
   6  24   0   52.29    4.06 
   6  24   0   49.03    4.15 
  -6  24   0   49.49    4.05 
   6  24   0   49.11    3.98 
  -6  24   0   50.07    4.09 
   6  24   0   51.47    4.03 
  -6  24   0   48.60    3.98 
   8  24   0    0.19    0.14 
   8  24   0    0.24    0.10 
  -8 -24   0    0.14    0.14 
  -8  24   0    0.15    0.10 
   8  24   0    0.11    0.14 
  -8  24   0    0.23    0.11 
   8 -24   0    0.16    0.15 
   8 -24   0    0.26    0.14 
   8  24   0    0.20    0.19 
  -8  24   0    0.26    0.17 
   8  24   0    0.13    0.14 
 -10 -24   0    3.49    0.46 
  10  24   0    4.41    0.40 
  10 -24   0    3.24    0.43 
  10  24   0    3.22    0.46 
  10  24   0    4.39    0.55 
  10  24   0    4.41    0.53 
 -10  24   0    3.45    0.50 
  10  24   0    3.55    0.47 
 -10  24   0    4.01    0.41 
  -1 -25   0    1.88    0.27 
  -1  25   0    2.47    0.21 
  -1 -25   0    1.77    0.28 
   1 -25   0    1.89    0.29 
   1 -25   0    2.13    0.28 
   1 -25   0    2.15    0.29 
  -1 -25   0    2.22    0.29 
   1  25   0    3.17    0.36 
   1  25   0    2.55    0.23 
   3  25   0    8.19    0.85 
   3  25   0    8.16    0.72 
   3 -25   0    8.79    0.79 
   3  25   0    8.54    0.75 
   3 -25   0    8.53    0.88 
  -3  25   0    7.97    0.69 
  -3  25   0    7.71    0.77 
  -3  25   0    8.27    0.70 
   3 -25   0    8.66    0.75 
  -3 -25   0    8.42    0.75 
   5 -25   0    0.38    0.16 
   5  25   0    0.44    0.13 
  -5 -25   0    0.20    0.14 
   5 -25   0    0.25    0.13 
  -5  25   0    0.29    0.10 
   5  25   0    0.40    0.15 
   5  25   0    0.30    0.19 
   5  25   0    0.63    0.17 
  -5  25   0    0.32    0.10 
  -5  25   0    0.52    0.18 
   5 -25   0    0.31    0.15 
   7  25   0    0.13    0.11 
  -7  25   0    0.11    0.08 
   7 -25   0    0.11    0.23 
   7  25   0    0.01    0.07 
   7  25   0    0.10    0.12 
   9  25   0    2.66    0.40 
   9  25   0    2.48    0.48 
   9 -25   0    1.50    0.41 
   9  25   0    2.27    0.27 
  -9  25   0    1.81    0.26 
  -9  25   0    1.98    0.52 
  -9 -25   0    1.45    0.34 
   9  25   0    2.18    0.37 
   9  25   0    1.98    0.34 
  11  25   0    2.50    0.33 
  11  25   0    1.94    0.47 
  11 -25   0    3.21    0.34 
 -11  25   0    2.28    0.41 
   0 -26   0   14.82    1.33 
   0 -26   0   16.31    1.35 
   0 -26   0   16.30    1.49 
   2  26   0    2.33    0.24 
   2 -26   0    1.67    0.28 
  -2  26   0    2.42    0.32 
   2  26   0    2.34    0.34 
  -2  26   0    1.91    0.19 
  -2  26   0    2.23    0.20 
   2 -26   0    1.87    0.26 
  -2 -26   0    1.90    0.27 
   2  26   0    2.05    0.25 
   2 -26   0    1.81    0.29 
  -4  26   0    2.19    0.23 
   4  26   0    1.68    0.27 
   4  26   0    1.76    0.36 
   4 -26   0    2.68    0.29 
  -4  26   0    2.18    0.24 
  -4 -26   0    2.30    0.32 
   4 -26   0    2.55    0.34 
  -4  26   0    2.17    0.38 
   6  26   0    1.06    0.16 
   6 -26   0    0.69    0.21 
  -6  26   0    0.81    0.16 
   6  26   0    0.68    0.20 
  -6  26   0    0.72    0.24 
  -6 -26   0    0.72    0.21 
   6  26   0    0.42    0.26 
   6 -26   0    1.15    0.25 
   6  26   0    0.46    0.22 
   8  26   0    1.54    0.25 
   8 -26   0    2.13    0.29 
   8  26   0    1.44    0.37 
  -8 -26   0    1.77    0.29 
  -8  26   0    1.65    0.24 
  -8  26   0    1.65    0.32 
  -8  26   0    1.58    0.22 
   8  26   0    1.17    0.29 
   8  26   0    1.34    0.30 
   8 -26   0    1.66    0.29 
  10  26   0    0.47    0.19 
  10 -26   0    0.69    0.21 
  10  26   0    0.74    0.47 
  10  26   0    0.08    0.32 
 -10  26   0    0.36    0.20 
  -1 -27   0    8.00    0.75 
  -1 -27   0    7.66    0.74 
   1 -27   0    8.57    0.76 
  -1 -27   0    8.47    0.74 
   1 -27   0    7.94    0.74 
   1 -27   0    8.14    0.76 
   3  27   0   21.87    2.02 
   3  27   0   23.25    1.89 
  -3 -27   0   22.30    1.91 
  -3  27   0   22.77    1.86 
  -3 -27   0   23.76    1.94 
   3 -27   0   24.45    1.91 
  -3  27   0   22.09    1.85 
   3 -27   0   24.69    1.95 
   3 -27   0   23.67    1.96 
   5  27   0    2.95    0.39 
   5  27   0    2.96    0.38 
  -5  27   0    2.70    0.42 
   5 -27   0    3.36    0.37 
  -5  27   0    3.03    0.32 
  -5  27   0    2.96    0.32 
   5 -27   0    3.59    0.40 
  -5 -27   0    3.61    0.41 
   5  27   0    3.07    0.48 
   5 -27   0    3.65    0.43 
   7  27   0    1.19    0.28 
   7 -27   0    1.40    0.28 
  -7  27   0    1.28    0.21 
  -7  27   0    1.26    0.19 
  -7  27   0    1.27    0.31 
   7  27   0    1.62    0.20 
   7  27   0    1.18    0.33 
   7 -27   0    1.42    0.26 
   7  27   0    1.27    0.27 
  -7 -27   0    1.18    0.27 
   9 -27   0    0.45    0.18 
  -9  27   0    0.54    0.13 
   9  27   0    0.19    0.18 
   9  27   0    0.45    0.24 
  -9  27   0    0.69    0.24 
  -9 -27   0    0.54    0.18 
   9  27   0    0.07    0.19 
 -11  27   0    2.16    0.36 
   0 -28   0   11.23    0.97 
   0 -28   0   11.19    0.98 
   0 -28   0   10.58    0.98 
   2 -28   0    1.14    0.23 
   2 -28   0    0.79    0.21 
   2 -28   0    0.78    0.19 
   2  28   0    0.76    0.24 
  -2 -28   0    0.79    0.20 
  -2 -28   0    0.83    0.19 
   2  28   0    0.94    0.20 
  -2  28   0    0.80    0.12 
  -4  28   0    0.95    0.15 
   4  28   0    1.03    0.21 
  -4 -28   0    0.92    0.22 
   4  28   0    1.12    0.30 
   4 -28   0    1.05    0.21 
   4 -28   0    1.30    0.25 
   4 -28   0    1.26    0.25 
  -4  28   0    0.97    0.13 
  -6  28   0    3.54    0.36 
   6  28   0    3.56    0.43 
   6 -28   0    4.13    0.45 
  -6  28   0    3.61    0.47 
  -6  28   0    3.27    0.34 
   6  28   0    3.49    0.53 
   6 -28   0    3.50    0.44 
   6  28   0    3.43    0.44 
  -6 -28   0    3.58    0.42 
   8 -28   0    1.22    0.29 
  -8  28   0    1.21    0.17 
   8  28   0    1.58    0.37 
  -8 -28   0    1.25    0.26 
   8  28   0    1.40    0.30 
   8 -28   0    0.98    0.23 
  -8  28   0    1.39    0.32 
 -10  28   0    0.70    0.20 
  10 -28   0    0.79    0.22 
   1 -29   0    5.31    0.58 
  -1 -29   0    5.75    0.54 
   1 -29   0    5.70    0.58 
  -1 -29   0    6.27    0.58 
   1 -29   0    6.35    0.57 
  -1 -29   0    5.17    0.56 
  -3  29   0    0.97    0.13 
   3 -29   0    0.97    0.20 
   3 -29   0    0.87    0.22 
   3  29   0    0.86    0.27 
  -3 -29   0    0.79    0.20 
   3  29   0    0.71    0.22 
   3 -29   0    1.15    0.24 
   5 -29   0    0.59    0.19 
   5  29   0    1.14    0.31 
  -5 -29   0    1.06    0.25 
   5 -29   0    0.71    0.22 
  -5  29   0    0.84    0.23 
   5  29   0    1.41    0.26 
  -5  29   0    0.66    0.12 
   5  29   0    1.08    0.22 
  -5  29   0    0.83    0.14 
  -7 -29   0    0.17    0.14 
   7 -29   0    0.32    0.22 
  -7  29   0    0.35    0.18 
   7  29   0    0.21    0.27 
  -7  29   0    0.21    0.11 
  -7  29   0    0.14    0.07 
   7 -29   0    0.14    0.17 
   7  29   0    0.04    0.20 
   9 -29   0    4.98    0.57 
   9  29   0    4.78    0.69 
  -9  29   0    5.07    0.59 
   0 -30   0   17.42    1.44 
   0 -30   0   15.70    1.41 
   0 -30   0   16.87    1.42 
  -2 -30   0    1.70    0.25 
  -2 -30   0    2.09    0.28 
   2 -30   0    1.91    0.30 
   2 -30   0    1.97    0.30 
   2 -30   0    2.01    0.26 
   4 -30   0    0.72    0.21 
   4 -30   0    0.56    0.19 
  -4  30   0    0.77    0.12 
  -4 -30   0    0.63    0.20 
   4  30   0    0.49    0.14 
   4  30   0    0.83    0.26 
   4 -30   0    0.47    0.17 
   4  30   0    0.99    0.26 
  -4  30   0    0.75    0.21 
   6 -30   0    6.19    0.60 
  -6  30   0    4.66    0.46 
   6  30   0    5.01    0.68 
  -6  30   0    5.53    0.50 
  -6 -30   0    6.21    0.58 
   6  30   0    4.72    0.55 
  -6  30   0    5.21    0.64 
  -8  30   0    0.67    0.22 
   8  30   0   -0.01    0.23 
  -8 -30   0    0.55    0.18 
   8  30   0    0.54    0.37 
   8 -30   0    0.69    0.22 
  -1 -31   0    0.50    0.21 
  -1 -31   0    0.37    0.16 
   1 -31   0    0.76    0.23 
   1 -31   0    0.39    0.15 
   3 -31   0    0.60    0.20 
   3 -31   0    0.55    0.15 
   3 -31   0    0.66    0.19 
  -3 -31   0    0.40    0.16 
   5 -31   0    2.88    0.37 
  -5 -31   0    2.79    0.35 
   5  31   0    2.99    0.46 
  -5  31   0    2.38    0.27 
  -5  31   0    2.42    0.40 
   5 -31   0    2.51    0.36 
  -7  31   0    1.83    0.49 
   7  31   0    1.46    0.30 
   7  31   0    2.78    0.51 
   7 -31   0    2.28    0.34 
   7 -31   0    2.05    0.31 
   9  31   0   -0.02    0.15 
   9 -31   0    0.40    0.18 
   0 -32   0    0.57    0.16 
   0 -32   0    0.39    0.15 
   0 -32   0    0.91    0.20 
  -2 -32   0    1.97    0.28 
   2 -32   0    2.27    0.31 
  -2 -32   0    1.83    0.28 
   2 -32   0    1.80    0.29 
   2 -32   0    1.74    0.26 
  -4 -32   0    0.32    0.13 
   4 -32   0    0.33    0.17 
   4 -32   0    0.46    0.18 
   4 -32   0    0.46    0.15 
   4  32   0    0.13    0.15 
  -6 -32   0    0.72    0.19 
   6 -32   0    1.21    0.24 
   6 -32   0    1.00    0.24 
  -6  32   0    1.24    0.38 
   6  32   0    0.37    0.24 
  -1 -33   0    0.31    0.13 
   1 -33   0    0.24    0.12 
   1 -33   0    0.29    0.14 
   1 -33   0    0.32    0.14 
  -1 -33   0    0.24    0.12 
   3 -33   0    0.50    0.15 
   3 -33   0    0.56    0.19 
  -3 -33   0    0.63    0.20 
   3 -33   0    0.52    0.20 
   5 -33   0    0.28    0.15 
   5 -33   0    0.10    0.15 
  -5 -33   0    0.11    0.11 
   5  33   0    0.06    0.10 
   7  33   0   -0.01    0.15 
   7  33   0    0.46    0.28 
   7 -33   0    0.27    0.14 
   7 -33   0    0.15    0.17 
   0 -34   0    1.21    0.31 
   0 -34   0    0.87    0.20 
   2 -34   0    2.05    0.29 
   2 -34   0    1.78    0.26 
   2 -34   0    1.88    0.29 
  -2 -34   0    1.94    0.26 
   4 -34   0    0.34    0.16 
   4 -34   0    0.29    0.15 
  -4 -34   0    0.18    0.12 
   6 -34   0    0.25    0.16 
   6 -34   0    0.17    0.13 
   1 -35   0    8.52    0.77 
   1 -35   0    8.81    0.80 
  -1 -35   0    8.50    0.77 
  -3 -35   0    1.34    0.23 
   3 -35   0    1.67    0.33 
   3 -35   0    1.34    0.22 
   3 -35   0    1.58    0.27 
   5 -35   0    0.72    0.20 
   5 -35   0    0.45    0.19 
   0 -36   0    1.31    0.22 
   0 -36   0    1.43    0.23 
   2 -36   0    0.33    0.16 
   2 -36   0    0.35    0.16 
  -2 -36   0    0.35    0.13 
  -4 -36   0    0.38    0.12 
   4 -36   0    0.06    0.12 
   1 -37   0    1.17    0.19 
  -1 -37   0    1.08    0.19 
  -3 -37   0    1.03    0.16 
   5 -37   0    0.50    0.18 
   0 -38   0    0.35    0.11 
  -2 -38   0    1.49    0.22 
   0   0  -1    0.00    0.00 
   0   0   1    0.00    0.01 
   0   0   1    0.00    0.00 
  -2   0   1  146.68   11.47 
   2   0  -1  140.26   11.48 
   2   0   1  148.11   11.49 
  -2   0  -1  148.65   11.48 
   4   0   1    1.77    0.19 
  -4   0   1    2.34    0.43 
   4   0   1    1.25    0.14 
   4   0   1    1.31    0.14 
   4   0  -1    1.91    1.20 
  -4   0  -1    1.16    0.42 
   4   0   1    1.32    0.90 
   4   0  -1    1.57    0.14 
   4   0  -1    1.43    0.16 
   4   0   1    1.33    0.17 
   4   0  -1    1.35    0.16 
   4   0  -1    1.28    0.14 
   4   0  -1    1.52    0.15 
   4   0   1    1.29    0.15 
   4   0  -1    1.40    0.14 
   6   0   1    1.52    0.19 
   6   0  -1    2.00    0.23 
   6   0  -1    1.52    0.18 
   6   0  -1    2.02    0.20 
   6   0  -1    2.06    0.22 
   6   0   1    1.89    0.20 
   6   0   1    1.88    0.22 
  -6   0  -1    1.56    0.22 
   6   0  -1    1.81    0.18 
  -6   0  -1    1.40    0.18 
  -6   0   1    1.54    0.23 
  -6   0   1    1.86    0.20 
  -6   0  -1    1.45    0.23 
  -6   0   1    1.99    0.23 
   6   0   1    1.44    0.17 
  -6   0   1    0.79    0.37 
   6   0   1    1.21    0.17 
  -6   0  -1    1.55    0.19 
   8   0  -1    8.90    0.84 
   8   0   1    9.75    0.83 
   8   0   1    9.21    0.84 
   8   0  -1    9.13    0.83 
   8   0  -1    8.35    0.81 
   8   0  -1   11.33    0.81 
   8   0   1    9.52    0.82 
   8   0  -1    9.38    0.82 
   8   0   1    9.42    0.84 
  10   0  -1   17.75    1.56 
  10   0   1   19.55    1.57 
  10   0   1   16.61    2.00 
  10   0   1   20.83    1.61 
  10   0  -1   17.25    1.62 
  10   0  -1   20.11    1.59 
  10   0   1   21.08    1.60 
  10   0  -1   16.54    1.99 
  12   0   1    4.36    0.53 
  12   0  -1    2.82    0.55 
  12   0   1    4.96    0.45 
  12   0  -1    4.50    0.44 
  12   0   1    3.15    0.55 
  12   0  -1    3.92    0.51 
  14   0   1    2.28    0.32 
  14   0  -1    1.49    0.29 
  14   0  -1    2.35    0.32 
  14   0   1    2.09    0.32 
   1  -1   1   29.72    2.52 
  -1   1   1   33.82    2.52 
   1   1   1   34.44    2.81 
  -1  -1   1   38.33    2.81 
  -1   1  -1   33.38    2.80 
   3   1  -1  258.39   21.43 
   3  -1   1  255.82   21.41 
  -3   1   1  285.64   21.40 
  -3  -1  -1  289.86   21.40 
   3   1   1  282.05   23.35 
  -3   1  -1  290.42   23.32 
  -3  -1   1  318.80   23.33 
  -5   1   1   44.12    3.67 
  -5   1  -1   50.34    3.92 
  -5  -1   1   44.22    3.89 
  -7  -1  -1   11.00    0.94 
   7  -1   1   11.41    0.91 
  -7   1   1   10.77    0.91 
  -7  -1  -1   11.31    0.91 
   7  -1   1   11.86    0.94 
   7   1  -1   10.72    0.91 
  -7  -1  -1   10.23    1.26 
   7  -1   1   10.73    0.89 
   7   1  -1    9.45    0.89 
  -7  -1  -1    9.73    0.95 
   7   1  -1   10.97    0.91 
   7   1  -1   10.36    0.89 
   7   1  -1   10.17    0.92 
  -7   1   1    9.59    0.95 
  -7   1   1   10.48    0.94 
   7  -1   1   12.56    0.90 
   7  -1   1   12.13    0.94 
   7   1  -1   10.39    0.93 
   7  -1   1   10.15    0.91 
   7  -1  -1   12.19    0.95 
   7  -1  -1   11.63    0.94 
   7   1   1   12.22    0.93 
   7  -1  -1    9.45    0.91 
   7  -1  -1   11.73    0.93 
   7   1   1   12.64    0.96 
   7   1   1   13.09    0.96 
   7   1   1   12.60    0.97 
  -7   1  -1    9.31    1.30 
  -7   1  -1    9.07    0.96 
   7   1   1   10.66    0.92 
  -7   1  -1   10.01    0.94 
   7  -1  -1   12.17    0.93 
  -7   1  -1    9.81    0.98 
   7  -1  -1   11.33    0.96 
   7   1   1   12.75    0.93 
  -7   1  -1    9.29    0.93 
  -9  -1  -1    3.93    0.49 
  -9   1   1    4.74    0.51 
  -9   1   1    4.05    0.53 
   9   1  -1    5.27    0.49 
  -9  -1  -1    5.25    0.56 
   9   1  -1    5.53    0.52 
   9   1  -1    5.59    0.51 
  -9   1   1    4.94    0.49 
   9  -1   1    5.22    0.48 
   9  -1   1    4.62    0.47 
   9   1  -1    4.88    0.98 
   9  -1   1    4.89    0.46 
   9   1  -1    4.90    0.46 
  -9  -1  -1    4.06    0.47 
   9   1  -1    5.51    0.47 
   9  -1   1    5.02    0.46 
  -9  -1   1    4.86    0.48 
  -9  -1   1    5.57    0.53 
   9   1   1    4.37    0.51 
   9   1   1    4.41    0.48 
   9   1   1    5.27    0.49 
   9  -1  -1    5.12    0.46 
  -9  -1   1    5.22    0.56 
   9  -1  -1    4.56    0.88 
   9   1   1    4.02    0.45 
   9  -1  -1    5.51    0.47 
  -9   1  -1    4.46    0.55 
   9  -1  -1    5.32    0.49 
  -9   1  -1    4.72    0.51 
  -9   1  -1    5.01    0.49 
  11   1  -1    8.88    0.71 
 -11   1   1    9.00    0.82 
  11  -1   1    6.43    0.68 
  11  -1   1    6.33    0.68 
  11   1  -1    7.03    1.59 
 -11  -1  -1    8.69    0.74 
  11  -1   1    6.11    1.21 
  11   1  -1    7.31    0.73 
  11   1  -1    7.96    0.71 
 -11   1   1    9.12    0.75 
  11  -1   1    6.40    0.71 
 -11  -1  -1    8.35    0.80 
  11   1   1    6.52    0.64 
  11  -1  -1    7.74    0.65 
  11   1   1    5.74    0.63 
  11  -1  -1    8.93    1.44 
  11   1   1   10.44    1.88 
  11  -1  -1    7.19    0.67 
  11   1   1    6.24    0.67 
  11  -1  -1    7.81    0.65 
  13  -1   1    2.04    0.28 
  13  -1   1    2.05    0.29 
  13   1  -1    2.34    0.29 
  13   1  -1    2.35    0.30 
  13   1  -1    2.00    0.40 
 -13  -1  -1    1.99    0.45 
 -13   1   1    2.36    0.36 
  13  -1  -1    2.14    0.29 
  13   1   1    2.00    0.28 
  13   1   1    1.73    0.35 
  13   1   1    1.79    0.27 
  13  -1  -1    2.07    0.28 
 -13   1  -1    2.67    0.47 
  15  -1   1    1.67    0.32 
  15   1  -1    2.72    0.32 
  15   1   1    2.07    0.34 
  15  -1  -1    2.31    0.32 
   0   2  -1   13.90    1.10 
   2   2  -1   26.04    2.13 
   2  -2   1   23.42    2.02 
  -2  -2  -1   23.68    2.03 
  -2   2   1   27.94    2.09 
  -2  -2  -1   28.17    2.09 
   2  -2   1   24.66    2.14 
   2  -2  -1   28.24    2.10 
   2  -2  -1   22.17    2.01 
  -2   2  -1   22.28    2.02 
   2   2   1   26.97    2.13 
  -2   2  -1   26.05    2.08 
  -2  -2   1   28.15    2.09 
   4  -2   1   16.39    1.29 
   4  -2   1   16.37    1.29 
  -4  -2  -1   18.00    1.47 
   4   2  -1   15.27    1.27 
  -4   2   1   15.81    1.45 
   4   2  -1   14.56    1.29 
   4  -2   1   16.33    1.74 
   4   2   1   14.02    1.07 
   4   2   1   14.55    1.06 
   4  -2  -1   11.93    1.06 
   4  -2  -1   11.36    1.05 
   4   2   1   14.63    1.07 
   4  -2  -1   12.79    1.06 
   4  -2  -1   12.80    1.07 
  -6  -2  -1   64.33    5.37 
  -6   2   1   66.76    5.41 
  -6   2  -1   59.22    4.99 
   8   2  -1    7.36    0.69 
  -8  -2  -1    8.71    0.76 
   8   2  -1    7.22    0.70 
   8   2  -1    8.91    1.09 
  -8   2   1    8.69    0.75 
   8  -2   1    7.26    0.68 
  -8  -2  -1    6.48    0.68 
  -8   2   1    8.26    0.73 
   8  -2   1    7.08    0.68 
   8   2  -1    7.05    0.70 
  -8   2   1    6.87    0.68 
   8  -2   1    7.53    0.68 
   8  -2   1    6.90    0.70 
   8   2  -1    8.76    0.68 
   8   2  -1    8.09    0.67 
   8  -2   1    7.92    0.67 
  -8  -2  -1    8.79    0.72 
   8   2  -1    7.71    0.69 
   8  -2   1    7.86    0.67 
   8  -2   1    8.80    0.68 
   8  -2  -1    5.14    0.54 
   8  -2  -1    6.40    0.52 
   8  -2  -1    6.65    0.52 
   8   2   1    5.39    0.55 
   8  -2  -1    5.57    0.55 
   8   2   1    6.21    0.54 
   8   2   1    5.77    0.54 
   8  -2  -1    6.54    0.52 
   8   2   1    5.15    0.54 
   8  -2  -1    5.71    0.53 
   8  -2  -1    5.49    0.53 
   8   2   1    5.71    0.56 
   8   2   1    6.22    0.52 
 -10   2   1   18.42    1.63 
  10   2  -1   22.71    2.23 
 -10  -2  -1   22.10    1.76 
 -10  -2  -1   21.75    1.64 
  10  -2   1   18.19    1.60 
  10   2  -1   17.24    1.62 
  10   2  -1   18.00    1.62 
 -10   2   1   22.11    1.68 
  10  -2   1   16.44    1.61 
  10  -2   1   21.83    2.08 
  10   2  -1   18.38    1.60 
  10   2  -1   19.14    1.68 
 -10   2   1   19.40    1.88 
  10  -2  -1   17.94    1.45 
  10   2   1   16.03    1.42 
  10  -2  -1   21.14    1.93 
  10   2   1   15.10    1.45 
 -10   2  -1   20.82    1.88 
 -10   2  -1   18.96    1.47 
  10   2   1   16.44    1.51 
  10   2   1   15.47    1.44 
  10   2   1   17.90    2.00 
  10  -2  -1   15.79    1.44 
  12   2  -1    0.50    0.15 
  12  -2   1    0.45    0.29 
 -12  -2  -1    1.09    0.25 
 -12   2   1    0.91    0.22 
  12  -2   1    0.72    0.17 
  12  -2   1    1.79    1.40 
  12   2  -1    0.75    0.21 
  12  -2   1    0.52    0.16 
 -12   2   1    1.04    0.27 
  12   2  -1    0.58    0.16 
  12  -2  -1    0.78    0.31 
  12   2   1    0.50    0.17 
  12   2   1    0.32    0.12 
  12   2   1    0.45    0.18 
  12  -2  -1    0.51    1.10 
  12  -2  -1    0.36    0.14 
  12  -2  -1    0.35    0.13 
  14  -2   1    1.22    0.25 
  14   2  -1    0.84    0.20 
  14  -2   1    1.30    0.25 
  14   2  -1    1.59    0.33 
  14   2   1    1.89    0.37 
  14  -2  -1    1.52    0.29 
  14   2   1    1.52    0.25 
  -1  -3  -1   19.25    1.57 
  -1   3   1   19.75    1.59 
  -1   3  -1   14.04    1.20 
   1  -3  -1   15.90    1.24 
  -1   3  -1   15.91    1.24 
   3  -3   1  245.19   21.43 
  -3   3   1  270.11   21.43 
  -3  -3  -1  303.42   21.44 
  -3   3  -1  253.86   19.88 
   3  -3  -1  246.13   19.91 
  -3  -3   1  259.21   19.88 
   5  -3   1   21.46    1.72 
   5  -3   1   19.27    1.70 
   5  -3   1   19.52    2.46 
   5  -3   1   18.73    1.70 
  -5  -3  -1   24.65    1.92 
   5  -3   1   20.84    1.71 
  -5   3   1   25.90    1.97 
   5  -3  -1   21.06    2.46 
  -5  -3   1   23.51    2.01 
   5  -3  -1   23.38    1.81 
   5  -3  -1   23.30    1.81 
  -5   3  -1   21.09    2.03 
  -7  -3  -1    4.40    0.94 
  -7   3   1    5.21    0.53 
   7  -3   1    5.84    0.52 
   7  -3   1    6.00    0.52 
  -7   3   1    5.93    0.58 
   7  -3   1    5.69    0.53 
  -7   3   1    5.11    0.56 
   7   3  -1    6.96    0.53 
   7  -3   1    6.80    0.54 
  -7  -3  -1    5.78    0.60 
   7  -3   1    6.00    0.55 
  -7  -3  -1    5.01    0.54 
  -7   3   1    6.26    0.55 
   7   3  -1    6.87    0.53 
   7   3  -1    7.03    0.58 
   7  -3   1    6.16    0.54 
  -7  -3   1    5.12    0.49 
   7   3   1    4.62    0.45 
  -7   3  -1    3.65    0.90 
   7   3   1    5.32    0.46 
   7  -3  -1    5.36    0.46 
   7  -3  -1    5.99    0.49 
  -7   3  -1    4.58    0.51 
   7   3   1    5.42    0.50 
  -7  -3   1    4.73    0.52 
  -7   3  -1    4.73    0.50 
   7   3   1    5.55    0.48 
   7  -3  -1    5.03    0.45 
  -7   3  -1    4.83    0.47 
   7  -3  -1    5.67    0.55 
   7  -3  -1    5.24    0.45 
  -7   3  -1    4.88    0.47 
   7   3   1    5.29    0.48 
   9   3  -1    8.10    0.76 
   9   3  -1    8.87    0.75 
   9   3  -1    8.55    0.74 
   9  -3   1    9.39    0.74 
   9   3  -1    7.66    0.76 
   9   3  -1    8.31    0.79 
   9   3  -1    7.88    0.79 
   9  -3   1    8.14    0.75 
   9  -3   1    9.50    0.74 
   9   3  -1    9.26    1.28 
  -9   3   1    8.40    0.76 
   9   3   1    7.39    0.73 
   9   3   1   10.09    1.31 
   9   3   1    8.41    0.69 
   9  -3  -1    7.88    1.01 
   9   3   1    7.45    0.72 
   9   3   1    7.47    0.71 
   9  -3  -1    8.26    0.68 
   9   3   1    8.17    0.68 
   9  -3  -1    6.31    0.68 
   9  -3  -1    7.61    0.67 
  11   3  -1    0.80    0.17 
 -11   3   1    0.87    0.26 
  11  -3   1    0.48    0.72 
  11  -3   1    1.06    0.18 
  11  -3   1    1.47    0.25 
 -11   3   1    0.65    0.17 
  11   3  -1    1.19    0.23 
 -11  -3  -1    0.74    0.24 
 -11  -3  -1    0.89    0.20 
  11   3  -1    1.20    0.19 
  11  -3   1    1.02    0.18 
 -11   3   1    0.57    0.19 
  11  -3  -1    0.57    0.15 
  11   3   1    0.43    0.14 
  11  -3  -1    0.49    0.78 
  11   3   1    0.58    0.15 
  11   3   1    0.54    0.17 
  11  -3  -1    0.55    0.18 
 -11  -3   1    0.98    0.21 
 -11   3  -1    0.73    0.17 
 -11   3  -1    0.70    0.23 
 -11   3  -1    0.70    0.21 
  11  -3  -1    0.55    0.15 
  13  -3   1    0.90    0.19 
  13   3  -1    0.86    0.24 
  13   3  -1    0.88    0.20 
  13   3  -1    0.77    0.18 
 -13   3   1    0.57    0.26 
  13  -3   1    0.60    1.36 
  13  -3   1    0.81    0.18 
  13   3   1    0.86    0.23 
  13  -3  -1    0.07    1.68 
  13  -3  -1    0.77    0.18 
  13  -3  -1    0.76    0.19 
  13   3   1    0.51    0.15 
 -13   3  -1    1.58    0.40 
  13   3   1    0.75    0.19 
  15  -3   1    1.72    0.28 
  15  -3  -1    1.65    0.27 
   0   4  -1    1.56    0.17 
   2   4  -1   46.40    3.95 
  -2   4   1   51.09    3.90 
  -2   4  -1   45.35    3.75 
   2   4   1   48.45    3.81 
  -4   4   1   38.44    3.18 
   4  -4   1   38.19    3.27 
   4  -4  -1   36.77    3.32 
   4  -4  -1   39.51    3.55 
  -4  -4   1   48.45    3.48 
  -4   4  -1   44.95    3.75 
   6  -4   1    6.69    0.57 
   6  -4   1    6.47    0.58 
  -6   4   1    7.18    0.60 
  -6   4   1    6.68    1.07 
  -6   4   1    7.73    0.59 
   6   4  -1    5.82    0.57 
   6   4  -1    6.24    0.57 
  -6  -4  -1    7.54    0.90 
   6  -4   1    6.74    0.57 
   6  -4   1    8.04    0.60 
   6  -4   1    5.93    0.57 
   6  -4   1    6.25    0.59 
  -6   4  -1    7.36    0.58 
   6   4   1    6.36    0.58 
   6   4   1    6.54    0.58 
   6   4   1    6.32    0.56 
   6   4   1    6.99    0.54 
   6   4   1    6.83    0.71 
  -6   4  -1    5.83    1.00 
  -6   4  -1    6.72    0.58 
   6   4   1    5.99    0.56 
  -6  -4   1    6.46    0.57 
   6  -4  -1    6.35    0.57 
   8   4  -1    1.88    0.23 
   8   4  -1    1.68    0.25 
   8  -4   1    1.67    0.22 
   8   4  -1    1.71    0.23 
   8   4  -1    2.50    0.97 
   8  -4   1    1.48    0.19 
   8   4  -1    1.85    0.21 
   8  -4   1    1.61    0.19 
   8   4  -1    1.77    0.26 
   8  -4   1    1.51    0.20 
  -8  -4   1    2.03    0.28 
   8  -4  -1    2.60    0.26 
  -8  -4   1    2.76    0.35 
   8  -4  -1    2.53    0.26 
   8  -4  -1    2.62    0.28 
  -8   4  -1    2.43    0.32 
   8  -4  -1    2.40    0.28 
   8   4   1    2.53    0.30 
   8   4   1    2.61    0.32 
   8  -4  -1    2.49    0.27 
  -8   4  -1    2.41    0.33 
   8   4   1    2.99    0.33 
   8   4   1    2.58    0.27 
   8   4   1    2.92    0.30 
 -10   4   1    2.87    0.36 
  10   4  -1    3.16    0.38 
  10  -4   1    3.48    0.36 
 -10   4   1    3.03    0.53 
  10   4  -1    3.53    0.40 
  10   4  -1    3.45    0.35 
  10   4  -1    3.36    0.40 
  10  -4   1    4.00    0.85 
 -10   4   1    2.88    0.57 
  10   4  -1    4.01    0.36 
 -10  -4  -1    2.48    0.35 
  10  -4   1    3.52    0.37 
  10  -4   1    3.48    0.34 
 -10  -4  -1    2.59    0.43 
  10   4   1    3.14    0.40 
  10  -4  -1    3.10    0.41 
  10  -4  -1    3.72    0.36 
 -10   4  -1    4.14    0.63 
  10   4   1    3.49    0.42 
  10  -4  -1    3.78    0.85 
  10  -4  -1    3.73    0.39 
  10   4   1    3.12    0.36 
 -10   4  -1    3.22    0.46 
 -10   4  -1    3.68    0.39 
  10   4   1    3.20    0.41 
  10   4   1    3.07    0.36 
 -10  -4   1    4.31    0.48 
  12  -4   1    0.36    0.13 
  12   4  -1    0.27    0.12 
  12   4  -1    0.30    0.13 
  12   4  -1    0.25    0.16 
  12  -4   1    0.03    0.99 
  12  -4   1    0.41    0.14 
 -12   4   1    0.52    0.17 
 -12   4   1    0.51    0.21 
 -12  -4  -1    0.67    0.17 
  12  -4  -1    0.68    0.17 
 -12   4  -1    0.56    0.24 
  12  -4  -1    0.70    0.16 
  12  -4  -1    0.65    0.97 
  12   4   1    0.83    0.21 
 -12   4  -1    0.31    0.16 
  12   4   1    0.60    0.15 
  12   4   1    0.71    0.17 
  14  -4   1    1.98    0.31 
  14   4  -1    1.78    0.33 
  14   4  -1    1.98    0.28 
 -14   4   1    1.94    0.29 
  14   4  -1    2.76    0.43 
 -14   4  -1    1.33    0.26 
  14   4   1    1.75    0.27 
  14  -4  -1    2.07    0.33 
  14   4   1    1.15    0.27 
  14   4   1    2.22    0.34 
  -1   5   1  101.07    8.27 
   1  -5   1   91.23    8.26 
  -1  -5  -1  119.60    8.27 
   1   5  -1   94.04    8.26 
   1   5  -1  121.07    8.32 
   1  -5  -1  103.63    8.63 
   1   5   1  122.78    8.66 
  -1   5  -1  103.88    8.64 
  -3  -5  -1  282.24   20.48 
  -3   5   1  239.08   20.46 
  -3   5  -1  245.33   19.28 
   5  -5   1   45.51    4.05 
   5  -5   1   40.23    3.64 
  -5   5   1   47.97    3.86 
  -5  -5  -1   51.73    3.84 
  -5   5  -1   49.98    3.86 
   5  -5  -1   47.49    4.02 
   5  -5  -1   41.32    3.62 
  -7  -5  -1    1.59    0.20 
  -7  -5  -1    1.68    0.20 
   7   5  -1    1.38    0.18 
   7   5  -1    0.72    0.49 
  -7   5   1    1.78    0.21 
   7  -5   1    1.29    0.17 
   7   5  -1    1.64    0.24 
   7  -5   1    1.31    0.17 
   7  -5   1    1.49    0.21 
  -7   5   1    1.82    0.24 
  -7  -5  -1    2.09    0.28 
  -7   5   1    1.50    0.21 
  -7   5   1    2.19    0.26 
   7   5  -1    1.60    0.23 
   7   5  -1    1.38    0.19 
   7   5  -1    1.88    0.22 
   7  -5   1    1.79    0.20 
   7   5  -1    1.48    0.21 
  -7   5  -1    0.91    0.62 
   7   5   1    1.52    0.18 
   7   5   1    1.80    0.22 
  -7  -5   1    2.08    0.28 
   7   5   1    1.74    0.23 
   7  -5  -1    1.40    0.21 
   7  -5  -1    1.28    0.17 
   7   5   1    1.57    0.18 
  -7  -5   1    1.21    0.18 
   7  -5  -1    1.12    0.17 
  -7  -5   1    1.74    0.21 
  -7   5  -1    1.48    0.19 
  -7   5  -1    1.17    0.19 
   7   5   1    1.84    0.21 
   7  -5  -1    1.20    0.17 
  -7   5  -1    2.04    0.26 
  -7   5  -1    1.91    0.25 
   7  -5  -1    1.66    0.19 
  -9  -5  -1   25.80    2.16 
   9   5  -1   27.07    2.11 
  -9   5   1   22.92    2.09 
   9  -5   1   25.57    2.09 
   9   5  -1   27.87    2.08 
   9   5  -1   26.76    2.14 
   9   5  -1   26.53    2.11 
   9  -5   1   21.58    2.11 
   9   5  -1   23.66    2.53 
   9   5  -1   25.16    2.13 
  -9   5   1   23.81    2.15 
   9  -5   1   28.73    2.07 
  -9   5   1   23.63    2.14 
  -9  -5  -1   27.87    2.10 
   9   5  -1   26.64    2.08 
   9  -5  -1   25.43    2.06 
   9   5   1   25.37    2.12 
  -9   5  -1   26.93    2.10 
   9   5   1   24.48    2.09 
   9   5   1   24.06    2.06 
  -9   5  -1   29.80    2.16 
   9   5   1   25.96    2.07 
  -9   5  -1   25.16    2.14 
   9  -5  -1   23.36    2.07 
   9  -5  -1   21.12    2.28 
   9   5   1   26.31    2.09 
   9   5   1   24.63    2.12 
  -9  -5   1   28.03    2.16 
  11   5  -1    8.47    0.76 
 -11   5   1    8.74    0.83 
  11  -5   1    6.85    0.70 
  11  -5   1    7.44    0.71 
  11  -5   1    7.73    1.26 
  11   5  -1    7.22    0.72 
 -11   5   1    9.42    0.81 
  11   5  -1    7.08    0.76 
  11   5  -1    8.75    0.73 
  11  -5  -1   11.20    0.92 
  11   5   1   11.13    0.96 
 -11  -5   1    8.94    0.93 
  11   5   1   10.95    0.92 
  11   5   1   10.33    0.92 
  11  -5  -1   11.70    0.93 
  11  -5  -1   10.49    1.41 
  11   5   1    9.65    0.96 
  13  -5   1    1.30    0.23 
  13   5  -1    1.99    0.43 
 -13   5   1    1.58    0.40 
  13   5  -1    1.37    0.23 
  13  -5   1    1.29    0.39 
  13  -5   1    0.39    1.52 
  13   5   1    1.52    0.23 
  13  -5  -1    1.60    1.34 
  13   5   1    1.55    0.39 
 -13   5  -1    1.17    0.29 
  13  -5  -1    1.69    0.25 
  13   5   1    1.60    0.39 
 -13   5  -1    1.19    0.29 
  15   5  -1    2.71    0.36 
  15   5   1    3.44    0.41 
   0   6  -1  138.50   10.91 
   0  -6   1  140.23   10.90 
   2  -6   1  744.10   59.69 
  -2   6   1  771.76   59.65 
   2   6  -1  772.82   59.66 
  -2   6  -1  767.84   58.20 
   2  -6  -1  720.52   58.19 
  -4   6   1   29.27    2.34 
  -4   6   1   31.02    2.49 
   4  -6   1   27.31    2.28 
  -4   6  -1   26.47    2.58 
   4  -6  -1   32.46    2.48 
  -4   6  -1   36.19    2.72 
  -6   6   1   11.83    1.06 
   6  -6   1   14.32    1.05 
  -6   6   1   12.15    1.10 
  -6  -6  -1   10.80    1.05 
  -6   6   1   12.15    1.09 
   6   6  -1   14.91    1.09 
  -6  -6  -1   11.61    1.07 
   6  -6   1   11.82    1.07 
   6   6  -1   15.19    1.09 
   6   6  -1   14.36    1.07 
  -6   6   1   12.23    1.08 
   6   6  -1   14.91    1.11 
  -6  -6  -1   11.55    1.10 
   6  -6   1   13.40    1.07 
   6  -6   1   12.68    1.07 
   6  -6   1   13.77    1.05 
  -6   6  -1   11.70    0.94 
  -6   6  -1    8.38    1.37 
   6  -6  -1   10.91    0.91 
   6   6   1   12.15    0.95 
   6  -6  -1   11.01    0.91 
   6  -6  -1   11.15    0.93 
  -6   6  -1   10.60    0.93 
  -6   6  -1   10.64    0.96 
  -6  -6   1    9.97    0.96 
   6  -6  -1   10.61    0.97 
   6   6   1   11.50    0.92 
   6   6   1   13.12    0.95 
   6  -6  -1   10.34    0.90 
  -6  -6   1   12.00    0.93 
   6   6   1   12.59    0.97 
  -6  -6   1   11.09    0.93 
  -6   6  -1   11.12    0.96 
  -8  -6  -1    6.26    0.69 
   8  -6   1    6.67    0.64 
   8   6  -1    7.68    0.69 
   8   6  -1    6.67    0.64 
   8  -6   1    8.43    0.63 
   8  -6   1    7.78    0.62 
  -8   6   1    6.64    0.64 
   8   6  -1    7.96    0.66 
   8   6  -1    7.79    0.63 
   8  -6   1    8.00    0.64 
   8   6  -1    6.48    1.26 
  -8   6   1    5.95    0.67 
   8   6  -1    8.08    0.69 
  -8   6   1    6.17    0.68 
  -8  -6  -1    7.04    0.64 
  -8   6   1    6.99    0.66 
  -8   6  -1    7.36    0.79 
   8   6   1    9.58    0.81 
   8   6   1    9.88    0.81 
  -8   6  -1    8.21    0.76 
   8  -6  -1    8.26    0.73 
   8   6   1    9.66    0.75 
   8  -6  -1    8.02    0.73 
   8   6   1   10.03    0.78 
  -8   6  -1    8.40    0.75 
   8   6   1    8.37    0.75 
  -8  -6   1    7.59    0.80 
   8   6   1    8.47    1.46 
  -8  -6   1    7.41    0.74 
   8  -6  -1    9.37    0.75 
  -8   6  -1    8.27    0.80 
   8   6   1    9.47    0.78 
  10  -6   1    6.44    0.84 
 -10   6   1    8.85    0.80 
  10   6  -1    8.68    0.79 
  10   6  -1    9.74    0.77 
 -10   6   1   10.18    0.87 
  10  -6   1    7.79    0.81 
 -10  -6  -1    8.24    0.78 
  10  -6   1    9.46    1.17 
 -10   6   1    9.05    0.86 
  10  -6   1    8.85    0.76 
  10   6  -1    8.21    0.80 
  10   6  -1    9.05    0.78 
  10   6  -1    8.32    0.82 
  10   6  -1    7.93    0.82 
  10  -6  -1    8.99    0.74 
  10   6   1    6.98    0.75 
  10  -6  -1    8.75    0.70 
  10   6   1    7.16    0.74 
  10   6   1    7.86    0.73 
  10   6   1    7.32    0.70 
  10   6   1    7.78    0.70 
  10   6   1    6.96    0.75 
  10  -6  -1    9.49    1.11 
  12   6  -1    1.54    0.22 
  12   6  -1    1.41    0.27 
  12  -6   1    0.73    1.00 
  12  -6   1    0.92    0.19 
  12   6  -1    1.50    0.29 
  12  -6   1    1.11    0.20 
  12   6  -1    1.16    0.22 
 -12   6   1    0.60    0.20 
 -12   6   1    0.79    0.26 
  12   6   1    0.56    0.21 
  12   6   1    1.06    0.23 
  12   6   1    0.75    0.17 
  12  -6  -1    0.67    0.18 
  12   6   1    0.91    0.20 
 -12   6  -1    0.72    0.25 
  12  -6  -1    0.86    0.89 
  12  -6  -1    1.03    0.19 
 -12   6  -1    0.73    0.21 
 -14   6   1    0.55    0.18 
  14  -6   1    0.38    0.24 
  14  -6   1   -0.19    2.11 
  14   6  -1    0.65    0.19 
  14   6  -1    0.16    0.18 
  14   6  -1    0.40    0.14 
  14   6   1    0.35    0.15 
 -14   6  -1    0.58    0.16 
  14   6   1    0.75    0.23 
  14   6   1    0.35    0.21 
  14  -6  -1    0.48    2.07 
   1   7  -1  200.55   16.02 
   1  -7   1  208.22   15.99 
  -1   7  -1  187.47   14.87 
   1  -7  -1  192.45   14.85 
   1   7   1  189.55   14.86 
   3  -7   1   42.61    3.79 
  -3  -7  -1   52.38    3.79 
  -3   7   1   45.52    3.80 
  -3   7  -1   39.81    3.17 
  -3   7  -1   33.46    3.03 
   3  -7  -1   42.37    3.23 
   5  -7   1   38.11    3.47 
  -5   7   1   40.72    3.39 
   5  -7  -1   38.87    3.20 
  -5   7  -1   43.25    3.51 
   7  -7   1    8.31    0.72 
   7   7  -1    8.20    0.72 
   7  -7   1    7.58    0.70 
   7   7  -1    8.52    0.70 
   7   7  -1    8.01    0.70 
   7  -7   1   10.12    0.72 
   7   7  -1    7.81    0.74 
   7  -7   1    8.34    0.69 
   7  -7   1    7.61    0.69 
   7   7  -1    7.76    0.72 
   7   7  -1    7.43    1.15 
  -7   7  -1    9.00    0.85 
  -7  -7   1    9.17    0.83 
   7  -7  -1   10.11    0.82 
   7   7   1   10.34    0.85 
   7   7   1   10.14    0.86 
  -7   7  -1   10.17    0.88 
   7   7   1    9.94    0.87 
  -7  -7   1    8.88    0.88 
   7  -7  -1   10.58    0.82 
   7   7   1   10.47    0.83 
   7   7   1   10.18    0.83 
  -7   7  -1    9.11    0.84 
  -7   7  -1    9.36    0.88 
   7  -7  -1   10.40    0.84 
   7  -7  -1    9.57    0.93 
   9  -7   1    3.73    0.37 
   9   7  -1    3.62    0.41 
   9  -7   1    2.68    0.60 
  -9   7   1    2.85    0.40 
   9   7  -1    3.49    0.34 
   9   7  -1    3.66    0.41 
   9   7  -1    2.96    0.33 
   9  -7   1    3.49    0.33 
   9  -7   1    2.75    0.33 
   9  -7   1    3.20    0.32 
   9   7  -1    3.02    0.37 
  -9   7   1    2.65    0.40 
   9   7  -1    3.61    0.37 
   9   7   1    1.66    0.23 
   9   7   1    2.09    0.30 
   9   7   1    2.01    0.30 
   9   7   1    2.39    0.28 
   9  -7  -1    2.05    0.24 
   9  -7  -1    1.88    0.22 
   9  -7  -1    1.39    0.23 
   9   7   1    1.85    0.26 
   9   7   1    1.87    0.24 
   9  -7  -1    1.86    0.34 
   9  -7  -1    1.29    0.42 
  11  -7   1    9.34    0.78 
  11  -7   1    9.23    1.35 
 -11   7   1    9.61    0.87 
  11   7  -1    7.54    0.81 
  11  -7   1    8.90    0.78 
  11   7  -1    7.98    0.86 
 -11   7   1   10.41    0.84 
  11   7  -1    7.63    0.78 
 -11   7   1    8.59    0.87 
  11   7  -1    8.55    0.81 
  11   7  -1    7.89    0.83 
  11   7  -1    8.95    0.78 
  11   7   1   11.55    0.88 
  11   7   1   11.24    0.92 
 -11   7  -1    9.00    0.97 
 -11   7  -1    7.89    0.91 
  11  -7  -1   11.73    1.69 
  11   7   1    9.77    0.91 
  11   7   1   10.63    0.88 
  11   7   1    9.92    0.95 
  11  -7  -1    9.91    0.86 
  11  -7  -1    9.11    0.87 
  11   7   1   10.83    0.95 
 -11   7  -1    7.96    0.89 
 -13   7   1    1.31    0.28 
  13   7  -1    0.85    0.24 
  13  -7   1    0.75    1.24 
  13   7  -1    0.56    0.22 
  13   7  -1    0.86    0.22 
 -13   7  -1    0.93    0.27 
  13   7   1    1.42    0.33 
  13  -7  -1    1.42    1.38 
  13   7   1    1.57    0.29 
  13   7   1    1.58    0.31 
  15   7  -1    2.12    0.32 
   0  -8   1    1.07    0.13 
   0  -8  -1    1.53    0.14 
   0  -8  -1    1.51    0.14 
   0  -8  -1    1.33    0.14 
   0   8  -1    1.12    0.34 
   0  -8   1    1.19    0.14 
   2  -8   1  111.87    8.31 
  -2   8   1   92.24    8.31 
   2   8  -1  112.19    8.32 
  -2   8  -1   99.77    8.11 
   2  -8  -1  105.44    8.08 
  -4   8   1   45.36    4.03 
   4   8  -1   51.10    3.98 
   4   8  -1   45.02    3.87 
  -4   8   1   49.32    3.88 
   4  -8   1   53.44    4.03 
   4  -8  -1   56.00    4.12 
  -4   8  -1   51.09    3.96 
   4   8   1   43.65    4.00 
  -4   8  -1   48.22    4.13 
   6  -8   1    0.66    0.15 
   6  -8   1    0.65    0.11 
   6   8  -1    0.63    0.49 
   6  -8   1    0.64    0.10 
   6   8  -1    0.82    0.14 
   6   8  -1    0.61    0.11 
   6   8  -1    0.77    0.14 
   6  -8   1    0.63    0.12 
   6  -8   1    1.02    0.14 
  -6   8   1    0.84    0.16 
   6   8  -1    0.91    0.16 
   6   8  -1    0.87    0.13 
   6  -8  -1    0.99    0.13 
  -6   8  -1    0.69    0.16 
   6  -8  -1    0.91    0.15 
   6   8   1    1.06    0.14 
   6  -8  -1    0.91    0.15 
  -6   8  -1    0.64    0.16 
  -6   8  -1    0.63    0.91 
   6   8   1    1.11    0.16 
   6   8   1    1.03    0.15 
   6  -8  -1    0.97    0.12 
  -6   8  -1    0.63    0.13 
   6   8   1    1.02    0.13 
   6   8   1    1.14    0.18 
   6  -8  -1    0.92    0.13 
   8   8  -1    2.93    0.32 
   8   8  -1    2.93    0.34 
   8   8  -1    3.17    0.32 
   8  -8   1    3.68    0.31 
   8  -8   1    3.05    0.31 
   8  -8   1    3.47    0.31 
   8   8  -1    2.75    0.34 
   8   8  -1    2.73    0.37 
   8   8  -1    2.86    0.38 
   8   8   1    2.70    0.30 
   8  -8  -1    3.02    0.57 
   8  -8  -1    3.41    0.35 
   8   8   1    2.83    0.37 
   8   8   1    2.61    0.32 
   8  -8  -1    2.53    0.30 
  -8  -8   1    3.53    0.32 
   8   8   1    2.78    0.36 
   8   8   1    2.68    0.33 
   8  -8  -1    2.89    0.29 
   8  -8  -1    2.56    0.29 
  -8   8  -1    3.25    0.34 
   8   8   1    3.15    0.31 
  10  -8   1   18.23    1.69 
 -10   8   1   22.74    1.81 
  10   8  -1   22.24    1.85 
 -10   8   1   19.75    1.85 
  10   8  -1   22.35    1.75 
  10  -8   1   18.89    1.72 
  10   8  -1   20.27    1.81 
  10  -8   1   20.55    2.00 
  10   8  -1   20.26    1.78 
  10   8  -1   21.79    1.71 
 -10   8   1   22.95    1.81 
  10   8  -1   20.30    1.78 
  10  -8   1   19.35    1.69 
  10  -8  -1   18.37    1.79 
  10   8   1   16.90    1.53 
  10   8   1   16.22    1.61 
  10  -8  -1   18.20    1.45 
  10  -8  -1   16.49    1.47 
  10  -8  -1   17.31    1.46 
  10   8   1   17.38    1.49 
 -10   8  -1   21.00    1.67 
  10   8   1   17.74    1.46 
  10   8   1   17.77    1.52 
  10   8   1   16.36    1.52 
  12   8  -1    6.26    0.57 
 -12   8   1    4.18    0.54 
  12  -8   1    5.64    0.53 
  12   8  -1    5.49    0.59 
  12   8  -1    6.57    0.60 
  12   8  -1    6.21    0.55 
  12  -8   1    5.54    1.14 
 -12   8   1    4.47    0.59 
 -12   8  -1    5.19    0.52 
 -12   8  -1    4.13    0.56 
  12   8   1    4.44    0.53 
  12  -8  -1    4.36    0.47 
  12  -8  -1    5.02    1.14 
  12   8   1    4.62    0.49 
  12   8   1    5.22    0.53 
 -12   8  -1    4.77    0.55 
  12   8   1    4.82    0.48 
 -14  -8  -1    0.91    0.26 
 -14   8   1    0.93    0.21 
  14  -8   1    1.26    0.22 
  14   8  -1    0.89    0.25 
  14  -8   1    0.38    1.88 
  14   8  -1    1.09    0.21 
 -14   8  -1    1.57    0.25 
  14   8   1    1.28    0.23 
  14  -8  -1    0.22    2.03 
  14  -8  -1    1.28    0.25 
 -14  -8   1    1.45    0.32 
  14   8   1    1.06    0.27 
   1  -9   1   90.74    6.18 
   1   9  -1   66.09    6.32 
   1  -9  -1   64.54    4.80 
   1   9   1   58.05    4.84 
   3  -9   1   34.26    2.76 
   3   9  -1   35.15    2.79 
   3   9  -1   38.19    2.90 
  -3   9   1   35.73    2.79 
  -3   9   1   32.58    2.95 
   3  -9  -1   43.99    3.14 
  -3   9  -1   37.81    3.07 
   3   9   1   33.94    3.03 
  -3   9  -1   38.04    3.27 
   5  -9   1   11.39    1.01 
   5  -9   1   12.11    1.01 
   5  -9   1   12.81    1.05 
  -5   9   1   12.02    1.05 
   5   9  -1   13.97    1.03 
   5   9  -1   14.19    1.03 
   5   9  -1   13.85    1.36 
   5   9  -1   13.72    1.05 
  -5   9   1   10.18    1.02 
   5   9  -1   13.70    1.04 
   5  -9   1   11.14    1.03 
  -5   9  -1    8.22    0.72 
  -5   9  -1    8.19    1.35 
  -5   9  -1    9.69    0.72 
   5   9   1    7.91    0.72 
   5   9   1    7.31    0.69 
   5   9   1    7.82    0.71 
   5   9   1    8.02    0.71 
  -5   9  -1    9.05    0.70 
  -5   9  -1    9.85    0.71 
   5  -9  -1    7.81    0.71 
   5  -9  -1    8.91    1.28 
   5  -9  -1    9.31    0.72 
   5  -9  -1    7.29    0.68 
   5  -9  -1    7.59    0.68 
   5  -9  -1    8.22    0.69 
   7  -9   1   21.49    1.89 
  -7   9   1   21.15    1.92 
   7  -9   1   27.01    1.88 
   7  -9   1   22.49    1.87 
   7   9  -1   24.08    1.91 
   7  -9   1   23.41    1.91 
  -7   9   1   22.83    1.94 
   7   9  -1   25.86    1.97 
   7   9  -1   23.07    1.88 
  -7  -9  -1   23.06    1.88 
   7   9  -1   23.76    1.94 
   7   9  -1   23.47    1.88 
  -7   9   1   22.08    1.89 
  -7   9  -1   24.66    2.03 
   7  -9  -1   23.15    1.99 
   7   9   1   27.04    1.98 
  -7  -9   1   23.95    1.97 
  -7   9  -1   24.23    2.02 
   7   9   1   26.00    2.03 
   7  -9  -1   26.35    1.97 
   7   9   1   25.14    1.97 
   7  -9  -1   21.21    1.97 
   7  -9  -1   23.16    1.98 
   9  -9   1    3.93    0.71 
   9   9  -1    3.73    0.41 
   9   9  -1    3.89    0.38 
   9  -9   1    3.75    0.36 
   9   9  -1    3.63    0.40 
   9   9  -1    3.87    0.38 
   9  -9   1    3.50    0.39 
  -9   9   1    3.79    0.46 
  -9  -9  -1    3.39    0.37 
  -9   9   1    3.84    0.45 
   9   9  -1    3.83    0.44 
   9  -9   1    3.94    0.37 
  -9   9   1    3.16    0.39 
  -9   9   1    3.49    0.38 
   9   9   1    3.21    0.33 
   9   9   1    3.07    0.33 
   9  -9  -1    2.99    0.32 
   9  -9  -1    2.96    0.62 
   9   9   1    2.78    0.39 
   9   9   1    2.86    0.35 
   9   9   1    3.03    0.39 
   9  -9  -1    3.01    0.31 
   9  -9  -1    3.20    0.35 
  11  -9   1    4.86    1.04 
  11   9  -1    4.34    0.49 
  11   9  -1    4.26    0.52 
 -11   9   1    4.80    0.58 
  11  -9   1    5.20    0.49 
  11   9  -1    4.95    0.53 
 -11   9   1    5.21    0.57 
  11   9  -1    4.82    0.56 
  11   9  -1    4.55    0.56 
  11   9  -1    5.09    0.49 
 -11   9   1    5.72    0.54 
  11   9   1    6.59    0.63 
  11   9   1    6.29    0.66 
  11   9   1    6.88    0.59 
  11   9   1    5.93    0.65 
  11  -9  -1    5.54    0.56 
 -11   9  -1    5.92    0.61 
  11  -9  -1    6.92    1.16 
  11   9   1    6.29    0.60 
 -11   9  -1    5.57    0.67 
 -11   9  -1    6.30    0.68 
  11   9   1    5.89    0.62 
  13   9  -1    3.85    0.43 
 -13   9   1    3.58    0.41 
  13   9  -1    2.82    0.36 
  13   9  -1    2.85    0.42 
 -13   9   1    3.32    0.45 
  13  -9   1    3.39    1.30 
  13  -9   1    3.16    0.37 
  13   9   1    4.56    0.46 
  13  -9  -1    3.70    0.40 
  13   9   1    4.07    0.47 
 -13   9  -1    3.02    0.45 
  13   9   1    3.96    0.39 
  13  -9  -1    3.56    1.22 
 -13  -9   1    3.28    0.49 
 -13   9  -1    3.03    0.42 
   2 -10   1    4.05    0.30 
  -2  10   1    3.15    0.30 
  -2  10   1    4.06    0.31 
   2  10  -1    3.43    0.31 
   2  10  -1    4.26    0.68 
   2  10  -1    3.55    0.32 
   2 -10   1    3.90    0.43 
   2  10  -1    3.25    0.30 
   2  10  -1    3.64    0.32 
   2  10   1    6.15    0.48 
  -2  10  -1    4.85    0.47 
  -2  10  -1    6.05    0.90 
   2  10   1    5.95    0.46 
   2  10   1    5.63    1.11 
   2  10   1    5.94    0.48 
   2 -10  -1    5.31    0.46 
   4  10  -1   13.02    1.21 
   4 -10   1   16.03    1.24 
  -4  10   1   14.19    1.23 
   4  10  -1   15.22    1.22 
   4  10  -1   15.53    1.23 
  -4 -10  -1   16.19    1.22 
  -4  10   1   16.24    1.22 
  -4  10   1   13.81    1.27 
   4  10  -1   14.91    1.23 
   4 -10   1   15.90    1.47 
   4  10  -1   13.34    1.49 
  -4 -10  -1   15.76    1.20 
   4  10   1   15.51    1.24 
   4  10   1   16.30    1.17 
  -4  10  -1   15.47    1.18 
  -4  10  -1   15.30    1.20 
  -4  10  -1   12.95    1.17 
  -4  10  -1   14.32    1.92 
  -4 -10   1   12.52    1.16 
   4 -10  -1   14.13    1.41 
   6 -10   1    6.76    0.55 
  -6  10   1    5.22    0.59 
   6  10  -1    7.28    0.62 
   6  10  -1    6.19    0.56 
   6 -10   1    6.39    0.59 
   6  10  -1    7.55    0.59 
   6  10  -1    6.83    0.59 
   6  10  -1    6.52    0.57 
   6 -10   1    6.63    0.56 
   6 -10   1    6.26    0.58 
   6  10   1    4.11    0.42 
  -6  10  -1    5.35    0.43 
   6  10   1    4.67    0.44 
  -6  10  -1    5.05    0.46 
   6  10   1    4.83    0.47 
   6 -10  -1    3.77    0.41 
   6  10   1    4.77    0.45 
   6 -10  -1    3.95    0.40 
   6 -10  -1    4.72    0.44 
  -6 -10   1    5.26    0.43 
  -8  10   1    4.24    0.38 
   8 -10   1    2.91    0.36 
   8 -10   1    3.65    0.34 
   8 -10   1    3.70    0.33 
   8  10  -1    3.43    0.43 
   8  10  -1    3.46    0.38 
   8  10  -1    3.18    0.39 
   8  10  -1    2.90    0.34 
   8  10  -1    3.79    0.38 
  -8  10   1    4.20    0.43 
   8 -10   1    2.79    0.34 
   8 -10  -1    5.26    0.73 
   8  10   1    5.93    0.52 
   8 -10  -1    5.96    0.52 
   8  10   1    6.51    0.57 
   8  10   1    5.75    0.52 
   8  10   1    6.37    0.55 
   8  10   1    6.49    0.60 
   8 -10  -1    4.89    0.52 
   8 -10  -1    5.49    0.50 
   8 -10  -1    4.59    0.53 
  10  10  -1    6.72    0.62 
  10 -10   1    5.82    0.54 
 -10  10   1    5.14    0.65 
  10  10  -1    5.59    0.57 
  10  10  -1    6.43    0.57 
  10  10  -1    6.02    0.64 
  10  10  -1    6.66    0.61 
 -10  10   1    5.66    0.66 
  10  10  -1    6.34    0.66 
  10 -10   1    5.54    0.91 
  10 -10   1    5.03    0.55 
  10  10   1    4.53    0.46 
  10 -10  -1    5.46    0.99 
  10  10   1    4.08    0.48 
  10  10   1    4.57    0.52 
  10 -10  -1    4.67    0.45 
  10  10   1    5.18    0.51 
  10  10   1    4.57    0.55 
  10  10   1    4.31    0.53 
  12  10  -1    3.48    0.41 
  12 -10   1    3.87    0.36 
 -12  10   1    2.24    0.40 
  12  10  -1    3.28    0.41 
 -12  10   1    2.34    0.41 
 -12  10   1    3.42    0.54 
  12 -10   1    5.87    1.45 
  12  10  -1    3.27    0.35 
  12  10  -1    2.90    0.42 
  12 -10  -1    3.15    0.94 
  12  10   1    3.43    0.45 
  12  10   1    3.91    0.45 
 -12  10  -1    4.12    0.54 
 -12  10  -1    3.24    0.48 
 -12  10  -1    3.46    0.46 
  12 -10  -1    3.86    0.40 
  12  10   1    3.66    0.42 
  12  10   1    3.57    0.39 
 -14  10   1    0.49    0.24 
  14 -10   1    0.45    0.17 
  14 -10   1   -1.18    2.21 
 -14 -10  -1    0.59    0.22 
  14  10  -1    0.58    0.21 
  14  10  -1    0.55    0.15 
 -14  10  -1    0.16    0.15 
  14  10   1    0.35    0.13 
  14 -10  -1    0.59    0.17 
  14  10   1    0.65    0.21 
   1  11   1   17.44    1.39 
  -1 -11   1   17.73    1.38 
   3 -11   1   63.24    4.91 
   3  11  -1   59.33    4.99 
   3 -11  -1   65.33    4.90 
   3  11   1   57.25    4.97 
   5  11  -1    6.58    0.66 
   5  11  -1    7.70    0.69 
  -5  11   1    8.28    0.70 
   5 -11   1    7.09    0.69 
  -5 -11  -1    8.66    0.67 
  -5  11   1    8.78    0.67 
   5 -11   1    6.92    1.17 
   5 -11   1    8.51    0.69 
   5  11  -1    7.66    0.70 
   5 -11   1    7.63    0.65 
   5  11  -1    7.30    0.67 
   5  11  -1    7.58    0.68 
  -5 -11  -1    8.40    0.66 
  -5  11   1    9.32    0.69 
   5 -11  -1    9.69    0.82 
   5  11   1   10.58    0.85 
   5  11   1    9.89    0.80 
  -5  11  -1    8.72    0.81 
  -5  11  -1    9.74    0.81 
  -5  11  -1   10.44    0.84 
   5 -11  -1    8.75    1.27 
   5 -11  -1    9.17    0.83 
   5  11   1    9.91    0.82 
   5 -11  -1    9.56    0.79 
   5  11   1    9.49    0.81 
  -5  11  -1    9.06    0.81 
   5  11   1   10.55    0.82 
   7  11  -1    3.11    0.35 
  -7 -11  -1    2.82    0.31 
  -7  11   1    3.65    0.39 
   7 -11   1    3.21    0.35 
   7  11  -1    2.94    0.31 
   7 -11   1    2.76    0.30 
  -7  11   1    3.51    0.35 
   7  11  -1    2.98    0.31 
   7 -11   1    3.20    0.30 
  -7  11   1    3.60    0.33 
   7  11  -1    3.07    0.33 
  -7  11  -1    3.15    0.35 
   7 -11  -1    2.44    0.45 
   7  11   1    2.30    0.30 
   7 -11  -1    2.70    0.32 
  -7  11  -1    3.17    0.30 
   7 -11  -1    2.64    0.26 
  -7 -11   1    3.41    0.30 
   7  11   1    2.12    0.28 
  -7  11  -1    3.19    0.34 
  -7  11  -1    3.12    0.31 
   7  11   1    2.23    0.30 
   7  11   1    2.18    0.27 
   9  11  -1    7.55    0.70 
   9  11  -1    7.87    0.74 
   9 -11   1    7.91    0.66 
   9  11  -1    5.79    0.65 
  -9  11   1    7.04    0.72 
   9 -11   1    7.77    0.93 
   9 -11   1    7.24    0.68 
  -9  11   1    7.50    0.68 
  -9  11   1    7.30    0.69 
   9  11  -1    7.01    0.75 
   9  11  -1    7.59    0.67 
   9  11   1    7.01    0.69 
   9  11   1    8.44    0.71 
   9 -11  -1    6.98    0.92 
   9  11   1    6.97    0.74 
  -9  11  -1    8.41    0.71 
   9  11   1    7.43    0.79 
   9 -11  -1    6.62    0.64 
  -9 -11   1    6.85    0.66 
  -9  11  -1    8.15    0.76 
   9 -11  -1    6.61    0.68 
   9  11   1    6.58    0.71 
   9  11   1    7.63    0.74 
  -9  11  -1    8.00    0.69 
 -11  11   1    1.41    0.33 
  11 -11   1    0.84    0.56 
  11  11  -1    1.50    0.25 
  11  11  -1    1.14    0.22 
 -11  11   1    1.64    0.33 
 -11  11   1    1.40    0.25 
  11  11  -1    1.45    0.30 
  11  11  -1    1.53    0.28 
  11 -11   1    1.62    0.21 
  11  11  -1    1.75    0.32 
 -11  11  -1    1.28    0.32 
  11  11   1    2.05    0.31 
  11  11   1    1.85    0.31 
  11  11   1    1.90    0.27 
 -11  11  -1    1.54    0.30 
  11 -11  -1    0.74    0.56 
  11  11   1    1.67    0.25 
  11 -11  -1    1.73    0.24 
  11  11   1    1.93    0.34 
 -13 -11  -1    1.15    0.31 
  13  11  -1    0.76    0.25 
 -13  11   1    1.16    0.25 
 -13  11   1    1.23    0.29 
  13 -11   1    0.69    0.18 
  13  11  -1    0.91    0.18 
  13 -11   1    0.68    1.00 
  13 -11  -1    0.70    1.12 
  13  11   1    0.78    0.18 
 -13 -11   1    1.24    0.30 
  13 -11  -1    0.90    0.19 
  13  11   1    0.98    0.24 
 -13  11  -1    0.92    0.23 
 -13  11  -1    1.04    0.27 
   2 -12  -1   42.50    3.11 
  -2  12  -1   36.32    3.09 
   4 -12   1   41.26    3.18 
   4  12  -1   35.34    3.01 
   4  12   1   31.75    2.61 
   4 -12  -1   34.32    2.77 
   6  12  -1   45.20    3.59 
   8 -12   1   12.45    0.99 
   8 -12   1   11.30    1.02 
   8 -12   1   11.61    1.19 
   8  12  -1   12.85    1.04 
  -8  12   1   10.40    1.05 
   8 -12   1   10.48    1.03 
   8  12  -1   12.88    1.05 
   8  12  -1   13.45    1.03 
   8  12  -1   14.01    1.09 
   8  12  -1   12.86    1.11 
  -8  12   1   10.59    1.01 
  -8  12   1   10.49    1.02 
  -8  12   1   11.07    1.08 
   8  12  -1   12.77    1.02 
   8  12   1    8.87    0.88 
   8  12   1    8.67    0.82 
   8  12   1    8.97    0.82 
   8  12   1    8.67    0.85 
   8 -12  -1   10.04    0.86 
   8 -12  -1   10.50    0.81 
  -8  12  -1   11.02    0.91 
   8 -12  -1    9.84    0.84 
   8  12   1    8.46    0.84 
   8 -12  -1   10.69    1.03 
  10  12  -1    5.34    0.57 
  10 -12   1    5.31    0.50 
  10  12  -1    5.01    0.54 
  10 -12   1    5.14    0.55 
  10  12  -1    5.45    0.59 
  10  12  -1    5.48    0.62 
  10 -12   1    5.30    0.88 
  10  12  -1    5.71    0.57 
  10  12  -1    5.58    0.52 
 -10  12  -1    6.16    0.60 
  10 -12  -1    6.17    0.56 
  10 -12  -1    6.10    0.97 
  10  12   1    6.28    0.59 
 -10  12  -1    5.85    0.61 
  10  12   1    6.02    0.63 
  10  12   1    5.93    0.67 
  10  12   1    5.91    0.61 
  10  12   1    5.85    0.65 
  10  12   1    6.15    0.59 
 -10  12  -1    7.08    0.70 
 -10  12  -1    6.57    0.69 
  10 -12  -1    6.01    0.60 
 -12  12   1    3.69    0.41 
  12  12  -1    3.48    0.42 
  12  12  -1    3.26    0.36 
 -12  12   1    3.74    0.45 
  12 -12   1    3.14    0.36 
  12 -12   1    2.05    0.79 
 -12 -12  -1    2.97    0.44 
  12  12  -1    3.35    0.44 
 -12  12   1    3.01    0.44 
 -12 -12   1    2.33    0.40 
  12  12   1    2.96    0.38 
  12 -12  -1    3.29    0.33 
 -12  12  -1    2.25    0.41 
 -12  12  -1    2.67    0.35 
  12  12   1    2.83    0.32 
 -12  12  -1    2.50    0.39 
  12  12   1    2.89    0.39 
  12 -12  -1    1.31    0.71 
  12  12   1    2.57    0.40 
  14  12  -1    2.06    0.37 
  14  12  -1    2.14    0.37 
 -14  12   1    2.04    0.31 
  14 -12   1    2.84    0.30 
 -14  12  -1    2.01    0.29 
  14  12   1    2.24    0.36 
  14  12   1    1.56    0.30 
  -1  13   1   13.65    1.03 
   1  13  -1   12.27    1.03 
  -1  13   1   12.43    1.03 
  -1 -13  -1   13.63    1.06 
  -1  13  -1   14.65    1.10 
   1  13   1   14.05    1.09 
  -1 -13   1   12.69    1.12 
   3 -13   1   62.98    5.02 
   3 -13  -1   47.48    3.82 
  -3  13  -1   48.91    3.82 
   5 -13   1   15.34    1.66 
  -5  13   1   18.44    1.32 
   5  13  -1   15.50    1.33 
   5  13  -1   14.96    1.32 
   5  13  -1   14.98    1.34 
  -5  13   1   17.61    1.35 
   5  13  -1   15.63    1.31 
   5  13   1   19.97    1.51 
  -5  13  -1   18.98    1.52 
   5  13   1   19.76    1.49 
  -5 -13   1   16.29    1.47 
  -5  13  -1   17.42    1.49 
  -5  13  -1   16.95    1.49 
   5  13   1   19.18    1.52 
   5  13   1   18.58    1.50 
   7  13  -1    3.41    0.31 
  -7  13   1    3.12    0.33 
   7 -13   1    2.57    0.33 
   7  13  -1    3.85    0.32 
   7 -13   1    3.34    0.28 
   7 -13   1    2.36    0.31 
  -7 -13  -1    2.51    0.34 
  -7  13   1    2.48    0.34 
  -7  13   1    3.23    0.38 
  -7  13   1    2.74    0.31 
  -7  13  -1    2.33    0.26 
   7 -13  -1    2.42    0.44 
  -7  13  -1    2.46    0.28 
   7  13   1    2.87    0.26 
  -7 -13   1    2.14    0.25 
  -7  13  -1    2.41    0.32 
   7 -13  -1    2.06    0.27 
   7 -13  -1    1.75    0.27 
   7  13   1    3.04    0.28 
  -7  13  -1    2.13    0.30 
   9  13  -1    9.59    0.80 
  -9  13   1    7.78    0.80 
  -9  13   1    8.17    0.95 
   9 -13   1    9.14    1.04 
  -9  13   1    7.70    0.86 
  -9  13   1    8.51    0.82 
   9  13  -1   10.82    0.84 
   9  13  -1    9.17    0.99 
   9 -13   1    7.38    0.82 
  -9 -13  -1    8.78    0.86 
   9  13  -1   10.33    0.92 
   9  13  -1   10.07    0.82 
   9  13  -1    9.76    0.85 
   9 -13   1    9.25    0.77 
  -9  13  -1    5.41    0.78 
   9  13   1    7.04    0.64 
   9  13   1    7.20    0.75 
   9  13   1    7.45    0.66 
  -9  13  -1    8.05    0.70 
   9 -13  -1    7.72    0.92 
   9  13   1    7.21    0.68 
  -9  13  -1    7.18    0.67 
   9 -13  -1    6.09    0.66 
  -9  13  -1    6.82    0.73 
   9  13   1    7.45    0.68 
   9 -13  -1    6.88    0.61 
 -11  13   1    2.00    0.29 
  11  13  -1    1.67    0.32 
  11  13  -1    2.14    0.32 
 -11  13   1    1.91    0.36 
  11  13  -1    1.64    0.33 
 -11 -13  -1    1.88    0.34 
 -11  13   1    1.49    0.32 
  11  13  -1    1.96    0.26 
  11 -13   1    2.15    0.25 
  11  13  -1    1.86    0.34 
  11 -13   1    1.51    0.61 
 -11  13  -1    1.67    0.34 
 -11  13  -1    1.68    0.36 
  11 -13  -1    1.14    0.59 
  11  13   1    2.00    0.33 
 -11  13  -1    2.40    0.30 
  11  13   1    1.95    0.32 
  11 -13  -1    2.03    0.25 
 -11 -13   1    1.65    0.33 
  11  13   1    2.09    0.31 
  11  13   1    1.94    0.34 
  11  13   1    1.88    0.26 
  13  13  -1    1.36    0.28 
  13  13  -1    0.87    0.18 
 -13  13   1    1.08    0.26 
 -13  13   1    0.61    0.20 
  13 -13   1    0.65    1.26 
  13  13  -1    1.07    0.27 
  13 -13   1    0.85    0.21 
  13 -13  -1    0.95    0.90 
  13  13   1    1.20    0.27 
 -13 -13   1    0.76    0.29 
  13  13   1    0.80    0.17 
 -13  13  -1    0.63    0.22 
 -13  13  -1    0.51    0.21 
   0 -14   1    8.56    0.73 
   0  14  -1    7.99    0.68 
   0 -14   1   10.06    0.75 
   0  14  -1    8.25    0.68 
  -2  14   1   30.97    2.37 
  -2  14   1   28.64    2.34 
  -2  14  -1   34.88    2.69 
  -2  14  -1   33.64    2.70 
   4 -14   1   39.16    3.22 
   4 -14  -1   45.00    3.61 
   4 -14  -1   45.39    3.68 
  -6  14   1   16.51    1.52 
   6 -14   1   15.36    1.49 
   6 -14   1   20.31    1.54 
   6  14  -1   20.28    1.52 
  -6  14   1   17.89    1.51 
   6 -14   1   19.57    1.55 
   6  14  -1   18.53    1.52 
   6  14  -1   19.45    1.54 
  -6 -14  -1   17.67    1.54 
   6  14  -1   18.94    1.60 
  -6  14   1   19.15    1.55 
   6 -14  -1   16.93    1.41 
   6 -14  -1   16.85    1.52 
  -6 -14   1   19.81    1.48 
   6  14   1   17.14    1.45 
   6  14   1   17.83    1.46 
   6 -14  -1   16.88    1.46 
  -6  14  -1   17.62    1.44 
  -6  14  -1   17.85    1.46 
   6 -14  -1   17.04    1.45 
   6  14   1   18.46    1.44 
  -6  14  -1   17.82    1.48 
   6  14   1   16.71    1.50 
   8  14  -1    0.36    0.14 
   8  14  -1    0.29    0.16 
   8  14  -1    0.31    0.10 
  -8  14   1    0.38    0.12 
  -8  14   1    0.35    0.14 
  -8  14   1    0.34    0.12 
  -8 -14  -1    0.14    0.13 
   8 -14   1    0.13    0.11 
   8  14  -1    0.31    0.13 
  -8  14   1    0.37    0.17 
   8 -14   1    0.15    0.28 
   8  14  -1    0.15    0.11 
   8 -14   1    0.27    0.11 
   8 -14   1    0.19    0.08 
   8 -14  -1    0.23    0.30 
   8 -14  -1    0.45    0.15 
   8 -14  -1    0.36    0.12 
   8  14   1    0.14    0.11 
  -8  14  -1    0.23    0.14 
  -8  14  -1    0.28    0.16 
   8  14   1    0.25    0.10 
   8  14   1    0.28    0.12 
  -8  14  -1    0.27    0.11 
  -8 -14   1    0.16    0.14 
   8  14   1    0.32    0.12 
   8  14   1    0.29    0.16 
   8 -14  -1    0.35    0.14 
  -8  14  -1    0.28    0.11 
  10 -14   1    5.05    0.44 
  10  14  -1    4.92    0.54 
  10  14  -1    5.24    0.48 
 -10 -14  -1    3.77    0.51 
 -10  14   1    4.07    0.54 
 -10  14   1    4.50    0.57 
  10  14  -1    5.20    0.52 
  10  14  -1    4.76    0.52 
  10 -14   1    4.63    0.85 
 -10  14   1    4.35    0.49 
  10  14  -1    4.93    0.58 
  10 -14   1    4.48    0.49 
  10 -14  -1    3.93    0.83 
  10 -14  -1    3.99    0.43 
  10 -14  -1    4.03    0.37 
  10  14   1    3.12    0.47 
 -10  14  -1    4.73    0.51 
  10  14   1    3.43    0.46 
  10  14   1    3.36    0.44 
  10  14   1    3.28    0.38 
  10  14   1    3.24    0.43 
  12 -14   1    3.85    1.01 
  12  14  -1    4.15    0.42 
  12  14  -1    4.91    0.53 
  12  14  -1    4.39    0.47 
 -12  14   1    2.84    0.41 
  12  14   1    2.52    0.32 
 -12  14  -1    2.71    0.41 
  12  14   1    3.30    0.43 
  12 -14  -1    3.61    1.03 
 -12  14  -1    2.24    0.43 
  12  14   1    2.95    0.38 
 -14  14   1    0.43    0.21 
  14  14  -1    0.16    0.12 
  14  14  -1    0.27    0.22 
  14  14   1    0.18    0.23 
 -14  14  -1    0.48    0.21 
  14  14   1    0.41    0.11 
   1  15  -1   17.38    1.42 
  -1  15   1   18.88    1.41 
   1  15  -1   17.48    1.42 
  -1  15  -1   21.90    1.74 
   3 -15   1   26.46    1.99 
  -3 -15  -1   25.06    1.94 
  -3  15   1   21.19    1.93 
  -3  15   1   24.62    2.00 
  -3  15  -1   21.37    1.71 
   3  15   1   19.93    1.67 
   3  15   1   19.91    1.68 
   3  15   1   19.74    1.67 
   3 -15  -1   20.70    1.67 
  -3  15  -1   20.83    1.74 
   3 -15  -1   22.46    1.70 
  -3  15  -1   21.73    1.67 
   5 -15   1   60.07    4.92 
   5 -15  -1   56.54    4.46 
   5 -15  -1   51.95    4.34 
  -7  15   1   12.12    1.05 
  -7  15   1   11.40    1.04 
   7 -15   1   11.59    1.06 
   7 -15   1   13.90    1.00 
   7 -15   1   12.98    1.17 
   7 -15   1   11.16    1.04 
  -7  15   1   11.01    1.09 
   7  15  -1   14.12    1.04 
  -7  15   1   11.60    1.07 
  -7  15  -1   10.87    0.93 
   7  15   1   10.67    0.94 
  -7  15  -1   10.97    1.00 
   7 -15  -1   10.07    0.96 
   7 -15  -1   10.96    0.89 
   7 -15  -1   11.64    1.07 
   7  15   1   10.81    0.96 
  -7  15  -1   12.45    0.96 
  -7 -15   1   12.18    0.98 
   7  15   1    8.87    0.92 
   7 -15  -1   10.19    0.94 
  -7  15  -1   10.21    0.97 
   7  15   1   11.53    0.99 
   9  15  -1    1.96    0.32 
  -9  15   1    1.55    0.32 
   9 -15   1    1.71    0.28 
   9  15  -1    1.99    0.31 
   9  15  -1    1.91    0.24 
   9 -15   1    1.52    0.20 
   9  15  -1    2.00    0.35 
  -9  15   1    1.82    0.26 
   9 -15   1    1.10    0.41 
  -9  15   1    1.80    0.31 
  -9 -15  -1    1.72    0.30 
  -9  15   1    1.45    0.24 
   9  15  -1    2.23    0.30 
   9 -15  -1    1.82    0.45 
  -9  15  -1    1.88    0.28 
  -9  15  -1    1.75    0.34 
   9  15   1    2.39    0.27 
   9 -15  -1    2.23    0.24 
   9  15   1    2.83    0.39 
  -9  15  -1    1.88    0.34 
   9 -15  -1    1.84    0.28 
   9  15   1    2.75    0.33 
  -9 -15   1    1.93    0.32 
  -9  15  -1    1.77    0.29 
  11  15  -1    4.57    0.44 
  11  15  -1    3.85    0.53 
  11  15  -1    3.82    0.51 
  11 -15   1    4.72    0.42 
  11 -15   1    4.52    1.01 
  11  15  -1    3.96    0.48 
  11  15  -1    3.82    0.50 
  11 -15  -1    5.15    1.09 
  11  15   1    5.99    0.63 
  11  15   1    5.53    0.62 
 -11 -15   1    6.15    0.66 
  11 -15  -1    6.03    0.61 
 -11  15  -1    5.97    0.62 
  11  15   1    5.62    0.67 
 -11  15  -1    7.06    0.70 
  11  15   1    6.36    0.59 
  11  15   1    5.98    0.70 
 -11  15  -1    7.57    0.72 
  11 -15  -1    5.58    0.56 
  13 -15   1    0.21    0.12 
 -13  15   1    0.00    0.12 
  13 -15   1    0.09    1.17 
  13  15  -1    0.03    0.20 
  13  15  -1    0.08    0.10 
 -13 -15  -1    0.57    0.19 
  13  15  -1    0.12    0.18 
 -13 -15   1    0.30    0.19 
  13  15   1    0.00    0.09 
  13  15   1    0.02    0.18 
  13  15   1    0.12    0.19 
 -13  15  -1    0.08    0.15 
   0  16  -1   11.70    0.89 
   0  16  -1   10.61    0.89 
  -2 -16  -1    6.27    0.49 
   2  16  -1    4.72    0.45 
   2 -16   1    5.81    0.47 
   2 -16   1    4.45    0.47 
  -2  16   1    5.16    0.46 
  -2  16   1    4.96    0.42 
   2  16  -1    4.65    0.43 
  -2  16   1    5.25    0.43 
   2 -16   1    5.48    0.48 
   2  16  -1    5.36    0.45 
  -2  16   1    5.23    0.43 
   2 -16  -1    7.98    0.63 
   2  16   1    7.74    0.60 
  -2  16  -1    6.99    0.58 
   2  16   1    7.18    0.58 
  -2 -16   1    6.59    0.62 
   2 -16  -1    7.71    0.63 
  -2  16  -1    6.27    0.59 
   2 -16  -1    6.86    0.61 
  -2  16  -1    6.89    0.57 
  -2 -16   1    5.97    0.60 
   4  16  -1    2.49    0.24 
   4 -16   1    1.67    0.17 
   4 -16   1    1.87    0.22 
   4  16  -1    2.17    0.22 
  -4  16   1    2.20    0.22 
   4 -16   1    1.60    0.26 
   4  16  -1    2.33    0.22 
   4 -16   1    1.64    0.24 
  -4  16   1    1.94    0.24 
  -4 -16  -1    1.91    0.21 
  -4  16   1    2.01    0.20 
  -4 -16  -1    2.25    0.26 
   4  16  -1    2.27    0.24 
   4 -16   1    1.40    0.39 
  -4  16  -1    2.55    0.30 
   4  16   1    3.24    0.27 
   4 -16  -1    2.52    0.27 
   4 -16  -1    2.48    0.30 
  -4 -16   1    2.75    0.31 
   4  16   1    3.12    0.28 
   4 -16  -1    2.59    0.52 
  -4  16  -1    2.36    0.25 
   4  16   1    3.00    0.27 
   4  16   1    3.10    0.30 
   4 -16  -1    2.21    0.29 
   4 -16  -1    2.49    0.29 
  -4  16  -1    2.31    0.25 
  -4  16  -1    2.17    0.25 
  -6  16   1   11.57    0.98 
  -6  16   1   11.42    0.95 
   6 -16   1   10.31    0.97 
  -6 -16  -1   10.88    0.98 
  -6  16   1   10.81    0.94 
   6  16  -1   10.92    0.95 
   6  16  -1   11.79    0.97 
   6  16  -1   11.66    0.99 
   6 -16   1   11.52    1.12 
   6  16  -1   11.41    0.93 
   6 -16   1    9.81    0.89 
   6 -16   1   11.39    0.97 
   6  16   1    7.78    0.77 
   6 -16  -1    9.19    0.87 
   6 -16  -1    8.34    0.73 
  -6  16  -1    9.52    0.82 
  -6  16  -1    9.87    0.79 
   6 -16  -1   10.64    0.81 
   6  16   1    7.73    0.77 
   6 -16  -1   10.22    0.82 
   6  16   1    8.07    0.79 
   6  16   1    8.08    0.81 
  -6  16  -1    9.38    0.78 
   8 -16   1    1.38    0.23 
   8  16  -1    1.92    0.34 
  -8  16   1    1.93    0.32 
   8  16  -1    1.82    0.23 
   8 -16   1    1.05    0.38 
   8  16  -1    1.76    0.27 
   8 -16   1    1.46    0.19 
   8 -16   1    1.61    0.29 
   8  16  -1    1.76    0.27 
  -8  16   1    1.80    0.31 
  -8 -16  -1    2.11    0.32 
  -8  16   1    1.74    0.24 
  -8  16   1    1.61    0.29 
   8  16  -1    2.04    0.31 
   8  16   1    1.38    0.24 
  -8  16  -1    1.10    0.25 
   8  16   1    1.16    0.29 
  -8  16  -1    1.27    0.29 
   8 -16  -1    1.55    0.27 
   8  16   1    1.33    0.25 
   8 -16  -1    1.36    0.17 
  -8  16  -1    1.32    0.22 
   8 -16  -1    1.48    0.22 
   8 -16  -1    2.06    0.46 
   8  16   1    1.47    0.26 
  -8  16  -1    0.95    0.26 
   8  16   1    1.71    0.28 
  10 -16   1    1.72    0.59 
 -10  16   1    1.33    0.32 
  10  16  -1    1.55    0.30 
  10  16  -1    1.33    0.30 
  10 -16   1    1.40    0.19 
 -10 -16  -1    0.72    0.23 
  10  16  -1    1.24    0.21 
  10 -16   1    1.04    0.23 
  10  16  -1    1.37    0.33 
 -10  16   1    1.19    0.23 
 -10  16   1    0.91    0.25 
  10  16  -1    1.51    0.27 
  10  16   1    1.95    0.30 
 -10  16  -1    1.60    0.30 
  10  16   1    1.57    0.23 
 -10  16  -1    1.56    0.27 
 -10  16  -1    1.44    0.24 
  10  16   1    1.98    0.43 
  10  16   1    1.66    0.33 
  10  16   1    1.69    0.30 
  10 -16  -1    1.13    0.24 
  10 -16  -1    0.71    0.48 
 -10  16  -1    1.41    0.33 
 -10 -16   1    0.92    0.27 
  10 -16  -1    1.89    0.21 
  12  16  -1    1.65    0.37 
 -12  16   1    2.19    0.34 
 -12  16   1    2.60    0.37 
 -12  16   1    2.36    0.30 
  12  16  -1    1.89    0.36 
  12 -16   1    1.70    0.83 
  12  16  -1    2.23    0.34 
  12 -16   1    1.73    0.25 
 -12 -16  -1    2.76    0.39 
  12  16  -1    1.36    0.24 
 -12  16  -1    2.85    0.39 
  12  16   1    2.63    0.37 
  12 -16  -1    1.79    0.82 
 -12  16  -1    3.14    0.40 
  12  16   1    1.92    0.35 
  12  16   1    2.11    0.28 
  12  16   1    2.12    0.39 
  12 -16  -1    1.92    0.26 
 -12 -16   1    3.03    0.42 
 -12  16  -1    2.42    0.31 
  12  16   1    1.62    0.34 
   1  17  -1   24.44    2.16 
   1  17  -1   30.44    2.18 
  -1  17  -1   27.49    2.14 
   1  17   1   26.18    2.13 
  -1  17  -1   27.50    2.13 
   3  17  -1   22.03    1.78 
   3  17  -1   23.21    1.79 
  -3  17   1   22.25    1.82 
   3  17  -1   22.96    1.79 
  -3  17   1   20.85    1.77 
  -3 -17   1   23.67    1.77 
  -3  17  -1   21.15    1.76 
  -3  17  -1   20.93    1.76 
   3  17   1   23.52    1.77 
  -3 -17   1   21.41    1.78 
  -3  17  -1   19.53    1.78 
   3  17   1   23.81    1.78 
  -3 -17   1   23.04    1.82 
   3  17   1   22.47    1.77 
  -3  17  -1   21.47    1.81 
   5  17  -1    5.81    0.49 
   5  17  -1    5.19    0.47 
   5  17  -1    4.99    0.46 
   5  17  -1    5.69    0.51 
   5 -17   1    4.72    0.49 
  -5  17   1    4.34    0.46 
   5 -17   1    5.34    0.48 
   5 -17   1    5.04    0.50 
   5 -17   1    5.13    0.53 
  -5  17   1    4.97    0.46 
  -5  17   1    4.93    0.49 
  -5 -17   1    4.31    0.37 
  -5  17  -1    4.51    0.38 
  -5  17  -1    4.06    0.37 
   5  17   1    3.97    0.41 
  -5 -17   1    4.32    0.42 
   5  17   1    3.72    0.37 
   5 -17  -1    3.19    0.64 
   5 -17  -1    3.56    0.32 
   5  17   1    3.87    0.39 
   5 -17  -1    3.41    0.39 
   5  17   1    3.72    0.44 
   5 -17  -1    3.30    0.43 
  -5  17  -1    3.35    0.40 
   7 -17   1   13.25    1.21 
  -7  17   1   10.62    1.14 
   7  17  -1   14.44    1.22 
  -7 -17  -1   11.30    1.20 
   7 -17   1   10.43    1.09 
   7 -17   1   13.49    1.04 
   7  17  -1   14.86    1.13 
   7  17  -1   14.97    1.16 
  -7  17   1   12.65    1.10 
   7  17  -1   14.32    1.11 
   7 -17   1   11.22    1.11 
   7  17  -1   13.67    1.08 
  -7  17   1   11.51    1.08 
   7 -17  -1   11.33    1.06 
   7  17   1   13.84    1.12 
   7 -17  -1   12.59    1.00 
  -7  17  -1   11.04    1.09 
   7  17   1   12.27    1.06 
  -7 -17   1   11.17    1.08 
  -7  17  -1   12.31    1.05 
  -7  17  -1   13.86    1.08 
   7 -17  -1   11.78    1.15 
  -7  17  -1   12.43    1.13 
   7 -17  -1   10.90    1.08 
   7  17   1   13.34    1.09 
   7  17   1   12.82    1.04 
   9  17  -1    2.26    0.32 
   9 -17   1    1.63    0.54 
   9  17  -1    2.29    0.35 
  -9  17   1    2.35    0.38 
   9 -17   1    1.73    0.31 
   9  17  -1    2.40    0.34 
  -9  17   1    2.64    0.31 
   9 -17   1    2.14    0.24 
   9  17  -1    2.08    0.27 
  -9  17   1    2.09    0.34 
  -9  17   1    2.68    0.31 
  -9 -17  -1    2.02    0.32 
   9  17  -1    2.29    0.39 
   9 -17   1    1.86    0.27 
  -9 -17   1    1.67    0.33 
   9 -17  -1    2.03    0.29 
   9 -17  -1    2.93    0.26 
   9 -17  -1    2.30    0.33 
   9  17   1    2.76    0.42 
  -9  17  -1    2.40    0.39 
   9  17   1    2.86    0.35 
   9 -17  -1    2.12    0.57 
  -9  17  -1    2.11    0.30 
  -9  17  -1    2.04    0.36 
   9  17   1    2.77    0.38 
   9  17   1    2.90    0.30 
  -9  17  -1    2.06    0.31 
   9  17   1    2.83    0.36 
 -11 -17  -1    0.66    0.23 
  11  17  -1    0.15    0.15 
 -11  17   1    0.57    0.23 
  11  17  -1    0.32    0.21 
  11 -17   1    0.37    0.12 
 -11  17   1    0.41    0.15 
 -11  17   1    0.59    0.21 
  11  17  -1    0.35    0.19 
  11 -17   1    0.34    0.59 
  11 -17   1    0.41    0.15 
  11  17  -1    0.30    0.17 
  11  17  -1    0.43    0.13 
  11 -17  -1    0.12    0.59 
 -11  17  -1    0.41    0.19 
 -11 -17   1    0.72    0.23 
  11 -17  -1    0.34    0.12 
  11  17   1    0.60    0.20 
 -11  17  -1    0.53    0.21 
  11  17   1    0.60    0.22 
  11 -17  -1    0.37    0.15 
  11  17   1    0.54    0.22 
  11  17   1    0.56    0.14 
  11  17   1    0.56    0.21 
 -11  17  -1    0.52    0.17 
 -13  17   1    0.49    0.18 
  13  17  -1    0.72    0.26 
  13  17  -1    0.14    0.13 
  13  17  -1    0.21    0.20 
  13 -17   1   -0.50    1.26 
  13  17   1    0.37    0.12 
 -13  17  -1    0.50    0.18 
  13  17   1    0.26    0.23 
  13 -17  -1    0.52    1.26 
   0 -18  -1    4.48    0.40 
   0 -18   1    4.16    0.40 
   0 -18   1    4.01    0.40 
   2  18  -1   14.40    1.26 
  -2  18   1   14.02    1.29 
   2 -18   1   15.12    1.31 
  -2 -18  -1   18.38    1.32 
   2  18  -1   14.01    1.27 
   2 -18   1   15.96    1.31 
   2  18  -1   14.75    1.27 
   2  18  -1   15.15    1.28 
  -2  18   1   17.74    1.28 
  -2  18   1   16.11    1.26 
  -2 -18  -1   17.53    1.30 
  -2 -18   1   14.84    1.32 
  -2  18  -1   16.23    1.32 
  -2 -18   1   15.33    1.35 
   2  18   1   17.62    1.32 
  -2  18  -1   17.28    1.30 
  -2  18  -1   15.85    1.29 
  -2 -18   1   13.56    1.33 
   2  18   1   18.20    1.31 
   2  18   1   17.16    1.30 
  -4  18   1    3.62    0.36 
  -4 -18  -1    2.79    0.30 
   4 -18   1    3.41    0.33 
  -4 -18  -1    2.41    0.34 
   4 -18   1    4.06    0.44 
   4 -18   1    2.68    0.34 
   4 -18   1    3.00    0.32 
  -4  18   1    3.59    0.30 
   4 -18   1    2.74    0.34 
  -4  18   1    3.52    0.31 
   4 -18  -1    2.69    0.29 
  -4  18  -1    2.85    0.33 
   4 -18  -1    2.34    0.31 
  -4  18  -1    2.91    0.28 
   4  18   1    3.57    0.30 
   4 -18  -1    3.30    0.29 
  -4 -18   1    2.54    0.28 
  -4 -18   1    2.65    0.33 
   4  18   1    3.56    0.32 
   4 -18  -1    2.53    0.25 
  -4  18  -1    2.66    0.31 
   4 -18  -1    2.40    0.32 
   6 -18   1    1.62    0.24 
   6 -18   1    1.55    0.15 
   6  18  -1    1.71    0.24 
  -6 -18  -1    1.31    0.25 
  -6  18   1    1.12    0.20 
   6 -18   1    1.74    0.36 
  -6  18   1    1.20    0.19 
  -6  18   1    1.68    0.25 
   6  18  -1    1.77    0.21 
   6  18  -1    1.68    0.25 
   6 -18   1    1.79    0.26 
   6  18  -1    1.63    0.22 
   6  18   1    0.96    0.18 
   6 -18  -1    1.00    0.19 
   6 -18  -1    0.86    0.21 
   6  18   1    1.26    0.17 
   6  18   1    0.97    0.20 
  -6  18  -1    1.13    0.21 
   6 -18  -1    0.53    0.23 
   6  18   1    1.14    0.19 
   6 -18  -1    0.84    0.12 
   6 -18  -1    0.02    0.52 
  -8  18   1    8.67    0.90 
   8 -18   1    9.18    0.83 
   8  18  -1    9.54    0.81 
   8  18  -1    9.76    0.84 
   8 -18   1    9.86    0.99 
   8 -18   1    9.72    0.87 
  -8  18   1    8.30    0.81 
   8  18  -1    9.99    0.89 
   8  18  -1   10.10    0.86 
  -8 -18  -1    7.51    0.85 
  -8  18   1    7.69    0.82 
  -8  18   1    9.16    0.89 
   8  18  -1    9.60    0.94 
   8 -18   1    9.17    0.76 
   8 -18  -1    7.20    0.64 
   8  18   1    6.11    0.66 
   8  18   1    6.75    0.64 
   8  18   1    7.28    0.72 
  -8  18  -1    8.37    0.74 
   8 -18  -1    6.87    0.69 
   8 -18  -1    6.88    0.83 
   8  18   1    6.61    0.76 
   8  18   1    6.89    0.69 
   8 -18  -1    7.88    0.67 
  10 -18   1    2.38    0.61 
  10  18  -1    2.29    0.29 
  10  18  -1    2.38    0.39 
 -10  18   1    2.10    0.37 
  10  18  -1    2.53    0.36 
 -10  18   1    2.60    0.33 
  10  18  -1    2.44    0.36 
 -10 -18  -1    2.42    0.37 
 -10  18   1    2.73    0.42 
  10  18  -1    2.21    0.40 
  10 -18   1    2.39    0.37 
  10 -18   1    2.29    0.26 
  10  18   1    3.12    0.39 
  10 -18  -1    2.04    0.33 
  10 -18  -1    2.20    0.26 
 -10  18  -1    2.48    0.33 
  10 -18  -1    2.11    0.62 
  10  18   1    2.83    0.32 
  10  18   1    2.69    0.38 
 -10  18  -1    2.63    0.33 
 -10  18  -1    2.84    0.43 
  10  18   1    3.09    0.41 
 -10 -18   1    2.20    0.38 
 -10  18  -1    2.45    0.39 
  10  18   1    3.03    0.45 
  12 -18   1    0.99    0.84 
 -12 -18  -1    2.34    0.50 
  12  18  -1    1.75    0.37 
  12  18  -1    1.91    0.35 
  12  18  -1    1.39    0.24 
 -12  18   1    2.21    0.28 
 -12  18   1    1.50    0.31 
 -12  18  -1    1.79    0.32 
  12  18   1    1.44    0.34 
 -12 -18   1    1.85    0.35 
  12  18   1    1.46    0.22 
  12  18   1    1.07    0.28 
 -12  18  -1    1.86    0.28 
  12  18   1    2.56    0.47 
  12  18   1    1.91    0.35 
  12 -18  -1    1.33    0.85 
   1  19  -1   10.94    0.88 
   1  19  -1   11.46    0.95 
   1  19  -1   11.98    0.88 
   1  19  -1   10.00    0.91 
   1  19  -1   10.10    0.87 
  -1  19  -1   10.52    0.90 
   1  19   1   11.80    0.90 
  -1  19  -1   11.27    0.91 
  -3 -19  -1   12.85    0.90 
   3  19  -1    9.11    0.87 
  -3  19   1   11.06    0.87 
  -3  19   1    9.51    0.91 
   3 -19   1   12.08    0.94 
   3  19  -1    9.40    0.89 
  -3  19   1    9.97    0.86 
   3  19  -1    9.36    0.87 
   3 -19   1   12.47    0.90 
   3  19  -1    9.86    0.88 
   3  19   1   10.06    0.85 
  -3  19  -1   10.08    0.83 
  -3  19  -1    9.52    0.89 
  -3 -19   1   11.33    0.87 
   3 -19  -1   11.98    0.87 
  -3  19  -1    9.28    0.83 
   3  19   1    9.81    0.85 
   3  19   1    9.03    0.84 
   3  19   1   10.06    0.86 
  -3  19  -1   10.50    0.84 
  -5  19   1    3.78    0.44 
  -5  19   1    4.32    0.40 
   5  19  -1    4.88    0.46 
   5 -19   1    3.90    0.44 
   5  19  -1    4.12    0.41 
   5 -19   1    4.10    0.62 
   5  19  -1    4.54    0.42 
   5 -19   1    4.20    0.45 
  -5  19   1    5.20    0.43 
   5 -19   1    3.76    0.45 
   5  19  -1    4.10    0.43 
  -5 -19  -1    4.97    0.47 
   5  19   1    6.26    0.55 
   5 -19  -1    5.42    0.55 
  -5 -19   1    4.50    0.53 
   5 -19  -1    5.35    0.51 
  -5  19  -1    4.91    0.49 
  -5  19  -1    5.52    0.49 
   5  19   1    5.57    0.52 
   5  19   1    5.89    0.50 
   5 -19  -1    5.31    0.53 
   5 -19  -1    5.57    0.62 
   5 -19  -1    5.09    0.52 
   5  19   1    5.62    0.50 
  -5  19  -1    5.22    0.54 
   7  19  -1   20.15    1.50 
  -7 -19  -1   16.00    1.58 
  -7  19   1   14.75    1.48 
   7  19  -1   20.27    1.60 
  -7  19   1   15.26    1.52 
   7 -19   1   17.66    1.38 
   7 -19   1   18.24    1.54 
   7 -19   1   18.15    1.52 
  -7  19   1   14.63    1.44 
   7  19  -1   19.01    1.45 
   7  19   1   16.29    1.34 
   7  19   1   16.59    1.38 
  -7  19  -1   13.92    1.39 
   7 -19  -1   14.33    1.39 
  -7  19  -1   17.05    1.45 
  -7  19  -1   16.68    1.35 
   7  19   1   16.60    1.40 
   7 -19  -1   16.93    1.45 
  -9  19   1    1.83    0.27 
   9  19  -1    1.23    0.27 
   9 -19   1    1.51    0.26 
   9  19  -1    0.93    0.26 
  -9 -19  -1    1.66    0.29 
   9 -19   1    1.32    0.15 
   9  19  -1    1.12    0.26 
   9  19  -1    0.89    0.19 
   9  19  -1    0.93    0.28 
   9 -19   1    1.21    0.48 
  -9  19  -1    2.48    0.35 
   9  19   1    1.51    0.23 
   9  19   1    1.60    0.30 
   9 -19  -1    1.55    0.48 
   9  19   1    1.58    0.30 
  -9  19  -1    2.43    0.38 
   9  19   1    1.45    0.35 
   9 -19  -1    2.04    0.30 
  -9 -19   1    1.88    0.32 
   9  19   1    1.41    0.31 
  -9  19  -1    1.76    0.28 
  -9  19  -1    2.27    0.29 
 -11 -19  -1    2.68    0.40 
  11 -19   1    2.41    0.76 
  11  19  -1    3.15    0.50 
  11  19  -1    2.87    0.42 
 -11  19   1    2.56    0.60 
  11  19  -1    2.48    0.66 
  11 -19   1    2.78    0.35 
 -11  19   1    2.13    0.33 
  11  19  -1    3.22    0.35 
  11  19   1    1.54    0.37 
  11  19   1    1.85    0.35 
  11 -19  -1    1.71    0.27 
 -11  19  -1    2.27    0.34 
  11 -19  -1    1.35    0.67 
 -11  19  -1    2.42    0.50 
  11  19   1    1.67    0.32 
 -11 -19   1    2.49    0.41 
  13  19  -1    2.31    0.32 
  13  19  -1    2.29    0.36 
 -13  19  -1    0.94    0.25 
  13  19   1    0.93    0.18 
  13  19   1    1.23    0.31 
   0 -20  -1    0.43    0.12 
   0 -20  -1    0.20    0.13 
   0 -20  -1    0.52    0.13 
   0 -20   1    0.45    0.12 
   0  20   1    0.31    0.05 
   0 -20   1    0.36    0.16 
   2  20  -1    3.57    0.30 
  -2 -20  -1    2.99    0.33 
  -2 -20  -1    2.68    0.30 
  -2 -20  -1    2.73    0.30 
  -2  20   1    2.99    0.26 
   2  20  -1    2.57    0.27 
   2  20  -1    3.25    0.29 
   2 -20   1    3.22    0.32 
  -2  20  -1    2.54    0.22 
   2 -20  -1    2.36    0.27 
   2  20   1    2.32    0.22 
   2  20   1    1.92    0.22 
   2  20   1    2.20    0.23 
   2  20   1    2.28    0.24 
  -2  20  -1    2.30    0.21 
  -4 -20  -1    3.88    0.33 
  -4  20   1    2.70    0.35 
  -4  20   1    3.20    0.31 
   4 -20   1    3.41    0.37 
   4 -20   1    3.87    0.35 
   4 -20   1    2.84    0.37 
   4  20  -1    2.87    0.32 
   4  20  -1    2.94    0.33 
   4  20  -1    2.62    0.32 
  -4  20   1    3.60    0.32 
   4  20  -1    2.95    0.35 
  -4 -20  -1    3.94    0.38 
   4 -20  -1    3.79    0.40 
  -4 -20   1    2.63    0.38 
   4 -20  -1    3.37    0.38 
  -4  20  -1    3.60    0.33 
   4  20   1    3.90    0.38 
   4 -20  -1    3.29    0.35 
  -4  20  -1    3.71    0.34 
  -4  20  -1    3.62    0.40 
   6 -20   1   18.04    1.52 
   6  20  -1   19.40    1.52 
   6  20  -1   16.85    1.45 
  -6  20   1   15.90    1.44 
  -6  20   1   17.45    1.46 
   6 -20   1   17.76    1.49 
   6 -20   1   18.95    1.48 
   6  20  -1   17.86    1.58 
   6  20  -1   17.16    1.45 
   6  20  -1   18.14    1.49 
  -6  20   1   16.39    1.53 
  -6 -20  -1   16.50    1.49 
  -6 -20   1   17.20    1.46 
   6 -20  -1   15.28    1.42 
   6  20   1   17.27    1.45 
   6 -20  -1   17.03    1.42 
  -6  20  -1   16.45    1.45 
   6 -20  -1   15.76    1.45 
  -6  20  -1   18.79    1.42 
  -6  20  -1   17.64    1.41 
   6  20   1   16.44    1.40 
   6  20   1   17.57    1.44 
   6  20   1   16.37    1.41 
  -8  20   1    1.53    0.24 
   8 -20   1    1.19    0.25 
   8  20  -1    1.19    0.30 
  -8  20   1    1.76    0.29 
  -8  20   1    1.73    0.24 
   8  20  -1    0.97    0.25 
  -8 -20  -1    0.77    0.25 
   8 -20   1    0.56    0.36 
  -8  20   1    1.62    0.32 
   8  20  -1    1.02    0.24 
   8  20  -1    1.18    0.19 
   8  20  -1    1.45    0.25 
   8  20   1    0.80    0.26 
   8  20   1    0.70    0.22 
   8  20   1    0.79    0.21 
   8 -20  -1    0.91    0.39 
   8  20   1    0.80    0.20 
   8  20   1    0.76    0.17 
   8 -20  -1   -0.32    0.75 
  -8  20  -1    1.35    0.22 
   8 -20  -1    1.26    0.25 
  -8 -20   1    1.02    0.25 
  10 -20   1    2.42    0.33 
 -10  20   1    2.09    0.32 
 -10 -20  -1    1.85    0.34 
 -10  20   1    1.88    0.38 
  10  20   1    1.49    0.24 
 -10  20  -1    1.95    0.35 
  10 -20  -1    1.63    0.64 
 -10  20  -1    2.18    0.38 
  10  20   1    1.91    0.35 
  10  20   1    1.62    0.35 
  10  20   1    1.74    0.36 
  10  20   1    1.73    0.32 
 -10  20  -1    2.47    0.34 
  10 -20  -1    1.59    0.28 
  12  20  -1    0.84    0.17 
  12  20  -1    0.92    0.29 
  12  20  -1    0.68    0.26 
  12  20   1    1.23    0.31 
 -12 -20   1    1.44    0.32 
  12  20   1    1.08    0.21 
  12  20   1    1.06    0.30 
 -12  20  -1    1.24    0.27 
   1  21  -1    5.07    0.41 
   1  21  -1    5.41    0.43 
  -1  21   1    5.54    0.41 
  -1 -21  -1    5.20    0.46 
   1  21  -1    4.95    0.43 
  -1 -21  -1    4.94    0.47 
   1 -21   1    4.25    0.47 
   1 -21   1    4.23    0.47 
   1 -21   1    4.79    0.46 
   1  21  -1    3.87    0.41 
   1 -21  -1    4.34    0.45 
  -1 -21   1    4.36    0.45 
   1 -21  -1    4.26    0.45 
   1  21   1    4.37    0.38 
   1 -21  -1    4.68    0.44 
  -1  21  -1    3.93    0.38 
   1  21   1    5.46    0.42 
  -1 -21   1    4.67    0.44 
   1  21   1    5.42    0.40 
   3 -21   1    0.37    0.13 
   3  21  -1    0.59    0.12 
  -3  21   1    0.43    0.13 
   3  21  -1    0.59    0.12 
  -3 -21  -1    0.23    0.09 
  -3  21   1    0.49    0.09 
   3 -21   1    0.33    0.11 
  -3  21   1    0.30    0.11 
   3 -21   1    0.54    0.16 
   3  21  -1    0.54    0.11 
   3  21  -1    0.46    0.10 
  -3 -21  -1    0.36    0.14 
  -3  21  -1    0.40    0.20 
   3 -21  -1    0.25    0.12 
  -3 -21   1    0.47    0.12 
   3  21   1    0.36    0.10 
   3 -21  -1    0.50    0.12 
   3  21   1    0.42    0.10 
  -3  21  -1    0.49    0.09 
   3  21   1    0.33    0.08 
  -3 -21   1    0.40    0.14 
  -3  21  -1    0.52    0.09 
   3 -21  -1    0.20    0.11 
   3  21   1    0.31    0.10 
  -5  21   1    8.52    0.71 
   5 -21   1    9.38    0.74 
  -5  21   1    7.69    0.75 
  -5  21   1    7.67    0.70 
   5  21  -1    7.39    0.75 
   5  21  -1    6.78    0.70 
   5 -21   1    9.29    0.76 
   5  21  -1    6.92    0.72 
   5 -21   1    9.30    0.79 
  -5  21  -1    7.73    0.70 
   5 -21  -1    8.57    0.75 
   5 -21  -1    9.01    0.72 
   5 -21  -1    7.79    0.74 
  -5  21  -1    7.23    0.69 
   5  21   1    7.88    0.72 
  -5  21  -1    7.27    0.74 
   5  21   1    7.78    0.70 
  -5 -21   1    8.10    0.75 
   5  21   1    7.90    0.73 
   7 -21   1    0.48    0.24 
   7  21  -1    0.81    0.21 
   7  21  -1    0.75    0.26 
   7 -21   1    0.87    0.22 
   7  21  -1    0.86    0.19 
   7  21  -1    0.86    0.21 
   7 -21   1    0.32    0.37 
  -7 -21  -1    1.10    0.24 
   7  21  -1    0.85    0.16 
  -7 -21   1    1.15    0.27 
  -7  21  -1    1.25    0.22 
  -7  21  -1    1.48    0.27 
   7 -21  -1    1.36    0.26 
  -7  21  -1    1.40    0.22 
  -7  21  -1    1.47    0.32 
   9 -21   1    1.33    0.46 
   9  21  -1    1.67    0.36 
  -9  21   1    1.77    0.34 
   9  21  -1    1.64    0.31 
   9  21  -1    1.78    0.23 
  -9 -21  -1    1.48    0.31 
   9 -21   1    1.32    0.27 
   9  21  -1    1.62    0.29 
   9  21  -1    1.88    0.32 
  -9  21   1    1.52    0.24 
  -9  21   1    1.50    0.29 
  -9  21   1    1.60    0.24 
   9 -21   1    1.21    0.23 
  -9  21  -1    1.73    0.25 
   9  21   1    1.54    0.28 
   9  21   1    1.63    0.29 
  -9  21  -1    1.26    0.30 
   9 -21  -1    1.16    0.42 
   9  21   1    1.37    0.30 
   9 -21  -1    1.32    0.27 
   9  21   1    1.44    0.36 
  -9  21  -1    1.43    0.33 
   9  21   1    1.31    0.22 
   9 -21  -1    1.40    0.23 
  -9 -21   1    1.51    0.30 
  -9  21  -1    1.74    0.25 
 -11  21   1    1.13    0.32 
  11  21  -1    1.85    0.35 
 -11  21   1    1.75    0.25 
  11  21  -1    2.63    0.38 
  11  21  -1    2.35    0.41 
  11 -21   1    1.65    0.27 
  11  21  -1    2.13    0.25 
 -11 -21  -1    1.25    0.30 
 -11  21  -1    1.38    0.33 
  11  21   1    2.32    0.34 
  11  21   1    1.62    0.34 
  11  21   1    1.34    0.23 
  11  21   1    2.37    0.39 
 -11  21  -1    2.04    0.28 
  11 -21  -1    1.42    0.26 
 -11 -21   1    1.41    0.32 
  11  21   1    1.84    0.39 
   0 -22   1    0.61    0.16 
   0 -22  -1    0.65    0.15 
   0  22   1    0.83    0.08 
   0 -22  -1    0.84    0.16 
   0 -22   1    0.79    0.17 
   0 -22  -1    0.93    0.17 
   2 -22   1    9.39    0.75 
   2  22  -1    8.86    0.71 
   2  22  -1    7.73    0.71 
   2 -22   1    7.83    0.76 
  -2 -22  -1    9.14    0.73 
  -2  22   1    8.41    0.69 
  -2 -22  -1    7.89    0.74 
   2  22  -1    8.97    0.72 
  -2  22   1    8.30    0.69 
  -2 -22  -1    8.43    0.76 
   2 -22   1    7.15    0.75 
   2  22   1    9.59    0.79 
   2 -22  -1    9.56    0.84 
   2  22   1    9.88    0.83 
   2 -22  -1    9.14    0.80 
  -2 -22   1    8.92    0.80 
  -2 -22   1    7.94    0.80 
   2 -22  -1    9.85    0.84 
  -2  22  -1    9.06    0.77 
  -2  22  -1   10.33    0.77 
  -2 -22   1    8.82    0.83 
  -4  22   1   35.27    3.14 
   4  22  -1   40.91    3.12 
   4  22  -1   40.76    3.11 
  -4  22  -1   32.38    2.75 
   4 -22  -1   31.78    2.75 
   4  22   1   33.98    2.71 
   4  22   1   34.53    2.72 
   4  22   1   37.44    2.75 
  -4 -22   1   34.08    2.71 
   4  22   1   31.99    2.70 
  -6 -22  -1    1.87    0.29 
  -6  22   1    1.82    0.22 
  -6  22   1    1.98    0.24 
   6  22  -1    1.16    0.31 
   6  22  -1    1.50    0.25 
   6  22  -1    1.44    0.21 
  -6  22   1    2.01    0.32 
   6  22  -1    1.41    0.27 
  -6  22   1    1.73    0.27 
   6 -22   1    1.73    0.28 
   6 -22   1    1.69    0.26 
  -6  22  -1    1.46    0.22 
   6  22   1    1.73    0.28 
  -6 -22   1    1.31    0.28 
   6 -22  -1    1.78    0.26 
   6  22   1    1.52    0.25 
   6 -22  -1    1.59    0.28 
   6  22   1    1.31    0.33 
  -6  22  -1    1.73    0.27 
   6  22   1    1.43    0.21 
  -6  22  -1    1.64    0.22 
   8  22  -1    5.72    0.67 
   8  22  -1    5.65    0.61 
  -8  22   1    7.58    0.71 
  -8  22   1    7.65    0.76 
   8 -22   1    7.21    0.70 
  -8  22   1    8.35    0.66 
   8  22  -1    5.50    0.65 
  -8 -22  -1    7.68    0.71 
   8  22  -1    6.13    0.76 
   8 -22   1    7.44    0.67 
   8  22  -1    5.19    0.82 
   8  22   1    5.77    0.66 
   8 -22  -1    7.23    0.71 
   8 -22  -1    7.20    0.68 
   8  22   1    7.02    0.70 
  -8  22  -1    7.21    0.66 
   8  22   1    7.35    0.81 
   8  22   1    6.81    0.64 
  -8  22  -1    7.67    0.78 
  -8  22  -1    7.56    0.74 
  -8 -22   1    6.49    0.71 
  10  22  -1    1.50    0.36 
 -10  22   1    1.29    0.33 
 -10  22   1    1.63    0.25 
  10  22  -1    1.77    0.33 
  10 -22   1    1.52    0.33 
  10  22  -1    1.92    0.36 
  10  22  -1    1.53    0.31 
  10  22  -1    1.73    0.33 
 -10  22  -1    1.55    0.26 
  10  22   1    2.08    0.38 
 -10 -22   1    1.36    0.41 
  10  22   1    1.92    0.35 
 -10  22  -1    1.54    0.36 
  10  22   1    1.86    0.36 
  10 -22  -1    1.39    0.39 
  10  22   1    2.12    0.36 
  10  22   1    2.20    0.33 
  12  22  -1    1.77    0.58 
  12  22  -1    1.48    0.24 
 -12  22   1    1.65    0.39 
  12  22   1    3.44    0.46 
 -12 -22   1    2.99    0.44 
  12  22   1    3.41    0.82 
  12  22   1    2.81    0.32 
   1 -23   1    2.52    0.29 
   1  23  -1    2.07    0.30 
   1 -23   1    2.55    0.27 
   1  23  -1    1.66    0.23 
  -1  23   1    1.95    0.19 
  -1 -23  -1    2.67    0.28 
  -1 -23   1    2.24    0.26 
  -1  23  -1    1.43    0.32 
  -1  23  -1    1.66    0.18 
   1 -23  -1    2.16    0.25 
   1  23   1    1.78    0.18 
  -3 -23  -1    8.85    0.77 
   3 -23   1    8.89    0.82 
  -3  23   1    8.96    0.74 
   3  23  -1    8.44    0.80 
   3  23  -1    9.83    0.79 
   3 -23   1    8.16    0.80 
   3  23  -1    8.76    0.76 
  -3  23   1    8.33    0.81 
  -3  23   1    9.07    0.74 
   3  23  -1    8.75    0.77 
   3 -23   1    9.42    0.79 
  -3 -23  -1    9.16    0.81 
   3 -23  -1    8.17    0.74 
  -3  23  -1    7.62    0.78 
  -3  23  -1    8.06    0.71 
  -3 -23   1    9.24    0.79 
   3  23   1    7.58    0.73 
   3  23   1    9.52    0.77 
   3  23   1    9.72    0.76 
  -3 -23   1    8.42    0.75 
  -3  23  -1    8.55    0.71 
   3 -23  -1    8.47    0.78 
   3 -23  -1    8.69    0.79 
   5 -23   1   10.64    0.99 
   5  23  -1   12.34    0.96 
   5  23  -1   12.53    0.98 
   5  23  -1   12.10    0.94 
  -5  23   1    9.87    0.98 
   5 -23   1    9.95    0.98 
   5 -23   1    9.93    0.95 
   5  23  -1   12.48    1.24 
  -5  23   1    9.53    0.92 
   5  23   1    7.43    0.70 
  -5 -23   1    9.22    0.80 
   5 -23  -1    7.51    0.76 
   5 -23  -1    8.23    0.73 
   5  23   1    8.53    0.80 
   5  23   1    7.30    0.70 
   5 -23  -1    7.87    0.75 
   5  23   1    8.43    0.75 
  -5  23  -1    7.59    0.75 
   7  23  -1    5.82    0.60 
  -7  23   1    4.87    0.62 
  -7  23   1    6.23    0.69 
  -7 -23  -1    6.65    0.63 
  -7  23   1    6.84    0.59 
   7  23  -1    5.37    0.56 
   7 -23   1    4.90    0.62 
   7  23  -1    6.30    0.66 
   7  23  -1    6.43    0.63 
  -7  23   1    7.25    0.60 
   7  23  -1    6.42    0.73 
   7 -23  -1    7.08    0.64 
   7 -23  -1    5.77    0.58 
  -7  23  -1    4.81    0.53 
   7  23   1    6.99    0.59 
  -7  23  -1    4.99    0.63 
  -7  23  -1    4.75    0.53 
  -7  23  -1    5.21    0.64 
  -9  23   1    3.88    0.50 
   9  23  -1    2.96    0.45 
   9  23  -1    3.35    0.51 
   9  23  -1    2.67    0.42 
  -9  23   1    3.59    0.42 
   9 -23   1    3.29    0.41 
  -9 -23  -1    3.61    0.43 
   9 -23   1    3.33    0.38 
   9  23  -1    2.80    0.41 
   9  23  -1    3.27    0.35 
  -9  23  -1    3.72    0.49 
   9 -23  -1    3.11    0.37 
   9  23   1    3.10    0.35 
   9  23   1    2.63    0.42 
   9  23   1    2.66    0.41 
  -9  23  -1    3.42    0.38 
  -9  23  -1    3.03    0.40 
  -9 -23   1    3.67    0.43 
   9  23   1    2.88    0.48 
   9 -23  -1    3.52    0.42 
   9  23   1    2.77    0.41 
  11 -23   1    0.19    0.15 
  11  23  -1    0.29    0.35 
  11  23  -1    0.30    0.11 
 -11  23   1    0.14    0.26 
  11  23  -1    0.62    0.24 
  11  23  -1    0.18    0.33 
  11 -23  -1    0.31    0.17 
  11  23   1    0.15    0.20 
 -11 -23   1    0.34    0.19 
  11  23   1    0.27    0.29 
  11  23   1    0.10    0.28 
 -11  23  -1    0.26    0.27 
  11  23   1    0.08    0.09 
   0 -24  -1   13.45    1.15 
   0  24   1   12.46    1.16 
   0 -24   1   13.65    1.14 
   0 -24   1   15.15    1.15 
   0 -24  -1   14.24    1.14 
   0 -24  -1   13.48    1.14 
   0 -24   1   13.05    1.15 
   0  24   1   11.91    1.08 
   0  24  -1   12.78    1.08 
   2  24  -1    4.19    0.41 
   2 -24   1    4.46    0.48 
   2  24  -1    4.34    0.52 
  -2 -24  -1    4.94    0.46 
  -2 -24  -1    5.40    0.45 
  -2 -24  -1    5.00    0.47 
  -2  24   1    4.05    0.39 
   2 -24   1    4.80    0.46 
  -2  24   1    4.62    0.39 
  -2  24   1    4.17    0.48 
   2 -24   1    4.70    0.48 
   2 -24  -1    5.18    0.50 
   2 -24  -1    5.30    0.53 
   2 -24  -1    4.99    0.52 
  -2 -24   1    5.20    0.48 
   2  24   1    5.58    0.48 
   2  24   1    5.34    0.46 
  -2  24  -1    5.22    0.44 
  -2 -24   1    4.87    0.51 
  -2  24  -1    4.88    0.45 
  -4  24   1    2.13    0.23 
  -4  24   1    2.34    0.24 
   4 -24   1    2.29    0.32 
  -4 -24  -1    1.54    0.32 
   4 -24   1    2.37    0.32 
   4  24  -1    2.70    0.28 
   4  24  -1    2.25    0.25 
   4  24  -1    2.08    0.25 
   4  24  -1    2.79    0.40 
   4 -24   1    1.81    0.28 
  -4  24   1    2.03    0.30 
   4 -24  -1    1.85    0.31 
   4  24   1    2.45    0.28 
   4  24   1    1.88    0.25 
  -4  24  -1    2.71    0.25 
   4  24   1    2.71    0.30 
  -4  24  -1    2.56    0.25 
   4  24   1    1.91    0.25 
   4 -24  -1    1.87    0.30 
  -4  24  -1    2.35    0.32 
   4 -24  -1    1.80    0.28 
   6  24  -1    3.39    0.37 
  -6  24   1    2.50    0.35 
   6 -24   1    3.12    0.36 
  -6  24   1    2.85    0.40 
   6  24  -1    2.29    0.30 
   6  24  -1    3.20    0.40 
   6  24  -1    2.74    0.34 
  -6  24   1    2.04    0.29 
   6  24  -1    2.90    0.45 
  -6  24   1    2.56    0.31 
   6 -24   1    2.71    0.38 
   6  24   1    1.95    0.26 
   6  24   1    2.09    0.30 
   6 -24  -1    2.35    0.35 
   6  24   1    2.31    0.42 
   6  24   1    2.18    0.28 
  -6 -24   1    1.57    0.30 
   6  24   1    2.00    0.32 
   8  24  -1    1.68    0.39 
   8 -24   1    1.49    0.25 
   8  24  -1    1.79    0.31 
   8 -24   1    1.59    0.30 
  -8  24   1    1.50    0.23 
  -8  24   1    1.78    0.33 
  -8  24   1    1.35    0.22 
   8  24  -1    1.57    0.31 
   8  24  -1    1.66    0.28 
  -8 -24  -1    1.44    0.27 
   8  24  -1    1.56    0.22 
  -8 -24   1    1.54    0.32 
   8 -24  -1    1.67    0.27 
  -8  24  -1    1.53    0.36 
   8 -24  -1    1.42    0.28 
   8  24   1    1.95    0.34 
   8  24   1    1.81    0.24 
   8  24   1    2.20    0.32 
   8  24   1    1.77    0.38 
  -8  24  -1    1.52    0.24 
   8  24   1    1.66    0.29 
  -8  24  -1    1.53    0.24 
 -10  24   1    1.37    0.32 
 -10  24   1    1.06    0.20 
  10  24  -1    1.42    0.33 
  10 -24   1    1.86    0.28 
  10  24  -1    1.39    0.31 
  10  24  -1    1.48    0.34 
  10  24  -1    2.10    0.33 
 -10 -24  -1    1.42    0.29 
  10  24   1    0.80    0.28 
 -10 -24   1    1.80    0.33 
 -10  24  -1    1.59    0.23 
  10  24   1    1.10    0.19 
  10 -24  -1    1.10    0.24 
  10  24   1    1.16    0.27 
  10  24   1    1.16    0.34 
  10  24   1    1.58    0.28 
 -10  24  -1    1.97    0.35 
  12  24  -1    2.42    0.50 
 -12  24   1    2.24    0.36 
 -12  24  -1    1.91    0.34 
  12  24   1    3.08    0.52 
  -1 -25  -1    5.91    0.60 
  -1 -25  -1    6.29    0.61 
   1 -25   1    6.79    0.62 
   1  25  -1    6.37    0.66 
   1 -25   1    7.58    0.65 
  -1 -25  -1    6.02    0.61 
   1  25  -1    6.70    0.56 
   1  25   1    4.21    0.39 
   1 -25  -1    5.38    0.48 
  -1  25  -1    5.20    0.39 
  -1  25  -1    3.68    0.38 
   1  25   1    4.37    0.51 
   3 -25   1    4.04    0.39 
  -3 -25  -1    3.70    0.38 
   3  25  -1    3.55    0.39 
  -3 -25  -1    4.01    0.53 
  -3  25   1    3.82    0.33 
  -3  25   1    3.43    0.42 
   3  25  -1    3.44    0.37 
   3  25  -1    3.24    0.47 
  -3  25   1    3.81    0.34 
   3 -25   1    3.17    0.46 
   3 -25   1    3.65    0.42 
   3  25   1    4.00    0.36 
   3  25   1    3.99    0.37 
  -3  25  -1    3.10    0.31 
  -3  25  -1    3.43    0.32 
   3 -25  -1    3.34    0.37 
  -3  25  -1    3.14    0.40 
   3 -25  -1    3.51    0.40 
  -3 -25   1    3.00    0.35 
   3 -25  -1    3.13    0.43 
   5 -25   1    7.34    0.75 
  -5  25   1    7.97    0.69 
   5  25  -1    8.07    0.76 
   5  25  -1    7.23    0.83 
   5  25  -1    8.24    0.74 
   5 -25   1    8.03    0.73 
  -5  25   1    8.30    0.69 
   5 -25   1    7.09    0.76 
  -5 -25  -1    9.04    0.77 
   5 -25  -1    8.25    0.78 
  -5  25  -1    7.96    0.72 
   5 -25  -1    8.22    0.80 
  -5 -25   1    7.53    0.78 
   5  25   1    9.43    0.92 
   5  25   1    6.98    0.72 
   5  25   1    9.55    0.78 
   5 -25  -1    8.06    0.75 
  -5  25  -1    8.35    0.81 
  -5  25  -1    7.73    0.72 
   5  25   1   10.13    0.78 
   7  25  -1    1.00    0.23 
   7  25  -1    1.28    0.19 
   7  25  -1    1.29    0.28 
  -7  25   1    1.65    0.21 
   7  25   1    2.14    0.32 
   7  25   1    1.82    0.23 
   7  25   1    1.51    0.25 
  -7  25  -1    1.20    0.21 
  -9  25   1    5.02    0.56 
   9 -25   1    6.75    0.78 
   9 -25   1    6.11    0.70 
   9  25  -1    7.48    0.81 
  -9 -25  -1    6.20    0.64 
   9  25  -1    6.43    0.70 
   9  25  -1    5.92    0.65 
  -9  25   1    5.94    0.85 
   9  25  -1    5.86    0.67 
  -9  25  -1    6.11    0.55 
   9  25   1    4.78    0.61 
  -9  25  -1    6.47    0.80 
   9  25   1    4.56    0.59 
   9  25   1    4.62    0.60 
  -9 -25   1    6.64    0.63 
   9 -25  -1    5.23    0.67 
   9  25   1    5.06    0.72 
   9  25   1    5.45    0.52 
 -11  25   1    0.98    0.29 
  11  25  -1    1.87    0.44 
  11  25   1    2.29    0.50 
 -11 -25   1    2.41    0.34 
  11 -25  -1    2.58    0.32 
  11  25   1    2.54    0.34 
   0 -26   1    9.63    0.81 
   0 -26  -1    8.42    0.80 
   0  26  -1    9.09    0.72 
   0  26  -1    7.43    0.72 
   0 -26  -1    8.80    0.80 
   0 -26   1    8.93    0.81 
   0 -26  -1    9.99    0.85 
   2  26  -1    2.00    0.22 
  -2 -26  -1    1.32    0.19 
   2  26  -1    2.07    0.31 
   2 -26   1    1.52    0.26 
  -2  26   1    1.91    0.28 
   2 -26   1    1.78    0.24 
  -2  26   1    1.80    0.17 
  -2  26   1    1.48    0.15 
  -2 -26  -1    1.64    0.25 
   2  26  -1    1.71    0.23 
   2 -26   1    1.92    0.30 
  -2 -26  -1    1.43    0.23 
   2  26   1    1.50    0.20 
  -2  26  -1    1.73    0.18 
  -2  26  -1    1.83    0.29 
  -2 -26   1    1.34    0.23 
   2 -26  -1    1.35    0.24 
   2  26   1    1.69    0.19 
  -2  26  -1    1.55    0.16 
   2 -26  -1    1.24    0.24 
  -2 -26   1    1.63    0.25 
   2 -26  -1    1.53    0.23 
   2  26   1    1.99    0.32 
   4 -26   1    6.32    0.69 
   4 -26   1    7.13    0.71 
  -4  26   1    7.51    0.62 
  -4  26   1    7.48    0.61 
   4  26  -1    7.03    0.69 
  -4 -26  -1    7.74    0.70 
   4  26  -1    6.62    0.66 
   4  26  -1    6.63    0.76 
   4 -26   1    7.60    0.67 
  -4  26  -1    7.57    0.74 
   4 -26  -1    9.14    0.84 
  -4  26  -1    7.81    0.85 
   4 -26  -1    9.85    0.85 
   4  26   1    9.94    0.80 
  -4 -26   1    8.71    0.83 
  -4  26  -1    8.57    0.76 
   4  26   1   10.04    0.82 
   4  26   1    9.53    0.94 
   4 -26  -1    8.09    0.78 
   6  26  -1    1.42    0.25 
  -6  26   1    1.01    0.26 
   6 -26   1    0.74    0.23 
   6 -26   1    0.87    0.21 
   6  26  -1    1.06    0.19 
  -6  26   1    0.97    0.16 
   6  26  -1    1.24    0.41 
  -6 -26  -1    0.63    0.20 
  -6  26   1    1.01    0.24 
   6  26  -1    0.96    0.28 
  -6  26  -1    0.72    0.23 
   6 -26  -1    0.98    0.25 
   6  26   1    0.68    0.27 
  -6  26  -1    0.90    0.25 
   6  26   1    1.01    0.16 
  -6 -26   1    1.01    0.23 
   6 -26  -1    0.94    0.23 
  -6  26  -1    0.80    0.17 
   6  26   1    0.95    0.22 
  -8  26   1    1.49    0.22 
  -8  26   1    1.99    0.35 
   8 -26   1    2.03    0.29 
   8  26  -1    1.76    0.33 
   8  26  -1    1.70    0.34 
   8 -26   1    1.62    0.30 
  -8  26   1    1.84    0.24 
  -8 -26  -1    1.58    0.28 
   8  26  -1    1.58    0.28 
   8  26  -1    1.45    0.36 
   8 -26  -1    2.16    0.30 
   8  26   1    1.20    0.36 
   8  26   1    0.98    0.26 
  -8 -26   1    1.80    0.29 
  -8  26  -1    1.47    0.22 
   8  26   1    1.03    0.27 
   8 -26  -1    1.78    0.30 
  -8  26  -1    1.65    0.23 
  -8  26  -1    1.58    0.32 
   8  26   1    1.25    0.23 
  10  26  -1    0.32    0.40 
 -10  26   1    1.36    0.30 
  10  26  -1    1.19    0.54 
  10 -26   1    1.24    0.27 
  10  26  -1    0.75    0.21 
  10 -26  -1    1.45    0.31 
 -10  26  -1    1.75    0.35 
 -10 -26   1    1.59    0.29 
  10  26   1    1.01    0.50 
   1  27  -1    2.72    0.27 
  -1  27   1    3.17    0.26 
  -1 -27  -1    2.84    0.33 
  -1 -27  -1    2.99    0.32 
   1 -27   1    2.17    0.33 
   1 -27   1    2.12    0.34 
   1  27  -1    3.40    0.29 
  -1 -27  -1    2.49    0.33 
   1 -27   1    2.86    0.34 
   1 -27  -1    2.97    0.35 
   1 -27  -1    2.84    0.33 
  -1 -27   1    2.84    0.34 
  -1  27  -1    3.13    0.27 
  -1 -27   1    2.55    0.34 
  -1 -27   1    2.72    0.32 
   1 -27  -1    2.84    0.35 
   3  27  -1    2.35    0.37 
  -3  27   1    1.97    0.19 
   3 -27   1    2.05    0.25 
  -3 -27  -1    1.37    0.20 
   3  27  -1    1.73    0.25 
  -3 -27  -1    1.79    0.27 
  -3  27   1    1.41    0.16 
  -3  27  -1    1.58    0.32 
   3 -27  -1    2.06    0.30 
  -3 -27   1    2.31    0.27 
   3  27   1    1.50    0.33 
   3  27   1    1.44    0.23 
  -3  27  -1    1.92    0.21 
  -3 -27   1    1.85    0.29 
   3 -27  -1    2.13    0.27 
  -3  27  -1    2.39    0.21 
   3 -27  -1    1.78    0.30 
   5 -27   1    2.04    0.31 
   5 -27   1    2.02    0.28 
  -5  27   1    1.59    0.32 
  -5  27   1    1.97    0.24 
   5 -27   1    2.25    0.34 
   5  27  -1    2.04    0.39 
  -5  27   1    1.77    0.22 
  -5 -27  -1    2.17    0.31 
   5  27  -1    2.57    0.33 
   5  27  -1    2.64    0.32 
   5  27   1    2.85    0.43 
   5 -27  -1    1.80    0.32 
  -5  27  -1    1.98    0.23 
   5 -27  -1    1.57    0.28 
  -5 -27   1    2.00    0.31 
  -5  27  -1    1.96    0.24 
  -7 -27  -1    7.79    0.69 
   7 -27   1    7.34    0.71 
   7 -27   1    6.60    0.67 
   7  27  -1    5.61    0.75 
  -7  27   1    7.35    0.75 
  -7  27   1    7.22    0.62 
   7  27  -1    5.43    0.66 
   7  27  -1    5.73    0.69 
  -7  27   1    7.82    0.64 
  -7  27  -1    6.92    0.67 
  -7 -27   1    6.58    0.71 
   7  27   1    7.63    0.73 
  -7  27  -1    6.94    0.77 
   7  27   1    7.56    0.85 
   7 -27  -1    7.75    0.71 
   7  27   1    7.28    0.75 
   7 -27  -1    8.06    0.75 
   9  27  -1    0.02    0.22 
   9 -27   1    0.25    0.15 
  -9  27   1    0.17    0.09 
  -9  27   1    0.25    0.19 
  -9 -27  -1    0.18    0.14 
   9  27  -1    0.15    0.20 
   9  27  -1    0.24    0.19 
   9  27   1    0.11    0.21 
   9 -27  -1    0.25    0.16 
  -9  27  -1    0.13    0.10 
  -9  27  -1    0.22    0.17 
   9  27   1    0.19    0.19 
  -9 -27   1    0.20    0.14 
   9  27   1    0.04    0.15 
 -11  27  -1    2.32    0.38 
   0 -28   1    6.03    0.57 
   0 -28  -1    6.06    0.57 
   0 -28  -1    5.36    0.56 
   0 -28  -1    5.53    0.57 
   2 -28   1    7.29    0.66 
  -2  28   1    6.55    0.59 
  -2 -28  -1    7.12    0.66 
   2  28  -1    7.87    0.64 
   2  28  -1    7.41    0.76 
   2 -28   1    6.60    0.69 
   2 -28   1    6.54    0.69 
  -2 -28  -1    7.96    0.69 
  -2 -28   1    5.88    0.65 
   2 -28  -1    6.81    0.65 
  -2  28  -1    6.29    0.70 
  -2  28  -1    6.86    0.59 
   2  28   1    8.15    0.63 
   2 -28  -1    6.82    0.68 
  -2 -28   1    7.25    0.68 
   2 -28  -1    8.42    0.71 
  -4  28   1    7.14    0.63 
   4  28  -1    5.73    0.77 
   4 -28   1    8.56    0.75 
   4 -28   1    7.73    0.75 
  -4  28   1    6.67    0.62 
  -4 -28  -1    8.20    0.72 
  -4  28   1    7.25    0.75 
   4 -28   1    8.58    0.70 
   4 -28  -1    9.53    0.84 
   4 -28  -1   10.05    0.79 
   4  28   1    8.09    0.91 
   4 -28  -1   10.29    0.84 
  -4  28  -1    7.33    0.72 
  -4  28  -1    8.50    0.74 
   4  28   1    7.78    0.77 
  -4 -28   1    8.21    0.81 
   6  28  -1    0.42    0.18 
  -6 -28  -1    0.55    0.18 
  -6  28   1    0.67    0.22 
  -6  28   1    0.75    0.15 
   6  28  -1    0.44    0.22 
  -6  28   1    0.44    0.11 
  -6 -28   1    0.58    0.20 
   6 -28  -1    0.65    0.19 
  -6  28  -1    0.79    0.15 
   6  28   1    0.25    0.16 
   6 -28  -1    0.49    0.19 
  -6  28  -1    0.70    0.23 
  -6  28  -1    0.66    0.12 
  -8 -28  -1    1.23    0.25 
   8  28  -1    1.16    0.35 
   8 -28   1    1.62    0.27 
  -8  28   1    1.27    0.18 
   8 -28   1    1.34    0.27 
  -8  28   1    1.85    0.34 
  -8  28  -1    1.40    0.18 
  -8 -28   1    1.40    0.26 
   8  28   1    1.15    0.29 
   8 -28  -1    1.85    0.27 
  -8  28  -1    1.53    0.32 
   8 -28  -1    1.84    0.29 
   8  28   1    0.83    0.30 
  10  28  -1    3.04    0.74 
 -10  28   1    2.05    0.33 
  10 -28   1    2.05    0.34 
  10 -28  -1    1.51    0.32 
 -10  28  -1    1.63    0.30 
   1 -29   1    1.62    0.25 
  -1 -29  -1    1.40    0.23 
  -1 -29  -1    1.69    0.26 
  -1 -29  -1    1.49    0.24 
   1 -29   1    2.18    0.29 
   1 -29  -1    1.61    0.27 
  -1 -29   1    1.86    0.26 
   1 -29  -1    1.47    0.24 
  -1 -29   1    1.84    0.22 
  -1 -29   1    1.48    0.25 
   1 -29  -1    1.77    0.26 
   3 -29   1    4.53    0.51 
   3 -29   1    4.33    0.46 
  -3 -29  -1    4.96    0.49 
  -3  29   1    4.50    0.41 
   3 -29   1    4.45    0.51 
   3  29  -1    5.17    0.60 
   3 -29  -1    5.16    0.52 
   3 -29  -1    4.73    0.55 
   3 -29  -1    5.11    0.56 
  -3  29  -1    5.08    0.46 
   3  29   1    6.40    0.67 
   3  29   1    5.49    0.50 
  -3 -29   1    5.34    0.55 
   5  29  -1    0.55    0.18 
   5 -29   1    1.07    0.23 
   5  29  -1    0.53    0.20 
   5  29  -1    0.75    0.26 
   5 -29   1    1.08    0.26 
  -5 -29   1    1.40    0.25 
  -5  29  -1    1.28    0.17 
  -5  29  -1    1.44    0.31 
  -5  29  -1    0.86    0.14 
  -7  29   1    0.87    0.25 
  -7 -29  -1    1.05    0.22 
   7  29  -1    0.72    0.21 
   7 -29   1    0.88    0.30 
   7 -29   1    1.05    0.31 
  -7  29   1    1.14    0.15 
   7 -29  -1    1.29    0.31 
   7  29   1    1.44    0.39 
  -7  29  -1    1.09    0.29 
   7 -29  -1    1.15    0.34 
  -7 -29   1    1.15    0.26 
  -7  29  -1    1.04    0.16 
  -9  29   1    1.72    0.32 
   9  29  -1    1.72    0.44 
   9 -29   1    1.65    0.32 
   9 -29  -1    1.76    0.34 
  -9  29  -1    1.95    0.37 
   9  29   1    2.36    0.55 
  -9 -29   1    2.74    0.46 
   0 -30  -1    1.92    0.27 
   0 -30  -1    1.50    0.24 
   0 -30   1    1.43    0.26 
   0 -30   1    1.64    0.26 
   0 -30   1    1.73    0.26 
   0 -30  -1    2.28    0.27 
   2 -30   1    2.65    0.34 
   2 -30   1    2.89    0.35 
   2 -30   1    2.63    0.31 
  -2 -30  -1    2.13    0.30 
   2  30  -1    2.02    0.27 
  -2 -30  -1    2.45    0.31 
  -2  30  -1    2.50    0.27 
   2 -30  -1    2.66    0.35 
   2 -30  -1    2.88    0.32 
  -2 -30   1    3.02    0.34 
   2 -30  -1    2.70    0.35 
  -2 -30   1    2.46    0.32 
   4  30  -1   10.82    1.19 
  -4  30   1   12.18    1.14 
  -4  30   1   13.25    1.02 
   4 -30   1   13.86    1.09 
   4 -30   1   11.49    1.11 
   4 -30   1   12.30    1.11 
   4 -30  -1   15.10    1.30 
   4 -30  -1   16.22    1.35 
   4  30   1   15.80    1.46 
   4  30   1   14.25    1.29 
   4 -30  -1   16.30    1.36 
  -4 -30   1   14.21    1.32 
   6  30  -1    1.42    0.24 
   6 -30   1    2.39    0.32 
   6  30  -1    1.52    0.34 
  -6  30   1    1.66    0.42 
  -6  30   1    1.65    0.18 
   6 -30   1    1.72    0.30 
  -6 -30  -1    1.62    0.28 
   6  30  -1    1.97    0.39 
   6  30   1    1.25    0.28 
   6  30   1    1.46    0.23 
  -6 -30   1    1.60    0.27 
  -6  30  -1    1.46    0.16 
  -6  30  -1    1.84    0.34 
  -6  30  -1    1.50    0.21 
   6  30   1    1.38    0.36 
  -8 -30  -1    5.30    0.52 
   8 -30   1    4.75    0.56 
  -8  30   1    5.16    0.60 
   8  30  -1    3.58    0.79 
  -8  30  -1    5.13    0.61 
   8  30   1    5.79    0.98 
  -8 -30   1    4.57    0.54 
   8 -30  -1    5.97    0.60 
   1 -31   1    8.34    0.86 
  -1 -31  -1    8.81    0.82 
   1 -31   1    9.65    0.82 
   1 -31  -1    9.79    0.83 
  -1 -31   1    8.20    0.79 
  -1 -31   1    7.63    0.85 
   1 -31  -1    8.79    0.80 
   3 -31   1    1.99    0.26 
  -3 -31  -1    1.48    0.28 
   3 -31   1    1.86    0.30 
   3 -31   1    1.82    0.29 
  -3 -31   1    1.46    0.24 
   3 -31  -1    1.53    0.22 
  -3  31  -1    1.65    0.38 
   3 -31  -1    1.23    0.26 
  -3  31  -1    1.35    0.18 
   3 -31  -1    1.62    0.26 
   5 -31   1    1.93    0.29 
   5  31  -1    1.80    0.36 
  -5 -31  -1    1.48    0.26 
   5 -31   1    1.80    0.30 
  -5  31   1    1.78    0.35 
   5  31   1    2.04    0.33 
  -5 -31   1    1.30    0.25 
   5 -31  -1    1.96    0.29 
   5  31   1    1.46    0.36 
   5 -31  -1    1.32    0.28 
  -5  31  -1    1.64    0.31 
  -5  31  -1    1.55    0.20 
  -7 -31  -1    0.67    0.26 
   7 -31   1    0.86    0.23 
   7  31  -1    0.64    0.26 
   7 -31   1    1.23    0.26 
   7  31  -1    0.43    0.17 
   7  31   1    0.12    0.15 
   7  31   1    0.65    0.26 
   7  31   1    0.12    0.16 
  -7 -31   1    0.43    0.21 
   7 -31  -1    0.84    0.23 
   9 -31   1    1.65    0.32 
   9  31  -1    2.77    0.57 
   9 -31  -1    1.71    0.31 
   0 -32   1    0.73    0.20 
   0 -32  -1    1.15    0.21 
   0 -32   1    0.74    0.18 
   0 -32  -1    0.55    0.16 
   0 -32   1    0.75    0.18 
   0 -32  -1    1.04    0.20 
   2 -32   1   10.13    0.96 
   2 -32   1   11.13    0.93 
  -2 -32  -1   10.39    0.94 
   2 -32   1   10.43    0.97 
   2 -32  -1   10.98    0.95 
   2 -32  -1   11.18    0.95 
   2 -32  -1   10.16    0.90 
  -2 -32   1    9.14    0.92 
  -2 -32   1   10.11    0.93 
   4 -32   1    0.76    0.18 
  -4 -32  -1    0.61    0.17 
   4  32  -1    0.41    0.17 
   4 -32   1    0.54    0.18 
   4 -32   1    0.68    0.21 
  -4 -32   1    0.51    0.17 
   4 -32  -1    0.66    0.21 
   4 -32  -1    0.62    0.20 
   4  32   1    0.23    0.16 
   6  32  -1    3.40    0.48 
   6 -32   1    2.41    0.34 
  -6 -32  -1    2.54    0.32 
   6 -32   1    2.37    0.37 
  -6 -32   1    2.93    0.36 
   6 -32  -1    2.83    0.36 
  -6  32  -1    2.53    0.41 
   6 -32  -1    3.31    0.41 
   8  32  -1    0.66    0.29 
   8  32  -1    0.00    0.14 
  -8  32  -1    0.78    0.31 
   8 -32  -1    0.46    0.28 
  -1 -33  -1    0.29    0.13 
   1 -33   1    0.28    0.13 
   1 -33   1    0.40    0.15 
   1 -33   1    0.37    0.14 
  -1 -33  -1    0.53    0.15 
   1 -33  -1    0.58    0.17 
   1 -33  -1    0.37    0.13 
  -1 -33   1    0.63    0.17 
   1 -33  -1    0.61    0.18 
  -1 -33   1    0.33    0.14 
   3 -33   1    0.31    0.20 
  -3 -33  -1    0.50    0.18 
   3 -33   1    0.43    0.14 
   3 -33   1    0.34    0.16 
  -3 -33   1    0.26    0.13 
   3 -33  -1    0.42    0.18 
   3 -33  -1    0.42    0.15 
   3 -33  -1    0.46    0.17 
   5 -33   1    0.94    0.24 
   5 -33   1    1.13    0.24 
  -5 -33  -1    1.06    0.20 
   5 -33  -1    1.32    0.28 
  -5 -33   1    0.99    0.21 
   5 -33  -1    1.24    0.24 
   7 -33   1    0.79    0.20 
   7 -33   1    1.05    0.25 
   7 -33  -1    1.19    0.28 
   7 -33  -1    0.84    0.20 
   0 -34  -1    1.45    0.28 
   0 -34   1    2.20    0.38 
   0 -34   1    1.88    0.27 
   0 -34  -1    1.83    0.30 
   2 -34   1    0.28    0.15 
   2 -34   1    0.24    0.13 
   2 -34   1    0.37    0.15 
  -2 -34  -1    0.17    0.11 
   2 -34  -1    0.19    0.13 
   2 -34  -1    0.20    0.14 
   2 -34  -1    0.23    0.11 
  -2 -34   1    0.19    0.11 
  -4 -34  -1    1.98    0.27 
   4 -34   1    1.79    0.28 
   4 -34   1    1.69    0.31 
  -4 -34   1    2.25    0.31 
   4 -34  -1    2.72    0.36 
   4 -34  -1    2.59    0.36 
   6 -34   1    0.73    0.20 
   6 -34   1    0.83    0.24 
   6 -34  -1    0.72    0.21 
   6 -34  -1    0.42    0.15 
   1 -35   1    1.26    0.23 
  -1 -35  -1    0.79    0.24 
   1 -35   1    0.84    0.19 
  -1 -35   1    0.74    0.19 
   1 -35  -1    1.25    0.22 
   1 -35  -1    0.83    0.18 
  -3 -35  -1    1.53    0.25 
   3 -35   1    1.26    0.25 
   3 -35   1    1.14    0.21 
   3 -35   1    1.58    0.33 
  -3 -35   1    1.46    0.24 
   3 -35  -1    1.33    0.25 
   3 -35  -1    1.79    0.29 
   5 -35   1    0.40    0.16 
  -5 -35  -1    0.62    0.16 
   5 -35   1    0.44    0.18 
  -5 -35   1    0.61    0.21 
   5 -35  -1    0.63    0.20 
   5 -35  -1    0.82    0.23 
   0 -36   1    3.40    0.36 
   0 -36  -1    3.15    0.38 
   0 -36  -1    3.46    0.38 
   0 -36   1    2.70    0.37 
   2 -36   1    3.50    0.48 
   2 -36   1    3.13    0.46 
  -2 -36  -1    3.16    0.35 
   2 -36  -1    2.58    0.44 
  -2 -36   1    3.42    0.35 
   2 -36  -1    2.60    0.39 
   2 -36  -1    3.23    0.36 
   4 -36   1    0.31    0.15 
   4 -36   1    0.42    0.26 
  -4 -36  -1    0.43    0.12 
   4 -36  -1    0.44    0.21 
  -4 -36   1    0.56    0.16 
   4 -36  -1    0.37    0.16 
   6 -36  -1    0.67    0.21 
   6 -36  -1    1.03    0.28 
   1 -37   1    2.48    0.34 
   1 -37   1    2.35    0.28 
  -1 -37  -1    2.58    0.29 
   1 -37  -1    2.72    0.31 
   1 -37  -1    2.68    0.41 
  -1 -37   1    2.79    0.31 
   3 -37   1    0.81    0.29 
  -3 -37  -1    1.39    0.19 
  -3 -37   1    1.15    0.18 
   5 -37   1    0.59    0.20 
   5 -37  -1    0.48    0.16 
   0 -38   1    0.22    0.09 
   0   0   2    2.12    0.19 
   0   0  -2    2.18    0.18 
  -2   0  -2  140.39   11.42 
  -2   0   2  155.93   11.43 
   2   0   2  139.44   11.43 
   4   0  -2    5.98    0.55 
   4   0   2    6.11    0.55 
  -4   0  -2    6.84    0.57 
  -4   0  -2    6.79    1.04 
   4   0  -2    6.52    0.55 
  -4   0   2    7.15    0.76 
   4   0   2    6.40    0.55 
   4   0   2    7.04    0.58 
   4   0   2    6.32    0.56 
  -4   0   2    7.03    0.58 
  -4   0  -2    7.29    0.58 
   4   0  -2    6.16    0.56 
   4   0   2    7.48    0.58 
  -4   0   2    7.02    0.58 
  -4   0  -2    7.67    0.58 
   4   0  -2    5.88    0.56 
  -4   0   2    6.73    0.56 
  -4   0   2    7.02    0.57 
   4   0   2    6.53    1.05 
   4   0  -2    6.40    0.57 
   4   0  -2    7.00    0.55 
   4   0  -2    7.57    1.30 
  -4   0  -2    6.96    0.57 
  -4   0  -2    6.69    0.56 
   4   0  -2    5.97    0.56 
   6   0   2    1.24    0.24 
   6   0   2    1.62    0.22 
  -6   0  -2    1.75    0.24 
  -6   0  -2    1.68    0.20 
  -6   0   2    1.85    0.21 
   6   0   2    1.41    0.18 
  -6   0  -2    1.62    0.21 
  -6   0  -2    1.99    0.24 
   6   0  -2    2.08    0.21 
   6   0  -2    1.85    0.19 
   6   0  -2    2.01    0.21 
  -6   0   2    2.15    0.24 
   6   0  -2    1.62    0.19 
   6   0  -2    2.01    0.22 
   6   0  -2    2.04    0.23 
   6   0   2    1.67    0.19 
   6   0   2    1.97    0.21 
  -6   0   2    2.30    0.26 
  -6   0  -2    1.39    0.43 
   8   0   2   24.58    2.02 
  -8   0   2   23.89    1.93 
  -8   0  -2   19.75    1.96 
   8   0   2   24.10    1.95 
   8   0   2   21.21    1.91 
   8   0  -2   23.97    1.92 
   8   0  -2   23.04    2.15 
   8   0  -2   26.92    1.94 
   8   0  -2   25.14    1.95 
   8   0  -2   26.05    1.94 
   8   0   2   24.10    1.93 
   8   0   2   24.73    1.94 
  -8   0  -2   20.73    1.95 
  -8   0   2   20.28    1.96 
  -8   0  -2   22.51    1.92 
   8   0  -2   26.71    1.91 
  10   0  -2   32.74    2.76 
  10   0   2   25.53    2.24 
  10   0   2   23.58    2.21 
 -10   0  -2   29.83    2.49 
  10   0   2   32.57    2.82 
  10   0  -2   24.64    2.23 
 -10   0   2   27.37    2.45 
  10   0  -2   26.66    2.23 
  12   0  -2    3.97    0.59 
 -12   0   2    4.61    0.50 
  12   0  -2    5.47    0.50 
 -12   0  -2    3.69    0.54 
  12   0  -2    5.01    0.47 
  12   0  -2    4.96    2.05 
  12   0   2    3.82    0.59 
  12   0   2    4.37    0.52 
 -12   0  -2    3.73    0.50 
  12   0   2    4.35    0.45 
  14   0   2    0.17    0.15 
  14   0  -2    0.31    0.18 
  14   0   2    0.12    0.13 
  14   0  -2    0.26    0.13 
   1   1  -2   77.22    6.34 
   1  -1   2   84.49    6.36 
  -1   1  -2   96.34    7.75 
   1   1   2  101.15    7.76 
  -3   1   2   82.11    6.57 
   3  -1   2   78.02    6.60 
  -3  -1  -2   87.46    6.57 
   3   1   2   76.87    6.63 
   3  -1  -2   75.05    6.60 
  -3   1  -2   87.74    6.59 
  -3  -1   2   90.87    6.58 
  -5   1   2   25.19    2.24 
  -5  -1  -2   26.11    2.25 
   5   1   2   19.85    1.53 
   5  -1  -2   17.92    1.53 
   5  -1  -2   21.85    1.54 
   5  -1  -2   18.61    1.53 
   5  -1  -2   17.47    1.53 
   5  -1  -2   18.29    1.52 
   7   1  -2   30.31    2.40 
   7  -1   2   29.41    2.40 
   7  -1   2   26.83    2.37 
  -7  -1  -2   32.62    2.70 
   7  -1   2   31.94    2.37 
   7  -1   2   28.25    2.38 
   7   1  -2   28.75    2.40 
   7   1  -2   29.65    2.38 
   7   1   2   29.53    2.38 
   7  -1  -2   28.11    2.33 
  -7   1  -2   27.98    2.64 
   7  -1  -2   33.45    2.33 
   7  -1  -2   28.12    2.35 
   7  -1  -2   28.37    2.34 
   7   1   2   28.59    2.34 
   7   1   2   28.01    2.35 
   9   1  -2   68.78    5.65 
   9   1  -2   74.21    5.92 
   9   1  -2   71.06    5.68 
   9   1   2   63.40    5.06 
   9  -1  -2   61.95    5.02 
   9   1   2   64.19    5.03 
  11   1  -2    5.07    0.48 
  11  -1   2    4.72    1.16 
  11   1  -2    5.76    0.52 
  11  -1   2    4.41    0.46 
  11   1  -2    4.55    0.47 
  11   1  -2    6.11    1.57 
  11  -1   2    4.85    0.51 
  11  -1   2    3.99    0.46 
 -11  -1   2    3.14    0.45 
  11   1   2    1.35    1.07 
  11   1   2    4.05    0.41 
 -11   1  -2    3.50    0.41 
  11  -1  -2    2.34    0.88 
 -11   1  -2    2.67    0.46 
  11   1   2    3.35    0.35 
  11  -1  -2    3.14    0.36 
  11  -1  -2    4.04    0.42 
  11  -1  -2    2.91    0.36 
 -11  -1   2    3.81    0.42 
  11   1   2    3.17    0.36 
  13   1  -2    1.74    0.40 
  13  -1   2    1.48    0.24 
 -13   1   2    1.78    0.32 
  13   1  -2    1.42    0.24 
  13  -1   2    1.51    0.24 
  13   1  -2    1.66    0.26 
  13  -1  -2    1.60    0.25 
 -13  -1   2    1.56    0.35 
  13   1   2    1.62    0.24 
  13   1   2    1.38    0.27 
  13   1   2    1.78    0.25 
 -13   1  -2    1.17    0.34 
  13  -1  -2    1.66    0.26 
  15   1  -2    0.29    0.18 
  15  -1   2    0.56    0.19 
  15  -1  -2    0.72    0.20 
   0   2   2    9.59    0.77 
   0   2  -2    9.82    0.76 
  -2  -2  -2  122.15    9.72 
  -2   2   2  123.32    9.72 
   2  -2   2  122.03    9.78 
   2   2  -2  126.53    9.75 
   2   2   2  118.35    9.51 
  -2   2  -2  121.18    9.49 
   2  -2  -2  122.00    9.50 
  -4   2   2  101.04    7.82 
  -4  -2  -2   98.75    7.91 
   4  -2   2   94.36    7.90 
  -4  -2   2  126.21    9.31 
  -4   2  -2  107.85    9.29 
   6  -2   2   13.32    1.12 
   6  -2   2   12.60    1.12 
   6  -2   2   11.88    1.12 
   6   2  -2   14.72    1.15 
  -6  -2  -2   16.27    1.41 
   6   2  -2   13.81    1.10 
   6   2  -2   14.01    1.13 
   6  -2   2   12.83    1.14 
   6  -2   2   13.71    1.11 
   6  -2   2   13.33    1.11 
   6   2  -2   14.34    1.11 
   6   2  -2   14.81    1.11 
   6  -2   2   13.13    1.12 
   6  -2  -2   19.46    1.47 
   6  -2  -2   19.73    1.48 
  -6   2  -2   15.00    1.48 
   6  -2  -2   19.27    1.46 
  -6  -2   2   18.14    1.51 
   6   2   2   18.25    1.50 
  -6   2  -2   16.08    1.49 
  -8   2   2    3.16    0.43 
   8   2  -2    3.79    0.76 
   8   2  -2    4.44    0.43 
   8  -2   2    3.92    0.37 
  -8  -2  -2    3.57    0.46 
   8  -2   2    4.10    0.39 
  -8  -2  -2    3.52    0.40 
   8  -2   2    4.76    0.41 
   8   2  -2    4.65    0.44 
  -8  -2  -2    3.53    0.39 
  -8   2   2    3.82    0.39 
   8   2  -2    4.68    0.42 
  -8   2   2    3.41    0.43 
   8  -2   2    4.08    0.40 
   8   2  -2    4.13    0.38 
   8  -2   2    4.07    0.37 
   8   2  -2    4.17    0.38 
   8  -2   2    3.89    0.41 
   8  -2  -2    3.91    0.38 
  -8   2  -2    3.08    0.36 
   8   2   2    3.30    0.37 
   8   2   2    3.80    0.35 
  -8   2  -2    3.04    0.39 
   8  -2  -2    3.38    0.44 
   8   2   2    3.94    0.37 
   8  -2  -2    4.40    0.35 
  -8  -2   2    2.68    0.39 
   8   2   2    4.17    0.38 
   8   2   2    3.76    0.37 
   8  -2  -2    4.41    0.37 
  -8   2  -2    3.01    0.41 
  -8  -2   2    3.15    0.35 
   8  -2  -2    3.58    0.69 
   8   2   2    4.04    0.40 
  -8   2  -2    2.39    0.81 
  -8   2  -2    2.83    0.34 
 -10  -2  -2    1.65    0.24 
  10  -2   2    1.02    0.19 
  10   2  -2    0.81    0.17 
  10   2  -2    1.34    0.24 
  10   2  -2    0.83    0.68 
  10  -2   2    1.47    0.24 
  10   2  -2    1.17    0.23 
  10   2  -2    0.96    0.20 
 -10   2   2    2.31    0.49 
  10  -2   2    0.85    0.61 
 -10   2   2    1.28    0.21 
  10  -2  -2    0.84    0.22 
  10   2   2    0.65    0.20 
  10   2   2    0.99    0.21 
  10   2   2    1.11    0.21 
  10   2   2    1.09    0.80 
  10  -2  -2    0.93    0.19 
  10  -2  -2    0.98    0.53 
  10   2   2    1.07    0.18 
  12   2  -2    2.12    0.29 
  12  -2   2    2.20    0.28 
  12  -2   2    1.92    1.15 
  12   2  -2    1.98    0.32 
  12  -2   2    2.13    0.28 
  12   2  -2    2.40    0.29 
 -12   2  -2    2.99    0.36 
  12   2   2    2.63    0.38 
  12   2   2    2.60    0.31 
  12  -2  -2    2.61    0.32 
  12   2   2    2.63    0.34 
  12  -2  -2    2.56    1.20 
  12  -2  -2    2.60    0.32 
 -12  -2   2    2.50    0.35 
 -12   2  -2    2.62    0.41 
  14  -2   2    1.75    0.29 
  14   2  -2    1.08    0.21 
  14   2  -2    1.70    0.34 
  14  -2   2    1.11    0.23 
 -14   2   2    0.93    0.21 
  14  -2  -2    1.27    0.24 
  14   2   2    1.24    0.29 
  14   2   2    0.76    0.19 
   1   3  -2   50.43    4.26 
  -1  -3  -2   57.97    4.28 
   1  -3  -2   61.52    4.31 
  -1   3  -2   49.43    4.31 
   1   3   2   52.99    4.32 
  -3  -3  -2   76.25    5.66 
   3  -3   2   65.90    5.68 
  -3   3   2   70.25    5.65 
   3  -3  -2   71.62    5.68 
  -3   3  -2   68.19    5.58 
  -5  -3  -2   13.28    1.15 
   5  -3   2    9.35    0.90 
   5  -3   2   12.33    0.90 
   5  -3   2   10.74    0.88 
  -5  -3  -2   12.89    0.94 
   5  -3   2   11.25    0.89 
   5   3  -2   10.35    0.91 
  -5   3   2   12.09    1.18 
   5   3  -2   11.36    0.89 
   5   3  -2   10.23    0.90 
   5  -3   2    9.91    1.98 
   5  -3   2    9.60    0.89 
   5   3  -2   10.88    0.89 
   5  -3   2    9.34    0.89 
   5   3   2    8.81    0.71 
   5   3   2    8.99    0.71 
   5   3   2    8.54    0.74 
   5   3   2    8.60    0.72 
   5  -3  -2    8.41    0.70 
  -5   3  -2    9.44    0.73 
   5  -3  -2    7.95    1.67 
   5  -3  -2    7.77    0.70 
   5   3   2    8.17    0.72 
   7  -3   2   40.20    3.26 
   7  -3   2   41.59    3.28 
   7   3  -2   41.97    3.47 
   7  -3   2   40.44    3.26 
  -7   3  -2   33.28    3.07 
   7  -3  -2   34.89    2.72 
   7  -3  -2   35.93    2.73 
   7   3   2   31.17    2.71 
   7  -3  -2   35.36    2.75 
   9  -3   2    6.19    0.56 
   9   3  -2    5.51    0.60 
   9   3  -2    5.65    0.60 
   9   3  -2    5.67    1.09 
   9   3  -2    5.76    0.59 
   9   3  -2    5.96    0.58 
  -9   3   2    6.55    0.65 
   9  -3   2    5.94    0.57 
   9  -3   2    5.93    0.56 
   9   3  -2    6.16    0.56 
  -9   3   2    6.10    0.59 
   9  -3   2    6.00    0.55 
   9   3  -2    6.58    0.57 
  -9  -3  -2    6.82    0.60 
  -9   3   2    7.23    0.64 
  -9  -3  -2    7.26    0.67 
   9  -3  -2    5.69    0.49 
   9   3   2    5.57    0.49 
   9  -3  -2    4.86    0.50 
  -9   3  -2    6.53    0.58 
   9  -3  -2    5.69    0.49 
   9   3   2    5.24    0.49 
   9   3   2    4.56    0.50 
   9   3   2    4.50    0.52 
   9  -3  -2    6.41    0.88 
   9   3   2    4.92    0.51 
   9   3   2    4.36    0.52 
 -11   3   2    2.00    0.32 
 -11  -3  -2    2.50    0.31 
 -11   3   2    2.25    0.38 
 -11   3   2    2.54    0.31 
  11  -3   2    2.16    0.92 
  11   3  -2    2.21    0.29 
  11   3  -2    1.93    0.28 
  11  -3   2    2.14    0.28 
 -11  -3  -2    2.64    0.40 
  11  -3   2    2.05    0.27 
  11   3  -2    2.74    0.34 
  11   3  -2    2.66    0.30 
  11  -3   2    2.21    0.31 
  11  -3  -2    2.54    0.29 
  11  -3  -2    2.75    0.33 
  11   3   2    2.27    0.28 
  11   3   2    2.09    0.27 
 -11   3  -2    1.63    0.29 
  11   3   2    2.14    0.31 
 -11   3  -2    2.17    0.39 
  11  -3  -2    1.24    0.72 
 -11   3  -2    2.06    0.33 
 -11  -3   2    2.08    0.31 
  11  -3  -2    2.32    0.28 
  13   3  -2    0.34    0.16 
  13   3  -2    0.29    0.24 
 -13   3   2    0.89    0.27 
  13  -3   2   -0.32    1.54 
  13   3  -2    0.47    0.15 
  13  -3   2    0.42    0.14 
  13  -3   2    0.47    0.14 
  13   3   2    0.25    0.13 
  13  -3  -2    0.39    0.14 
  13  -3  -2    0.26    0.13 
  13   3   2    0.38    0.14 
  13  -3  -2   -0.41    1.70 
  13   3   2    0.32    0.16 
 -13  -3   2    0.66    0.25 
  15  -3   2    1.90    0.28 
  15   3   2    1.69    0.26 
  15  -3  -2    2.15    0.32 
   0  -4   2  158.08   11.38 
   0  -4  -2  133.56   11.35 
   0   4   2  153.74   11.36 
   0   4  -2  135.92   11.37 
   2   4  -2   56.89    5.23 
  -2   4   2   70.01    5.26 
   2   4  -2   62.52    5.30 
  -2  -4  -2   75.61    5.26 
   2   4   2   59.58    4.86 
  -2   4  -2   60.36    4.78 
  -4   4   2   37.95    3.17 
  -4  -4  -2   40.27    3.16 
   4  -4   2   36.33    3.29 
   4  -4  -2   30.22    2.77 
  -4   4  -2   38.50    3.08 
   4  -4  -2   38.20    3.04 
   6   4  -2   11.44    0.92 
  -6  -4  -2   11.01    1.14 
   6   4  -2    9.80    0.96 
   6  -4   2    9.53    0.88 
   6   4  -2   11.33    0.88 
   6  -4   2    8.96    0.88 
   6  -4   2   10.20    0.87 
   6  -4   2    9.93    0.86 
   6   4  -2   11.72    0.90 
  -6   4   2   12.43    0.90 
   6  -4   2    9.30    0.87 
   6   4  -2   12.19    0.88 
   6  -4   2    9.09    0.88 
  -6   4   2   11.94    0.93 
   6  -4  -2   13.93    0.99 
  -6   4  -2   10.36    1.00 
  -6   4  -2   12.40    1.04 
  -6   4  -2   11.01    1.00 
  -6   4  -2   11.48    1.03 
   6  -4  -2   12.14    1.01 
  -6  -4   2   11.44    1.03 
   6  -4  -2   12.49    0.99 
   6  -4  -2   12.13    0.99 
   6  -4  -2   12.95    1.00 
  -6  -4   2   10.69    0.99 
  -6  -4   2   10.65    1.00 
   6  -4  -2   11.63    0.99 
   6  -4  -2   14.06    0.99 
   6   4   2   13.76    0.98 
   8   4  -2    4.14    0.45 
   8   4  -2    3.92    0.43 
   8  -4   2    4.60    0.40 
   8   4  -2    4.03    0.45 
   8   4  -2    4.73    0.41 
   8  -4   2    3.94    0.41 
   8   4  -2    4.26    0.43 
   8   4  -2    5.29    0.94 
   8  -4   2    4.35    0.40 
   8  -4   2    4.85    0.42 
   8   4   2    5.39    0.54 
  -8  -4   2    4.82    0.46 
   8  -4  -2    4.62    0.44 
   8  -4  -2    5.48    0.46 
   8   4   2    4.61    0.47 
   8   4   2    5.46    0.46 
   8  -4  -2    5.34    0.75 
  -8   4  -2    4.63    1.04 
   8   4   2    4.88    0.50 
  -8   4  -2    5.37    0.48 
   8   4   2    5.10    0.48 
   8  -4  -2    4.66    0.44 
   8  -4  -2    3.91    0.45 
   8   4   2    4.66    0.50 
 -10  -4  -2    4.11    0.46 
  10   4  -2    2.99    0.38 
  10   4  -2    3.09    0.34 
  10  -4   2    2.60    0.32 
  10  -4   2    2.52    0.65 
  10   4  -2    2.99    0.38 
  10  -4   2    3.03    0.33 
  10  -4   2    2.60    0.34 
 -10   4   2    3.60    0.46 
 -10   4   2    3.07    0.55 
  10   4  -2    2.83    0.37 
  10   4  -2    2.79    0.48 
  10   4  -2    3.34    0.34 
  10   4   2    3.93    0.43 
  10  -4  -2    4.22    0.39 
  10   4   2    4.00    0.38 
  10   4   2    3.99    0.39 
 -10   4  -2    2.71    0.47 
  10  -4  -2    3.99    0.41 
 -10  -4   2    3.23    0.39 
 -10  -4   2    2.69    0.43 
  10   4   2    3.80    0.44 
  10  -4  -2    3.68    0.85 
  10   4   2    3.99    0.44 
  12  -4   2    0.40    0.13 
  12   4  -2    0.29    0.12 
  12  -4   2    1.19    1.29 
 -12   4   2    0.24    0.14 
  12   4  -2    0.42    0.15 
  12   4  -2    0.47    0.18 
 -12   4   2    0.38    0.20 
  12  -4   2    0.36    0.13 
  12  -4  -2    0.53    1.15 
  12   4   2    0.27    0.12 
  12   4   2    0.48    0.14 
  12  -4  -2    0.21    0.12 
 -12   4  -2    0.52    0.18 
  12  -4  -2    0.33    0.13 
 -12  -4   2    0.27    0.13 
  12   4   2    0.43    0.18 
 -12   4  -2    0.26    0.18 
 -14   4   2    0.30    0.14 
  14   4  -2    1.00    0.24 
  14   4  -2    0.48    0.18 
  14  -4   2    0.74    0.23 
  14   4  -2    0.12    0.19 
  14   4   2    0.16    0.18 
  14  -4  -2    0.44    0.20 
  14   4   2    0.52    0.21 
  14   4   2    0.27    0.18 
  -1  -5  -2   88.01    6.51 
   1  -5   2   88.84    6.53 
   1   5  -2   71.68    6.50 
   1  -5  -2   81.83    6.04 
  -1   5  -2   71.72    6.04 
   3  -5   2    8.49    0.75 
   3  -5   2    9.95    0.79 
  -3   5   2    9.54    0.92 
   3  -5   2    9.68    0.77 
   3   5  -2    9.03    0.74 
   3  -5   2    9.60    0.72 
   3   5  -2   10.62    0.75 
  -3   5   2    9.40    0.76 
  -3   5   2    7.88    0.74 
  -3   5   2    8.80    0.74 
   3   5  -2    8.24    0.75 
   3   5   2    9.21    0.84 
   3   5   2   11.90    0.85 
   3  -5  -2    9.33    0.85 
   3   5   2    9.59    0.83 
  -3   5  -2   11.26    0.84 
  -3   5  -2    9.54    0.85 
   3  -5  -2   10.88    0.82 
  -3   5  -2    9.22    0.84 
  -3  -5   2   10.02    0.83 
   3  -5  -2   11.30    0.83 
   3   5   2   11.88    0.84 
   5  -5   2   23.81    1.87 
  -5   5   2   22.36    2.16 
  -5  -5  -2   23.54    1.92 
  -5  -5  -2   24.16    2.06 
   5  -5   2   23.77    1.88 
   5   5  -2   23.77    1.88 
   5  -5   2   20.15    2.42 
   5  -5   2   25.33    1.89 
   5  -5   2   25.93    1.90 
  -5   5   2   21.31    1.90 
   5  -5  -2   25.36    1.85 
   5  -5  -2   20.96    2.34 
  -5   5  -2   22.02    1.95 
   5  -5  -2   24.92    1.84 
   5  -5  -2   25.32    1.84 
  -5  -5   2   20.43    1.88 
   5  -5  -2   26.12    1.86 
   5  -5  -2   20.97    1.86 
  -5   5  -2   20.69    2.10 
   7   5  -2   13.82    1.25 
   7   5  -2   15.11    1.25 
   7   5  -2   15.91    1.55 
   7  -5   2   13.52    1.24 
   7   5  -2   14.57    1.27 
   7   5  -2   16.09    1.23 
   7  -5   2   16.90    1.23 
   7  -5   2   14.12    1.23 
   7   5  -2   14.48    1.28 
   7   5  -2   16.04    1.23 
   7  -5  -2   14.07    1.35 
   7   5   2   15.81    1.40 
  -7   5  -2   15.68    1.86 
  -7  -5   2   18.81    1.37 
   7   5   2   15.60    1.37 
   7   5   2   18.19    1.36 
   7  -5  -2   17.13    1.35 
   7   5   2   16.48    1.39 
   7  -5  -2   17.56    1.35 
   7   5   2   16.94    1.36 
   9  -5   2    6.03    0.56 
   9   5  -2    6.68    0.61 
   9   5  -2    5.63    1.28 
   9  -5   2    5.57    0.57 
   9  -5   2    6.40    0.56 
  -9  -5  -2    5.32    0.57 
   9   5  -2    6.79    0.57 
   9   5  -2    6.64    0.57 
   9   5  -2    6.99    0.64 
   9   5  -2    6.88    0.60 
  -9   5   2    4.72    0.62 
   9   5  -2    6.72    0.63 
  -9  -5   2    5.94    0.62 
  -9   5  -2    5.26    0.62 
   9  -5  -2    6.07    0.55 
   9   5   2    5.81    0.54 
   9  -5  -2    4.66    0.84 
   9   5   2    7.00    0.59 
  -9   5  -2    5.64    0.55 
   9  -5  -2    5.41    0.52 
   9   5   2    6.22    0.60 
  -9   5  -2    5.86    0.57 
   9   5   2    6.12    0.54 
   9   5   2    6.13    0.60 
   9  -5  -2    5.60    0.54 
   9   5   2    5.83    0.57 
  -9   5  -2    5.90    0.62 
 -11  -5  -2    4.29    0.48 
  11   5  -2    4.41    0.46 
 -11   5   2    4.98    0.49 
  11   5  -2    4.41    0.46 
  11  -5   2    3.03    0.81 
 -11   5   2    4.03    0.54 
 -11   5   2    4.63    0.53 
  11   5  -2    4.75    0.52 
  11  -5   2    5.45    0.47 
  11  -5   2    5.30    0.47 
 -11  -5   2    3.81    0.45 
 -11   5  -2    3.90    0.52 
 -11   5  -2    3.95    0.49 
  11  -5  -2    5.60    1.12 
 -11   5  -2    4.44    0.47 
  13  -5   2    5.08    1.64 
  13   5  -2    5.77    0.55 
  13  -5   2    5.19    0.61 
  13  -5   2    5.44    0.55 
 -13   5   2    6.21    0.72 
 -13   5  -2    5.97    0.70 
  13   5   2    6.69    0.59 
 -13   5  -2    5.82    0.63 
  13  -5  -2    6.22    1.75 
  13  -5  -2    6.05    0.60 
  15   5   2    1.80    0.26 
  15  -5  -2    2.63    0.39 
   0   6  -2   17.48    1.47 
   0  -6   2   19.01    1.45 
  -2   6   2  152.32   11.98 
   2  -6   2  146.49   11.97 
  -2  -6  -2  167.99   12.00 
   2   6  -2  142.71   11.99 
   2  -6  -2  169.97   12.57 
  -2   6  -2  149.65   12.57 
  -4   6   2   22.48    2.00 
   4  -6   2   20.39    2.06 
  -4  -6  -2   24.75    1.79 
  -4   6   2   22.37    1.83 
  -4   6  -2   31.92    2.34 
  -4   6  -2   27.38    2.46 
   4  -6  -2   26.50    2.24 
   6   6  -2   81.56    6.56 
  -6  -6  -2   80.09    6.57 
  -6   6  -2   74.02    6.09 
   8  -6   2    9.98    0.90 
   8   6  -2   11.07    0.98 
   8  -6   2    9.42    0.92 
   8   6  -2   10.91    0.94 
   8  -6   2    9.07    0.91 
  -8  -6  -2   12.48    1.01 
  -8   6   2   11.99    0.94 
   8  -6   2    9.72    0.90 
   8   6  -2   10.25    0.95 
   8   6  -2   11.20    1.45 
  -8   6   2   12.19    0.99 
   8   6  -2   11.34    0.92 
   8   6  -2   10.82    0.96 
  -8   6   2   10.80    0.97 
  -8   6   2   12.39    0.95 
   8  -6  -2   13.29    1.05 
  -8  -6   2   12.64    1.06 
  -8   6  -2   11.20    1.06 
  -8   6  -2   12.29    1.12 
   8   6   2   12.40    1.06 
  -8   6  -2   11.28    1.10 
  -8  -6   2   12.49    1.12 
   8  -6  -2   14.36    1.06 
   8  -6  -2   12.32    1.06 
   8   6   2   12.56    1.11 
   8  -6  -2   12.87    1.06 
   8   6   2   13.44    1.06 
   8   6   2   12.38    1.08 
   8  -6  -2   13.02    1.28 
  10  -6   2    4.86    0.49 
  10   6  -2    6.15    0.52 
  10   6  -2    5.57    0.52 
 -10   6   2    5.78    0.55 
  10   6  -2    5.07    0.56 
  10   6  -2    4.82    0.54 
  10  -6   2    4.70    0.94 
 -10  -6  -2    6.09    0.54 
  10   6  -2    4.85    0.53 
  10   6  -2    4.43    0.55 
  10  -6   2    5.50    0.52 
  10  -6  -2    5.89    0.92 
  10  -6  -2    4.59    0.42 
  10   6   2    3.84    0.41 
  10  -6  -2    4.61    0.41 
  10   6   2    4.05    0.45 
  10   6   2    3.54    0.46 
  10   6   2    4.09    0.41 
  10   6   2    3.49    0.46 
  10   6   2    3.55    0.45 
  12   6  -2    0.56    0.15 
 -12   6   2    0.84    0.23 
  12   6  -2    0.76    0.20 
  12   6  -2    0.70    0.19 
  12  -6   2    0.86    0.18 
  12  -6   2    0.18    0.86 
  12   6  -2    1.03    0.23 
 -12   6   2    0.75    0.23 
  12  -6   2    0.77    0.18 
 -12   6  -2    0.98    0.26 
 -12   6  -2    0.99    0.25 
 -12  -6   2    0.84    0.19 
  12  -6  -2    1.00    0.98 
  12   6   2    0.73    0.20 
  12  -6  -2    0.36    0.15 
  12   6   2    0.65    0.16 
  12   6   2    0.67    0.16 
 -14   6   2    0.57    0.19 
  14  -6   2    0.80    0.24 
  14   6  -2    0.70    0.20 
  14  -6   2   -0.41    2.20 
  14   6  -2    0.84    0.21 
  14   6  -2    1.11    0.23 
  14   6   2    0.96    0.26 
  14   6   2    0.29    0.20 
 -14   6  -2    0.63    0.17 
  14  -6  -2   -0.98    1.97 
  14   6   2    0.60    0.16 
   1   7  -2  277.83   21.89 
   1  -7   2  281.25   21.87 
   1  -7  -2  288.42   21.06 
  -1   7  -2  249.52   21.12 
   1  -7  -2  269.89   21.05 
   3   7  -2   31.26    2.63 
  -3   7   2   34.48    2.69 
  -3   7   2   30.72    2.56 
   3  -7   2   32.85    2.67 
  -3   7  -2   31.96    2.87 
   3   7   2   38.85    2.87 
  -3   7  -2   34.98    3.01 
   3  -7  -2   38.72    3.19 
  -3   7  -2   36.85    2.86 
   5   7  -2   39.76    3.15 
  -5  -7  -2   34.10    3.13 
   5  -7   2   39.03    3.36 
   5  -7  -2   38.70    2.75 
  -5   7  -2   30.14    3.04 
  -7  -7  -2   16.35    1.35 
   7   7  -2   16.42    1.42 
  -7   7   2   15.87    1.40 
  -7   7   2   16.41    1.38 
   7   7  -2   17.29    1.36 
   7  -7   2   17.44    1.37 
   7   7  -2   16.75    1.36 
   7   7  -2   16.94    1.39 
   7  -7   2   16.79    1.34 
  -7  -7  -2   17.49    1.42 
   7   7  -2   16.66    1.38 
   7  -7   2   16.12    1.38 
   7   7  -2   15.37    1.71 
  -7   7   2   16.98    1.37 
   7   7  -2   17.38    1.41 
  -7   7   2   16.56    1.41 
   7  -7   2   15.34    1.35 
  -7  -7   2   19.26    1.39 
   7  -7  -2   16.77    1.38 
  -7   7  -2   17.02    1.38 
   7   7   2   16.38    1.39 
   7  -7  -2   15.81    1.36 
   7   7   2   16.75    1.37 
   7   7   2   16.64    1.41 
  -7   7  -2   18.39    1.43 
   7  -7  -2   15.28    1.38 
  -7   7  -2   17.25    1.40 
  -7   7  -2   17.80    1.43 
   7  -7  -2   15.13    1.38 
   7  -7  -2   15.50    1.36 
   7   7   2   16.71    1.38 
   9  -7   2   10.97    0.93 
   9  -7   2    9.04    0.92 
   9  -7   2   12.08    0.92 
  -9   7   2   10.14    0.99 
  -9  -7  -2   11.73    1.01 
   9   7  -2   11.22    0.99 
  -9   7   2   11.91    0.96 
   9   7  -2   10.86    0.99 
   9   7  -2   10.02    0.95 
   9  -7   2   10.81    0.91 
   9   7  -2   10.55    0.93 
   9   7  -2   11.71    0.95 
  -9   7   2    9.57    0.99 
   9   7  -2   10.34    0.92 
   9   7   2   13.38    1.07 
   9  -7  -2   11.16    1.24 
   9  -7  -2   12.14    0.98 
   9  -7  -2   10.25    1.00 
  -9   7  -2   10.31    1.06 
  -9  -7   2   10.49    1.01 
  -9   7  -2    9.75    1.00 
   9   7   2   13.03    1.00 
   9  -7  -2   11.99    0.99 
  -9   7  -2   10.92    1.03 
   9   7   2   13.09    1.04 
   9   7   2   13.32    1.00 
   9   7   2   12.97    1.07 
  11   7  -2    3.80    0.39 
  11  -7   2    3.44    0.38 
 -11   7   2    2.70    0.42 
  11   7  -2    4.41    0.44 
  11  -7   2    3.85    0.38 
  11  -7   2    2.39    0.74 
 -11   7   2    3.31    0.40 
  11   7  -2    3.75    0.39 
  11   7  -2    3.65    0.44 
  11   7  -2    3.61    0.46 
  11   7  -2    3.90    0.46 
 -11   7   2    2.54    0.45 
 -11   7  -2    3.53    0.40 
 -11   7  -2    3.45    0.44 
  11   7   2    3.46    0.41 
  11  -7  -2    3.86    0.38 
  11  -7  -2    3.99    0.37 
  11   7   2    2.73    0.35 
  11  -7  -2    3.64    1.18 
 -11   7  -2    3.28    0.48 
  11   7   2    3.74    0.41 
  11   7   2    2.93    0.35 
 -11  -7   2    2.44    0.36 
  11   7   2    3.13    0.42 
  11   7   2    2.69    0.40 
  13   7  -2    1.64    0.34 
  13   7  -2    1.78    0.32 
  13  -7   2    0.33    1.42 
  13   7  -2    1.68    0.35 
 -13   7   2    2.36    0.34 
 -13   7   2    2.52    0.33 
  13   7   2    1.93    0.29 
  13  -7  -2    1.88    1.28 
  13   7   2    1.70    0.31 
 -13   7  -2    1.71    0.28 
  13   7   2    1.69    0.31 
 -13   7  -2    2.11    0.35 
  15   7  -2    1.60    0.33 
   0   8  -2    2.06    0.40 
   0  -8   2    1.55    0.13 
   0  -8   2    1.45    0.15 
   0  -8   2    1.49    0.16 
   0  -8   2    1.61    0.12 
   0  -8   2    1.39    0.15 
  -2  -8  -2   11.43    0.98 
  -2   8   2   11.31    0.97 
  -2  -8  -2   13.95    0.99 
   2   8  -2   11.80    0.98 
  -2   8   2   11.75    0.98 
   2   8  -2   12.78    0.99 
   2   8  -2   10.46    0.98 
  -2   8   2   12.87    1.00 
   2   8  -2   12.20    1.08 
   2   8  -2   13.04    0.99 
   2   8  -2   14.17    1.00 
  -2  -8   2   13.47    1.00 
   2   8   2   12.98    1.00 
   2  -8  -2   13.41    1.08 
   2   8   2   11.75    0.99 
  -2   8  -2   11.92    1.00 
  -2   8  -2   12.68    1.00 
   2   8   2   12.80    1.00 
  -2   8  -2   14.37    1.64 
  -2   8  -2   10.95    1.00 
  -2  -8   2   13.49    1.01 
   2  -8  -2   11.12    1.01 
   2   8   2   12.26    1.00 
  -2   8  -2   12.89    1.01 
   4  -8   2    4.99    0.88 
   4   8  -2    4.81    0.46 
   4   8  -2    4.77    0.44 
   4   8  -2    5.32    0.43 
   4  -8   2    5.83    0.42 
  -4   8   2    4.73    0.45 
   4   8  -2    5.43    0.44 
   4  -8   2    4.37    0.42 
   4  -8   2    5.51    0.42 
   4   8  -2    4.78    0.44 
  -4   8  -2    8.87    0.75 
   4  -8  -2    8.39    0.73 
  -4  -8   2    9.37    0.75 
   4   8   2    8.88    0.77 
   4  -8  -2    7.98    0.74 
   4   8   2    8.69    0.81 
  -4   8  -2   10.32    0.75 
   4   8   2    8.86    0.75 
  -4   8  -2   10.67    1.31 
  -4   8  -2    9.64    0.75 
   4   8   2    9.37    0.76 
   4   8   2    8.65    0.75 
   4   8   2    9.82    0.74 
   4  -8  -2    7.85    1.03 
   6  -8   2    7.07    0.69 
   6   8  -2    7.65    0.71 
  -6   8   2    9.55    0.72 
   6   8  -2    7.91    0.75 
   6   8  -2    7.33    0.72 
   6   8  -2    8.30    0.71 
   6  -8   2    8.91    0.73 
   6  -8   2    7.75    0.69 
  -6   8   2   10.10    0.76 
   6   8  -2    7.87    1.09 
   6   8  -2    7.81    0.73 
   6  -8   2    9.03    0.72 
  -6   8   2    9.75    0.77 
   6  -8  -2    9.22    0.74 
   6   8   2    9.05    0.74 
   6  -8  -2    7.41    0.73 
  -6   8  -2    9.54    0.78 
   6   8   2    9.03    0.74 
  -6  -8   2    8.78    0.74 
  -6   8  -2    8.10    0.74 
   6   8   2    8.93    0.76 
   6  -8  -2   10.47    0.77 
   6   8   2    8.74    0.76 
  -6  -8   2    7.94    0.77 
   6  -8  -2    9.28    0.73 
  -6   8  -2    7.95    0.75 
   6   8   2    8.90    0.78 
  -8   8   2    2.38    0.26 
   8   8  -2    2.10    0.31 
   8  -8   2    1.87    0.22 
   8   8  -2    2.05    0.24 
   8   8  -2    1.72    0.24 
   8  -8   2    2.01    0.23 
   8   8  -2    2.06    0.30 
  -8   8   2    2.40    0.28 
   8  -8   2    2.06    0.24 
   8   8  -2    2.07    0.27 
   8   8  -2    2.32    0.28 
  -8  -8  -2    2.77    0.33 
   8  -8   2    1.86    0.26 
  -8   8   2    2.45    0.32 
  -8   8   2    2.48    0.32 
   8  -8   2    1.87    0.24 
   8   8   2    3.44    0.35 
   8  -8  -2    2.56    0.55 
   8   8   2    3.32    0.38 
   8  -8  -2    2.77    0.30 
   8  -8  -2    3.13    0.30 
   8   8   2    3.36    0.32 
   8   8   2    3.09    0.31 
   8  -8  -2    2.64    0.32 
  -8   8  -2    2.81    0.37 
   8   8   2    3.29    0.34 
  -8   8  -2    2.50    0.32 
   8  -8  -2    3.55    0.32 
  -8   8  -2    2.43    0.31 
  -8   8  -2    2.84    0.37 
 -10   8   2   19.10    1.52 
  10   8  -2   15.90    1.45 
  10  -8   2   15.83    1.41 
  10   8  -2   14.83    1.47 
  10  -8   2   17.41    1.41 
  10   8  -2   18.03    1.43 
  10  -8   2   18.53    1.45 
  10   8  -2   15.20    1.48 
  10  -8   2   18.84    1.78 
  10   8   2   12.37    1.23 
  10   8   2   12.72    1.22 
  10  -8  -2   16.53    1.54 
  10   8   2   14.29    1.23 
  10   8   2   13.12    1.19 
  10  -8  -2   14.13    1.16 
  10   8   2   12.55    1.23 
  10   8   2   14.93    1.17 
  10  -8  -2   14.01    1.17 
  12   8  -2    3.52    0.44 
  12   8  -2    3.92    0.39 
  12   8  -2    4.11    0.44 
 -12   8   2    2.50    0.42 
  12  -8   2    3.87    0.38 
  12   8  -2    3.94    0.42 
  12  -8   2    4.50    1.15 
 -12   8   2    2.59    0.37 
  12   8   2    1.77    0.27 
 -12   8  -2    1.96    0.38 
  12   8   2    1.81    0.27 
  12   8   2    2.26    0.33 
 -12   8  -2    2.35    0.35 
  12  -8  -2    2.91    0.99 
  12   8   2    1.61    0.31 
  12  -8  -2    2.59    0.29 
 -14  -8  -2    1.28    0.28 
  14   8  -2    1.26    0.22 
  14  -8   2    1.37    0.24 
  14  -8   2    1.39    1.99 
  14   8  -2    0.89    0.23 
 -14   8   2    0.76    0.20 
  14  -8  -2    1.33    1.84 
 -14   8  -2    1.44    0.25 
  14  -8  -2    1.05    0.23 
 -14  -8   2    1.77    0.35 
   1   9  -2   62.96    5.01 
   1  -9  -2   62.70    4.84 
  -1   9  -2   56.86    4.93 
   1  -9  -2   65.53    4.83 
   3   9  -2   46.45    3.67 
   3   9  -2   45.10    3.77 
   3  -9   2   47.91    3.76 
  -3   9  -2   36.86    3.83 
  -3   9  -2   46.59    3.32 
  -3   9  -2   41.35    3.33 
   5   9  -2   37.64    3.23 
   5  -9   2   39.62    3.37 
   5  -9   2   37.33    3.01 
   5  -9  -2   35.91    3.12 
  -5  -9   2   36.34    2.80 
  -5   9  -2   30.71    3.58 
   5  -9  -2   36.40    2.79 
  -7   9   2   14.61    1.30 
  -7   9   2   13.11    1.27 
   7  -9   2   15.47    1.24 
   7   9  -2   17.36    1.32 
   7   9  -2   17.06    1.34 
   7   9  -2   17.33    1.26 
   7  -9   2   16.07    1.28 
   7   9  -2   17.02    1.28 
   7  -9   2   13.38    1.24 
  -7  -9  -2   13.36    1.24 
   7   9  -2   16.45    1.26 
   7  -9   2   16.13    1.25 
  -7   9   2   13.32    1.30 
  -7   9   2   13.22    1.25 
   7  -9   2   15.84    1.27 
   7   9   2   14.45    1.23 
  -7   9  -2   15.76    1.21 
   7  -9  -2   14.27    1.20 
  -7   9  -2   15.77    1.24 
   7  -9  -2   13.12    1.20 
   7   9   2   13.67    1.18 
   7  -9  -2   13.40    1.33 
  -7   9  -2   15.52    1.20 
   7   9   2   15.44    1.22 
   7  -9  -2   13.05    1.17 
   7  -9  -2   12.97    1.16 
  -7   9  -2   14.15    1.27 
   7   9   2   14.31    1.20 
   7   9   2   14.98    1.19 
   9  -9   2    5.29    0.54 
   9   9  -2    6.69    0.63 
   9   9  -2    6.55    0.60 
   9   9  -2    6.36    0.60 
   9  -9   2    5.79    0.85 
   9  -9   2    5.84    0.54 
   9   9  -2    5.51    0.68 
   9   9  -2    6.04    0.56 
   9   9  -2    6.50    0.57 
   9   9   2    3.67    0.40 
   9   9   2    4.07    0.43 
   9   9   2    3.86    0.46 
   9  -9  -2    3.92    0.40 
   9   9   2    4.09    0.44 
   9  -9  -2    4.24    0.39 
   9   9   2    4.00    0.40 
   9   9   2    4.05    0.48 
   9  -9  -2    3.85    0.73 
  -9   9  -2    4.64    0.51 
  11   9  -2    2.43    0.39 
  11   9  -2    3.01    0.35 
  11   9  -2    2.68    0.37 
  11  -9   2    3.11    0.34 
  11   9  -2    2.75    0.40 
  11  -9   2    4.03    0.89 
  11   9  -2    2.94    0.34 
 -11   9   2    3.51    0.44 
  11   9  -2    2.43    0.39 
 -11   9   2    2.93    0.36 
  11  -9   2    3.35    0.33 
  11   9   2    2.44    0.36 
  11   9   2    2.59    0.31 
  11  -9  -2    2.62    0.30 
  11  -9  -2    2.76    0.71 
  11   9   2    2.91    0.39 
  11   9   2    2.42    0.34 
  11   9   2    2.13    0.35 
  11   9   2    2.52    0.31 
 -13  -9  -2    2.33    0.40 
 -13   9   2    2.94    0.36 
  13  -9   2    2.45    0.32 
  13   9  -2    2.30    0.31 
  13   9  -2    2.90    0.39 
  13  -9   2    2.78    1.35 
 -13   9   2    2.52    0.38 
  13   9  -2    3.21    0.41 
 -13   9  -2    3.32    0.40 
  13   9   2    3.01    0.40 
  13   9   2    2.94    0.34 
  13  -9  -2    4.52    2.00 
 -13   9  -2    2.47    0.42 
  13  -9  -2    3.28    0.37 
 -13  -9   2    2.63    0.45 
  13   9   2    4.15    0.43 
   2  10  -2   35.94    3.00 
   2  10  -2   36.74    2.86 
  -2  10  -2   35.18    3.05 
   2  10   2   38.50    3.05 
   2 -10  -2   38.18    3.07 
  -2  10  -2   42.22    3.06 
   2 -10  -2   39.64    3.05 
  -2  10  -2   39.63    3.25 
   4  10  -2   20.69    1.78 
   4 -10   2   19.54    1.50 
   4  10  -2   20.47    1.51 
   4 -10   2   20.21    1.74 
  -4 -10  -2   16.65    1.50 
  -4  10   2   16.44    1.57 
   4  10   2   18.65    1.51 
  -4  10  -2   18.76    1.54 
  -4  10  -2   16.29    1.51 
   4 -10  -2   21.48    1.74 
  -4  10  -2   13.18    2.80 
  -4 -10   2   21.51    1.54 
   8  10  -2   10.91    0.92 
  -8 -10  -2    9.07    0.84 
   8  10  -2   11.78    0.89 
  -8  10   2    9.01    0.86 
  -8  10   2    9.78    0.88 
   8  10  -2   10.18    0.88 
  -8  10   2   10.07    0.92 
  -8  10   2    9.99    0.91 
   8 -10   2    9.14    0.87 
   8  10  -2   10.50    0.93 
   8 -10   2    9.52    0.86 
   8 -10   2   10.12    0.83 
   8  10  -2    8.53    0.84 
   8 -10   2    9.48    0.83 
   8  10  -2   11.10    0.89 
   8 -10  -2    8.15    0.76 
  -8  10  -2   10.02    0.87 
   8  10   2    9.25    0.81 
  -8  10  -2   10.56    0.83 
   8 -10  -2    8.10    0.97 
   8  10   2    8.52    0.79 
   8  10   2    9.46    0.83 
  -8  10  -2   10.43    0.88 
   8 -10  -2    8.45    0.78 
   8  10   2    8.84    0.79 
   8  10   2    9.22    0.85 
   8 -10  -2    7.78    0.80 
  -8  10  -2    8.63    0.80 
  -8 -10   2   11.07    0.95 
  10 -10   2    1.18    0.49 
  10  10  -2    0.62    0.21 
  10  10  -2    0.59    0.17 
  10  10  -2    0.71    0.16 
  10 -10   2    1.17    0.17 
  10  10  -2    0.72    0.21 
  10  10  -2    0.91    0.21 
  10  10  -2    0.58    0.18 
  10 -10   2    0.93    0.18 
  10 -10  -2    1.07    0.50 
  10  10   2    2.05    0.34 
  10  10   2    2.16    0.28 
  10  10   2    2.40    0.33 
  10  10   2    1.97    0.33 
  10  10   2    2.09    0.30 
 -10 -10   2    1.27    0.28 
  10 -10  -2    1.65    0.23 
  10  10   2    2.12    0.27 
 -10  10  -2    1.88    0.35 
 -10  10  -2    2.27    0.38 
  12  10  -2    3.84    0.43 
  12  10  -2    3.14    0.38 
  12  10  -2    3.26    0.42 
  12  10  -2    2.88    0.43 
 -12  10   2    3.84    0.55 
 -12  10   2    3.76    0.47 
 -12  10   2    4.01    0.47 
  12 -10   2    3.91    1.02 
  12 -10   2    3.84    0.38 
  12 -10  -2    4.17    0.42 
 -12  10  -2    4.04    0.52 
  12  10   2    3.59    0.48 
  12  10   2    3.93    0.45 
  12  10   2    3.96    0.42 
  12 -10  -2    4.45    1.15 
  12  10   2    3.64    0.45 
  12  10   2    3.68    0.48 
 -12  10  -2    4.41    0.50 
  14 -10   2    0.67    0.18 
  14 -10   2   -1.52    2.77 
 -14  10   2    0.85    0.24 
  14  10  -2    0.48    0.15 
  14  10  -2    0.88    0.24 
  14 -10  -2    0.64    0.18 
  14  10   2    0.47    0.15 
  14  10   2    0.56    0.21 
 -14  10  -2    0.65    0.21 
 -14 -10   2    0.93    0.40 
   1  11   2   17.31    1.28 
  -1  11  -2   14.99    1.28 
  -3  11   2    3.72    0.32 
   3  11  -2    3.86    0.33 
  -3  11   2    3.40    0.34 
   3  11  -2    3.38    0.32 
   3  11  -2    3.11    0.67 
   3  11  -2    3.52    0.34 
   3 -11   2    3.94    0.30 
   3 -11   2    4.36    0.68 
   3  11  -2    3.42    0.33 
  -3  11   2    3.86    0.32 
   3  11  -2    3.61    0.32 
   3  11   2    3.45    0.32 
   3 -11  -2    3.20    0.29 
   3  11   2    3.64    0.33 
   3  11   2    4.03    0.31 
  -3  11  -2    3.34    0.33 
   3  11   2    3.58    0.32 
  -3  11  -2    2.98    0.41 
   3 -11  -2    3.46    0.53 
  -3  11  -2    3.85    0.32 
  -3  11  -2    3.68    0.32 
   3  11   2    3.48    0.31 
   3  11   2    4.14    0.94 
  -3  11  -2    3.28    0.31 
   5  11  -2   14.91    1.21 
   5  11  -2   15.08    1.22 
   5  11  -2   14.46    1.21 
   5 -11   2   12.85    1.63 
   5  11  -2   15.13    1.23 
   5  11  -2   14.58    1.24 
   5 -11   2   13.99    1.24 
  -5 -11  -2   17.14    1.21 
  -5  11   2   15.40    1.24 
   5 -11   2   14.20    1.23 
  -5 -11   2   16.92    1.39 
  -5  11  -2   17.33    1.41 
  -5  11  -2   17.06    1.43 
  -5  11  -2   17.03    1.41 
  -5 -11   2   16.18    1.40 
   5 -11  -2   20.73    1.79 
  -7  11   2    3.04    0.36 
  -7  11   2    3.21    0.33 
  -7 -11  -2    2.34    0.28 
   7  11  -2    3.51    0.34 
  -7  11   2    2.46    0.37 
  -7  11   2    2.74    0.31 
   7 -11   2    2.60    0.29 
   7  11  -2    3.51    0.31 
   7 -11   2    2.66    0.28 
   7  11  -2    3.15    0.30 
   7  11  -2    3.25    0.39 
   7  11  -2    3.60    0.33 
  -7  11  -2    2.11    0.25 
   7 -11  -2    2.27    0.33 
   7  11   2    2.63    0.26 
   7 -11  -2    2.30    0.43 
  -7  11  -2    2.04    0.26 
  -7 -11   2    1.86    0.25 
   7  11   2    2.98    0.30 
  -7  11  -2    2.14    0.30 
   7  11   2    2.34    0.25 
  -7  11  -2    2.08    0.30 
   7  11   2    2.78    0.39 
   9  11  -2    9.60    1.01 
   9  11  -2   10.42    1.00 
  -9  11   2   11.89    0.98 
   9 -11   2   12.71    0.97 
   9 -11   2   12.08    1.24 
  -9  11   2   10.93    1.00 
   9  11  -2   10.99    0.94 
   9  11  -2    9.86    0.97 
   9  11  -2    9.43    0.93 
  -9  11   2   10.98    0.96 
   9 -11   2   10.95    0.96 
   9  11   2    9.39    0.91 
  -9  11  -2   11.92    0.99 
   9 -11  -2   10.01    0.91 
  -9  11  -2   11.63    0.93 
  -9  11  -2   11.69    0.92 
   9  11   2    9.01    0.88 
   9  11   2    9.63    0.97 
   9  11   2   11.77    0.98 
   9 -11  -2   10.05    0.88 
   9  11   2    9.04    0.93 
   9 -11  -2    8.92    1.10 
  -9 -11   2    9.52    0.89 
  11  11  -2    3.42    0.39 
  11 -11   2    3.89    0.38 
  11  11  -2    3.03    0.44 
  11  11  -2    3.52    0.44 
  11  11  -2    3.65    0.43 
  11  11  -2    3.31    0.47 
  11 -11   2    5.63    1.15 
 -11  11   2    4.62    0.46 
  11  11   2    3.28    0.42 
  11  11   2    3.47    0.37 
  11 -11  -2    3.30    0.36 
  11  11   2    2.56    0.59 
  11  11   2    3.46    0.39 
  11  11   2    3.30    0.42 
  11 -11  -2    4.63    1.02 
  11  11   2    3.26    0.45 
 -13 -11  -2    1.82    0.35 
  13  11  -2    1.83    0.27 
 -13  11   2    2.34    0.33 
  13  11  -2    2.09    0.35 
  13 -11   2    0.69    1.00 
  13 -11   2    2.05    0.28 
 -13  11   2    1.95    0.33 
  13  11   2    2.66    0.40 
 -13  11  -2    1.93    0.35 
  13 -11  -2    2.10    0.29 
  13  11   2    1.84    0.26 
 -13  11  -2    1.64    0.30 
 -13 -11   2    1.83    0.36 
  13 -11  -2    1.77    1.04 
   0 -12   2   11.18    0.96 
   0 -12   2   11.15    0.96 
   0  12  -2   13.29    0.93 
   0 -12  -2   11.38    0.96 
   0  12  -2   11.46    0.93 
  -2  12  -2   21.15    1.73 
  -2  12  -2   21.34    1.73 
  -2  12  -2   23.29    1.76 
   4 -12   2   22.93    2.01 
  -4 -12  -2   22.59    1.79 
  -4  12   2   23.49    1.83 
   4  12  -2   21.35    1.80 
   4 -12  -2   22.89    1.81 
   4 -12  -2   22.68    1.94 
  -4 -12   2   23.65    1.77 
   4  12   2   21.52    1.76 
  -4  12  -2   18.64    1.76 
  -4  12  -2   23.14    1.80 
  -6 -12  -2   27.92    2.28 
  -6  12   2   28.72    2.33 
   6  12  -2   28.29    2.29 
   6  12  -2   29.56    2.30 
  -6 -12   2   28.44    2.26 
  -6  12  -2   31.73    2.30 
   6 -12  -2   23.99    2.33 
   8  12  -2   11.12    1.04 
   8  12  -2   10.48    1.02 
   8  12  -2   10.98    1.08 
  -8  12   2   13.13    1.03 
   8 -12   2   12.16    1.04 
   8  12  -2   10.61    1.03 
   8  12  -2   10.72    1.06 
  -8  12   2   14.10    1.11 
  -8  12   2   12.79    1.04 
   8 -12   2   12.72    0.99 
   8  12  -2   11.94    1.01 
   8  12   2    9.05    0.84 
   8  12   2    9.24    0.86 
   8  12   2    9.55    0.84 
   8 -12  -2   11.58    1.06 
   8 -12  -2   10.00    0.82 
   8  12   2    9.60    0.90 
   8  12   2    9.57    0.88 
  10  12  -2   12.79    1.08 
  10  12  -2   12.18    1.12 
  10 -12   2   12.56    1.11 
  10 -12   2   12.61    1.06 
  10  12  -2   12.25    1.18 
  10 -12   2   13.50    1.39 
 -10  12   2   14.48    1.20 
 -10  12   2   13.80    1.20 
  10  12  -2   11.83    1.15 
  10  12  -2   12.10    1.11 
 -10  12   2   11.90    1.11 
  10  12  -2   11.88    1.12 
  10  12   2   10.85    1.08 
  10 -12  -2   12.04    0.98 
  10  12   2   10.72    1.02 
  10  12   2   11.22    1.00 
  10  12   2   10.59    1.01 
 -10  12  -2   13.41    1.05 
  10  12   2   10.72    1.04 
 -10  12  -2   14.08    1.12 
  10  12   2   10.33    1.06 
  10 -12  -2   11.91    1.32 
  10 -12  -2   11.15    1.01 
 -12  12   2    5.22    0.59 
 -12 -12  -2    5.53    0.59 
  12 -12   2    4.17    0.94 
 -12  12   2    4.80    0.53 
 -12  12   2    4.96    0.58 
  12  12  -2    5.31    0.51 
  12  12  -2    4.60    0.57 
  12 -12   2    5.81    0.51 
  12  12  -2    4.67    0.55 
  12  12   2    3.43    0.43 
  12  12   2    3.50    0.38 
  12 -12  -2    4.04    1.10 
  12 -12  -2    3.95    0.39 
  12  12   2    3.43    0.46 
  12  12   2    2.74    0.43 
  14  12  -2    0.61    0.16 
 -14  12   2    0.43    0.16 
  14  12  -2    0.58    0.21 
 -14  12  -2    0.61    0.17 
  14  12   2    0.56    0.20 
  14  12   2    0.92    0.24 
  14 -12  -2    0.68    0.16 
   1  13  -2    5.09    0.42 
   1  13  -2    5.65    0.42 
  -1  13   2    5.17    0.41 
  -1  13   2    5.30    0.41 
   1  13  -2    4.80    0.42 
   1  13  -2    4.29    0.42 
   1  13   2    4.07    0.32 
   1  13   2    3.81    0.32 
  -1  13  -2    3.91    0.32 
  -1  13  -2    3.67    0.33 
   3  13  -2   20.62    1.68 
  -3  13   2   16.37    1.66 
   3 -13   2   22.38    1.72 
   3  13  -2   22.06    1.63 
  -3  13  -2   16.26    1.31 
   3  13   2   16.15    1.31 
  -3  13  -2   16.70    1.33 
   3  13   2   16.33    1.31 
   3 -13  -2   17.88    1.40 
   3  13   2   15.36    1.31 
   3 -13  -2   15.84    1.33 
  -3  13  -2   16.10    1.34 
   3  13   2   15.74    1.31 
  -5 -13  -2   12.71    1.22 
  -5  13   2   14.07    1.21 
   5  13  -2   14.72    1.20 
   5 -13   2   15.09    1.24 
  -5  13   2   13.70    1.19 
  -5  13   2   12.53    1.22 
   5 -13   2   14.44    1.21 
   5  13  -2   16.31    1.23 
   5  13  -2   16.32    1.22 
   5  13  -2   15.51    1.20 
   5  13  -2   16.91    1.25 
   5 -13   2   14.28    1.22 
   5  13   2   17.37    1.24 
   5 -13  -2   12.39    1.22 
   5 -13  -2   12.34    1.23 
  -5  13  -2   15.79    1.23 
   5  13   2   16.54    1.26 
   5  13   2   15.62    1.22 
  -5  13  -2   16.62    1.23 
  -5 -13   2   13.59    1.20 
  -5  13  -2   13.98    1.24 
  -5  13  -2   15.51    1.22 
   5 -13  -2   13.20    1.27 
   5 -13  -2   16.55    1.59 
   5  13   2   16.39    1.22 
  -5 -13   2   12.89    1.24 
   7  13  -2   18.03    1.40 
   7 -13   2   17.39    1.40 
   7  13  -2   18.05    1.42 
  -7  13   2   15.26    1.40 
   7 -13   2   17.24    1.34 
   7  13  -2   17.84    1.37 
  -7  13   2   14.00    1.36 
   7 -13   2   15.72    1.37 
  -7  13   2   13.78    1.37 
   7  13  -2   18.20    1.36 
   7  13  -2   17.59    1.38 
  -7  13   2   14.10    1.41 
  -7 -13  -2   16.24    1.40 
   7  13  -2   17.82    1.46 
   7  13   2   11.54    1.05 
   7 -13  -2   11.59    1.06 
   7 -13  -2   11.71    1.05 
  -7  13  -2   12.47    1.09 
  -7  13  -2   14.04    1.06 
  -7  13  -2   13.85    1.12 
   7  13   2   10.67    1.03 
   7 -13  -2   10.15    1.16 
   7  13   2   12.27    1.09 
   7  13   2   12.59    1.07 
   7  13   2   12.31    1.04 
   7 -13  -2   11.29    1.01 
  -7 -13   2   14.47    1.05 
  -7  13  -2   14.34    1.08 
   9  13  -2   11.43    1.02 
   9 -13   2   11.59    0.95 
   9 -13   2   13.14    1.26 
   9  13  -2   12.02    0.98 
  -9 -13  -2   10.43    1.03 
  -9  13   2    9.13    0.97 
   9  13  -2   11.70    1.01 
  -9  13   2   10.83    1.05 
  -9  13   2    9.93    1.05 
   9  13  -2   11.56    0.99 
   9 -13   2   12.62    0.98 
   9  13  -2   11.63    1.08 
   9 -13  -2    5.83    0.47 
   9  13   2    5.07    0.51 
   9  13   2    4.44    0.52 
   9  13   2    4.85    0.58 
   9  13   2    4.67    0.51 
   9  13   2    5.05    0.49 
  11  13  -2    1.82    0.34 
  11  13  -2    1.52    0.23 
  11  13  -2    1.72    0.29 
  11 -13   2    1.73    0.23 
 -11  13   2    2.03    0.35 
 -11  13   2    1.47    0.26 
  11 -13   2    1.54    0.75 
  11  13  -2    1.41    0.32 
  11 -13   2    1.92    0.34 
 -11  13   2    1.79    0.34 
 -11 -13  -2    1.90    0.32 
  11  13  -2    1.45    0.33 
 -11 -13   2    1.83    0.32 
  11  13   2    1.56    0.30 
  11 -13  -2    1.16    0.21 
 -11  13  -2    1.71    0.26 
  11  13   2    0.99    0.19 
  11 -13  -2    1.04    0.72 
  11  13   2    1.11    0.28 
  11  13   2    1.33    0.26 
  11  13   2    1.17    0.30 
  13  13  -2    0.78    0.23 
 -13  13   2    0.62    0.23 
  13  13  -2    0.44    0.14 
  13 -13   2    0.43    0.17 
  13 -13   2    0.64    0.95 
 -13  13   2    0.72    0.22 
 -13 -13  -2    0.96    0.30 
  13  13  -2    0.45    0.20 
  13 -13  -2    0.91    0.23 
  13  13   2    1.23    0.26 
 -13  13  -2    0.69    0.26 
 -13 -13   2    0.49    0.24 
  13 -13  -2    0.75    1.18 
  13  13   2    0.98    0.19 
  13  13   2    1.65    0.33 
   0 -14   2    4.83    0.42 
   0 -14   2    4.75    0.42 
   0 -14   2    4.43    0.44 
   2 -14   2  113.97    8.94 
   4 -14   2   56.15    4.54 
   4 -14  -2   56.33    4.36 
   4 -14  -2   51.47    4.28 
   6  14  -2    8.64    0.74 
  -6  14   2    6.42    0.65 
  -6  14   2    7.34    0.67 
   6 -14   2    7.64    0.68 
  -6 -14  -2    6.49    0.66 
   6  14  -2    8.23    0.68 
   6  14  -2    7.68    0.70 
   6 -14   2    7.74    0.67 
   6  14  -2    7.58    0.66 
  -6  14   2    6.80    0.64 
  -6  14   2    7.22    0.70 
   6 -14  -2    5.30    0.62 
   6  14   2    4.93    0.54 
   6  14   2    5.43    0.52 
  -6  14  -2    6.77    0.53 
   6  14   2    5.30    0.53 
   6 -14  -2    5.24    0.49 
   6  14   2    4.99    0.57 
   6 -14  -2    6.63    0.55 
   6 -14  -2    6.06    0.56 
  -6  14  -2    6.42    0.59 
  -6  14  -2    6.64    0.55 
   8  14  -2    1.68    0.27 
   8  14  -2    1.38    0.20 
   8 -14   2    1.57    0.43 
  -8  14   2    0.88    0.24 
   8 -14   2    1.52    0.17 
  -8  14   2    1.06    0.24 
   8  14  -2    1.67    0.24 
   8  14  -2    1.48    0.24 
   8 -14   2    1.34    0.21 
   8  14  -2    1.53    0.29 
   8 -14   2    1.26    0.23 
   8  14   2    0.82    0.16 
   8 -14  -2    0.53    0.32 
  -8  14  -2    1.02    0.22 
   8 -14  -2    0.77    0.13 
  -8  14  -2    1.33    0.28 
   8 -14  -2    0.56    0.18 
   8  14   2    0.74    0.18 
  -8 -14   2    1.37    0.27 
   8 -14  -2    0.84    0.18 
   8  14   2    0.83    0.21 
   8  14   2    0.66    0.18 
  10  14  -2    5.51    0.58 
  10  14  -2    5.55    0.53 
  10  14  -2    5.94    0.56 
 -10  14   2    4.24    0.57 
  10 -14   2    4.03    0.50 
  10  14  -2    5.73    0.61 
 -10  14   2    3.62    0.54 
 -10  14   2    4.48    0.51 
  10 -14   2    5.48    0.92 
  10  14  -2    5.52    0.49 
  10 -14   2    4.69    0.46 
  10  14   2    5.72    0.55 
 -10  14  -2    5.40    0.54 
 -10 -14   2    5.32    0.59 
  10  14   2    5.44    0.59 
  10  14   2    5.13    0.50 
 -10  14  -2    5.25    0.53 
  10 -14  -2    5.06    0.48 
  10 -14  -2    4.20    0.85 
  10  14   2    5.28    0.56 
  10  14   2    5.19    0.60 
 -10  14  -2    4.10    0.56 
 -10  14  -2    4.87    0.60 
  12  14  -2    4.18    0.56 
  12  14  -2    3.48    0.45 
  12  14  -2    3.54    0.40 
 -12  14   2    3.71    0.48 
  12  14  -2    3.02    0.63 
 -12  14   2    3.63    0.47 
 -12  14   2    4.06    0.44 
  12 -14   2    3.09    0.91 
 -12 -14  -2    4.51    0.64 
  12  14   2    3.10    0.45 
 -12  14  -2    4.08    0.56 
 -12  14  -2    3.94    0.50 
 -12  14  -2    4.01    0.42 
  12  14   2    3.66    0.48 
  12  14   2    3.23    0.43 
  12  14   2    3.35    0.38 
  12  14   2    3.36    0.64 
  12 -14  -2    2.95    0.83 
 -14  14   2    0.13    0.16 
  14  14  -2    0.09    0.18 
  14  14  -2    0.02    0.10 
  14  14   2    0.13    0.21 
 -14  14  -2    0.13    0.16 
  14  14   2    0.14    0.11 
   1  15  -2    8.84    0.70 
  -1  15   2    9.87    0.70 
   1  15  -2    8.88    0.72 
   1  15  -2    8.55    0.71 
   1  15  -2    7.69    0.70 
   1  15   2   11.03    0.88 
   1  15   2   11.11    0.89 
   1  15   2   11.10    0.89 
   3  15  -2    5.23    0.53 
  -3  15   2    6.86    0.53 
   3 -15   2    5.76    0.57 
   3  15  -2    6.77    0.55 
   3  15  -2    6.68    0.55 
  -3  15   2    6.73    0.57 
   3 -15   2    7.09    0.66 
   3  15  -2    6.19    0.56 
  -3  15  -2    8.50    0.79 
  -3  15  -2    8.88    0.75 
   3 -15  -2    9.37    0.77 
  -3 -15   2    8.18    0.76 
   3  15   2   11.26    0.78 
  -3 -15   2   10.25    0.81 
  -3  15  -2    7.85    0.74 
   5 -15   2   13.51    1.03 
  -5 -15  -2   10.97    1.08 
  -5  15   2   12.43    1.05 
  -5  15   2   12.76    1.07 
   5 -15   2   15.07    1.40 
  -5  15   2   11.87    1.08 
   5  15  -2   14.85    1.08 
   5  15  -2   13.20    1.06 
   5 -15   2   11.47    1.08 
  -5  15  -2   10.89    1.08 
   5  15   2   14.26    1.10 
   5 -15  -2   12.45    1.11 
   5 -15  -2   14.20    1.38 
   5  15   2   13.58    1.06 
  -5  15  -2   12.53    1.06 
  -5  15  -2   12.36    1.06 
  -5  15  -2   11.61    1.07 
   5 -15  -2   13.56    1.13 
  -7  15   2    4.84    0.55 
   7 -15   2    5.93    0.56 
   7  15  -2    7.06    0.68 
   7 -15   2    6.14    0.59 
   7 -15   2    6.57    0.52 
   7  15  -2    6.31    0.55 
   7  15  -2    6.80    0.58 
  -7  15   2    4.87    0.54 
   7  15  -2    7.14    0.60 
  -7  15   2    5.03    0.58 
   7 -15   2    5.86    0.70 
  -7  15   2    5.02    0.61 
   7  15  -2    7.07    0.63 
  -7  15  -2    6.09    0.57 
   7  15   2    4.83    0.49 
  -7 -15   2    6.16    0.54 
   7  15   2    4.56    0.46 
   7  15   2    5.24    0.53 
   7  15   2    4.79    0.49 
  -7  15  -2    4.93    0.52 
   7 -15  -2    4.34    0.62 
  -7  15  -2    6.02    0.49 
   7 -15  -2    4.42    0.50 
   7 -15  -2    3.93    0.47 
   7 -15  -2    4.79    0.43 
  -9  15   2    5.50    0.68 
   9 -15   2    7.67    0.92 
   9  15  -2    7.19    0.73 
   9  15  -2    7.21    0.67 
  -9  15   2    5.17    0.64 
   9  15  -2    7.84    0.70 
  -9 -15  -2    6.22    0.66 
   9  15  -2    7.08    0.61 
  -9  15   2    6.31    0.62 
   9  15  -2    7.37    0.66 
  -9  15   2    5.90    0.62 
   9 -15   2    6.79    0.65 
   9 -15   2    5.55    0.59 
  -9  15  -2    7.37    0.77 
   9  15   2    7.40    0.74 
   9  15   2    8.27    0.71 
  -9  15  -2    7.70    0.70 
   9 -15  -2    5.75    0.91 
   9  15   2    7.27    0.71 
   9  15   2    7.89    0.68 
   9  15   2    7.59    0.79 
  -9 -15   2    6.64    0.72 
  -9  15  -2    6.88    0.74 
   9 -15  -2    6.81    0.64 
  -9  15  -2    8.26    0.72 
  11 -15   2    2.19    0.23 
  11 -15   2    1.67    0.26 
 -11 -15  -2    0.89    0.27 
 -11  15   2    1.32    0.32 
 -11  15   2    1.66    0.26 
  11  15  -2    1.93    0.36 
  11  15  -2    1.44    0.23 
 -11  15   2    1.15    0.29 
  11  15  -2    1.59    0.29 
  11  15  -2    1.53    0.33 
  11 -15   2    1.17    0.56 
  11  15  -2    1.72    0.34 
  11  15   2    1.62    0.30 
 -11  15  -2    1.78    0.28 
  11  15   2    1.39    0.32 
  11  15   2    1.33    0.22 
 -11  15  -2    1.83    0.35 
  11 -15  -2    1.61    0.22 
 -11  15  -2    2.05    0.35 
 -11 -15   2    1.34    0.30 
  11  15   2    1.69    0.30 
  11 -15  -2    1.58    0.73 
  11 -15  -2    1.23    0.24 
  11  15   2    1.77    0.32 
 -13 -15  -2    1.54    0.28 
 -13  15   2    0.62    0.22 
  13  15  -2    1.03    0.19 
  13  15  -2    1.00    0.28 
  13  15  -2    0.96    0.26 
  13 -15   2    1.36    0.19 
  13  15   2    1.26    0.31 
  13  15   2    1.00    0.20 
 -13 -15   2    1.47    0.33 
 -13  15  -2    1.02    0.25 
 -13  15  -2    1.67    0.28 
   0 -16   2    4.23    0.38 
   0 -16   2    4.40    0.38 
   0 -16  -2    3.66    0.36 
   0 -16  -2    3.14    0.36 
   0  16  -2    4.17    0.33 
   2  16  -2    2.04    0.19 
  -2  16   2    2.22    0.19 
  -2 -16  -2    2.12    0.21 
  -2  16   2    1.87    0.17 
  -2  16   2    2.12    0.17 
   2  16  -2    1.87    0.20 
   2 -16   2    1.70    0.21 
   2 -16   2    1.79    0.23 
  -2  16   2    2.15    0.18 
  -2  16   2    2.19    0.28 
   2  16  -2    1.77    0.19 
   2 -16   2    1.66    0.22 
  -2 -16  -2    1.72    0.22 
   2  16  -2    1.75    0.19 
  -2  16  -2    2.18    0.24 
   2 -16  -2    2.12    0.25 
   2  16   2    2.07    0.20 
   2 -16  -2    2.02    0.22 
   2 -16  -2    2.06    0.24 
  -2  16  -2    2.21    0.20 
  -2  16  -2    2.44    0.21 
  -2 -16   2    2.20    0.23 
  -2 -16   2    1.89    0.23 
  -2 -16   2    1.85    0.24 
  -2  16  -2    1.80    0.19 
  -2  16  -2    2.31    0.22 
   4 -16   2   16.26    1.38 
   4  16  -2   15.24    1.25 
  -4  16   2   16.38    1.23 
  -4  16   2   15.02    1.26 
  -4  16   2   16.59    1.24 
   4 -16   2   14.14    1.20 
   4  16  -2   14.77    1.27 
   4  16  -2   14.13    1.24 
   4  16  -2   14.66    1.24 
   4 -16  -2   13.01    1.20 
   4 -16  -2   14.02    1.11 
   4 -16  -2   12.47    1.05 
   4  16   2   13.22    1.10 
  -4  16  -2   13.72    1.09 
   4  16   2   12.95    1.09 
   4  16   2   13.37    1.09 
  -4  16  -2   13.52    1.08 
   4  16   2   11.84    1.10 
  -4  16  -2   13.19    1.12 
  -4  16  -2   13.85    1.08 
  -6  16   2    2.87    0.29 
   6  16  -2    2.42    0.32 
   6  16  -2    2.51    0.31 
  -6 -16  -2    2.61    0.33 
   6  16  -2    2.33    0.29 
   6  16  -2    2.28    0.27 
  -6  16   2    2.61    0.30 
   6 -16   2    3.18    0.25 
  -6  16   2    3.04    0.36 
   6  16   2    1.82    0.27 
   6 -16  -2    1.95    0.37 
   6 -16  -2    1.69    0.18 
   6  16   2    1.69    0.24 
   6 -16  -2    2.23    0.28 
   6  16   2    1.66    0.23 
   6  16   2    1.71    0.22 
  -8 -16  -2    5.12    0.50 
   8  16  -2    4.13    0.46 
   8 -16   2    4.85    0.66 
   8  16  -2    4.19    0.53 
  -8  16   2    4.01    0.44 
   8  16  -2    4.33    0.47 
  -8  16   2    3.78    0.54 
   8 -16   2    4.52    0.40 
   8 -16   2    5.86    0.67 
   8  16  -2    4.24    0.43 
  -8  16   2    4.37    0.49 
   8  16  -2    4.08    0.50 
  -8  16   2    3.93    0.51 
   8  16   2    2.41    0.33 
   8 -16  -2    1.96    0.25 
   8 -16  -2    2.77    0.36 
   8 -16  -2    2.42    0.54 
   8  16   2    2.66    0.36 
  -8 -16   2    3.45    0.55 
   8  16   2    2.61    0.33 
 -10  16   2    1.95    0.29 
 -10  16   2    1.80    0.34 
  10 -16   2    2.26    0.57 
 -10 -16  -2    1.48    0.31 
  10 -16   2    2.25    0.30 
 -10  16   2    1.69    0.36 
 -10  16  -2    2.70    0.32 
  10  16   2    2.27    0.40 
  10 -16  -2    2.04    0.24 
  10 -16  -2    1.42    0.27 
  10 -16  -2    1.62    0.56 
  10  16   2    2.34    0.33 
  10  16   2    1.91    0.32 
 -10 -16   2    2.56    0.37 
  10  16   2    2.09    0.27 
 -10  16  -2    2.30    0.39 
  10  16   2    1.75    0.35 
 -10  16  -2    1.78    0.34 
  12 -16   2    0.28    0.71 
  12  16  -2   -0.01    0.16 
  12  16  -2    0.40    0.13 
  12  16  -2    0.32    0.17 
 -12 -16  -2    0.61    0.22 
 -12  16   2    0.43    0.19 
  12 -16   2    0.39    0.13 
  12  16  -2    0.33    0.21 
  12  16  -2    0.44    0.19 
 -12  16   2    0.59    0.16 
  12  16   2    0.80    0.22 
  12 -16  -2    0.21    0.72 
  12  16   2    0.50    0.14 
 -12  16  -2    0.50    0.16 
  12  16   2    0.28    0.22 
 -12  16  -2    0.27    0.18 
  12 -16  -2    0.53    0.12 
 -12  16  -2    0.62    0.23 
 -12 -16   2    0.44    0.22 
  12  16   2    0.64    0.24 
  12  16   2    0.38    0.20 
  -1 -17  -2    8.23    0.69 
  -1 -17  -2    8.19    0.69 
   1  17  -2    6.91    0.65 
   1  17  -2    8.17    0.66 
   1 -17   2    8.20    0.69 
   1  17  -2    8.42    0.65 
   1  17  -2    8.01    0.66 
  -1  17  -2    7.68    0.65 
  -1  17  -2    8.12    0.67 
  -1  17  -2    9.42    0.67 
   1 -17  -2    8.24    0.71 
   1 -17  -2    8.53    0.70 
  -1  17  -2    6.96    0.69 
  -1 -17   2    6.86    0.71 
  -1  17  -2    8.14    0.65 
   1 -17  -2    8.79    0.71 
   1  17   2    8.96    0.66 
   3  17  -2   10.14    0.90 
   3 -17   2   10.40    0.88 
  -3  17   2   12.44    0.90 
   3  17  -2   10.15    0.92 
   3  17  -2    9.83    0.90 
  -3  17   2   10.51    0.88 
   3 -17   2   10.06    0.93 
   3 -17   2   13.01    0.91 
   3 -17   2   12.56    0.95 
  -3  17   2   10.16    0.93 
   3  17  -2   10.83    0.91 
  -3  17  -2   12.35    1.06 
   3 -17  -2   13.91    1.11 
  -3 -17   2   11.84    1.06 
   3  17   2   14.66    1.08 
  -3 -17   2   12.56    1.12 
   3  17   2   14.76    1.07 
  -3 -17   2   10.88    1.08 
  -3  17  -2   12.21    1.06 
   3 -17  -2   11.85    1.08 
  -3  17  -2   13.04    1.12 
  -3  17  -2   12.46    1.07 
   3  17   2   14.92    1.10 
   3 -17  -2   14.29    1.12 
   3  17   2   14.55    1.09 
  -5  17   2   21.40    1.83 
  -5  17   2   21.99    1.85 
  -5 -17  -2   19.06    1.85 
   5 -17   2   23.64    1.87 
   5  17  -2   26.48    1.83 
   5 -17   2   21.58    1.83 
  -5  17   2   22.07    1.82 
   5 -17   2   24.80    1.88 
   5 -17   2   22.07    1.85 
   5 -17  -2   20.20    1.89 
  -5 -17   2   22.37    1.70 
   5 -17  -2   18.61    1.72 
   5  17   2   21.67    1.74 
   5 -17  -2   19.55    1.74 
  -5  17  -2   23.63    1.72 
   5 -17  -2   18.05    1.73 
   5  17   2   22.92    1.74 
   5  17   2   21.33    1.72 
   5 -17  -2   19.68    1.65 
  -5  17  -2   22.48    1.71 
   5  17   2   20.54    1.71 
  -5 -17   2   23.57    1.76 
  -5  17  -2   19.13    1.75 
  -7  17   2   16.49    1.53 
  -7  17   2   17.43    1.55 
   7  17  -2   19.92    1.54 
   7  17  -2   21.07    1.67 
   7 -17   2   19.34    1.67 
  -7  17   2   16.05    1.60 
   7  17  -2   21.30    1.59 
   7 -17   2   16.15    1.55 
   7 -17   2   20.38    1.49 
   7 -17   2   18.45    1.59 
   7  17   2   18.48    1.50 
   7 -17  -2   16.54    1.60 
  -7 -17   2   18.62    1.56 
   7 -17  -2   14.93    1.52 
  -7  17  -2   19.27    1.52 
   7  17   2   20.50    1.58 
  -7  17  -2   20.48    1.53 
  -7  17  -2   15.88    1.54 
   7  17   2   19.65    1.55 
   7  17   2   19.12    1.52 
  -7  17  -2   18.90    1.60 
   7 -17  -2   15.90    1.45 
   9  17  -2    6.61    0.70 
  -9  17   2    9.03    0.72 
   9 -17   2    6.56    0.63 
   9 -17   2    7.57    0.73 
   9  17  -2    6.31    0.73 
   9  17  -2    7.00    0.79 
   9 -17   2    7.41    0.68 
   9 -17   2    6.76    1.26 
  -9  17   2    8.61    0.76 
   9  17  -2    7.46    0.73 
   9  17  -2    7.35    0.67 
   9  17   2    8.36    0.87 
   9 -17  -2    7.32    0.70 
  -9  17  -2    8.15    0.85 
   9  17   2    8.87    0.84 
  -9  17  -2    7.80    0.78 
  -9 -17   2    8.93    0.83 
   9  17   2    8.40    0.78 
   9 -17  -2    8.59    1.33 
   9  17   2    8.73    0.80 
   9  17   2    8.11    0.74 
  -9  17  -2    8.49    0.83 
   9 -17  -2    8.30    0.79 
  -9  17  -2    8.14    0.78 
  11  17  -2    0.23    0.21 
  11 -17   2    0.18    0.13 
  11 -17   2    0.07    0.56 
  11  17  -2    0.16    0.10 
  11  17  -2    0.10    0.15 
 -11  17   2    0.39    0.21 
 -11  17   2    0.29    0.19 
 -11 -17  -2    0.31    0.18 
  11 -17   2    0.27    0.10 
 -11  17   2    0.26    0.12 
  11  17  -2    0.13    0.16 
  11  17  -2    0.18    0.16 
  11  17   2    0.17    0.17 
 -11  17  -2    0.46    0.22 
 -11  17  -2    0.28    0.18 
  11  17   2    0.08    0.14 
 -11  17  -2    0.18    0.13 
 -11 -17   2    0.18    0.17 
  11 -17  -2    0.28    0.56 
  11 -17  -2    0.09    0.09 
  11  17   2    0.19    0.17 
  11  17   2    0.10    0.10 
  11  17   2    0.20    0.16 
  11 -17  -2    0.25    0.13 
  13  17  -2    0.92    0.20 
  13  17  -2    0.89    0.27 
 -13  17  -2    1.20    0.29 
  13  17   2    0.99    0.19 
  13  17   2    1.34    0.33 
   0 -18  -2    0.62    0.12 
   0  18  -2    0.54    0.08 
   0 -18   2    0.74    0.13 
   0  18  -2    0.47    0.08 
   0 -18   2    0.77    0.14 
   0 -18   2    0.53    0.12 
   0  18  -2    0.38    0.07 
  -2  18   2    4.34    0.38 
  -2  18   2    3.65    0.41 
   2  18  -2    4.01    0.39 
   2  18  -2    5.00    0.39 
   2  18  -2    4.55    0.40 
   2  18  -2    5.31    0.40 
  -2  18  -2    5.63    0.52 
   2  18   2    7.23    0.54 
   2  18   2    5.86    0.51 
   2  18   2    6.46    0.52 
  -2  18  -2    5.26    0.53 
   2  18   2    6.54    0.54 
  -2  18  -2    6.62    0.52 
  -4  18   2   14.49    1.16 
   4 -18   2   15.04    1.21 
   4  18  -2   12.95    1.18 
   4 -18   2   14.00    1.17 
  -4 -18  -2   15.66    1.16 
  -4  18   2   14.35    1.15 
   4  18  -2   13.48    1.16 
   4 -18   2   14.64    1.22 
   4 -18   2   16.84    1.22 
   4  18  -2   12.30    1.16 
  -4  18   2   13.40    1.19 
   4  18  -2   12.70    1.17 
   4  18   2   14.47    1.23 
   4  18   2   14.40    1.23 
   4 -18  -2   15.88    1.27 
  -4  18  -2   14.70    1.23 
  -4 -18   2   15.56    1.24 
   4  18   2   15.48    1.24 
  -4  18  -2   13.47    1.27 
   4 -18  -2   17.12    1.25 
  -4  18  -2   13.56    1.22 
   4  18   2   14.77    1.26 
   4 -18  -2   15.40    1.28 
   6  18  -2    8.03    0.68 
  -6  18   2    7.10    0.72 
   6 -18   2    7.35    0.73 
   6  18  -2    7.83    0.67 
   6  18  -2    7.76    0.65 
   6 -18   2    6.46    0.69 
  -6  18   2    7.71    0.66 
  -6  18   2    6.91    0.64 
   6  18  -2    8.06    0.71 
   6  18  -2    7.82    0.77 
  -6 -18  -2    5.82    0.67 
  -6  18   2    7.05    0.68 
   6 -18   2    7.59    0.60 
   6 -18   2    6.72    0.67 
  -6  18  -2    6.12    0.57 
  -6  18  -2    6.05    0.52 
  -6  18  -2    6.64    0.54 
   6 -18  -2    5.28    0.56 
   6 -18  -2    5.73    0.61 
   6  18   2    4.68    0.51 
  -6 -18   2    6.18    0.58 
   6  18   2    4.94    0.56 
   6 -18  -2    5.71    0.54 
   6  18   2    4.49    0.53 
  -8 -18  -2    5.89    0.60 
   8 -18   2    5.63    0.49 
   8  18  -2    5.85    0.67 
   8 -18   2    4.96    0.55 
   8 -18   2    5.22    0.59 
   8  18  -2    5.94    0.62 
   8 -18   2    5.48    0.74 
   8  18  -2    5.46    0.53 
  -8  18   2    5.94    0.57 
  -8  18   2    5.60    0.78 
   8  18  -2    5.72    0.58 
   8  18  -2    5.55    0.56 
  -8  18   2    6.22    0.65 
  -8  18   2    6.14    0.56 
  -8  18  -2    5.41    0.53 
   8  18   2    5.28    0.51 
  -8 -18   2    4.82    0.56 
   8  18   2    5.50    0.56 
   8  18   2    5.26    0.58 
  -8  18  -2    5.42    0.54 
   8  18   2    5.37    0.54 
   8  18   2    5.53    0.64 
  -8  18  -2    5.58    0.62 
   8 -18  -2    4.99    0.72 
  -8  18  -2    5.55    0.59 
   8 -18  -2    5.37    0.53 
   8 -18  -2    4.77    0.54 
  10 -18   2    7.79    1.08 
  10  18  -2    9.46    0.89 
 -10  18   2    7.52    0.80 
  10  18  -2    8.84    0.79 
  10  18  -2    9.32    0.85 
  10 -18   2    8.66    0.75 
  10  18  -2    9.11    0.93 
  10  18  -2    9.60    0.86 
 -10 -18   2    6.31    0.73 
  10  18   2    8.26    0.71 
 -10  18  -2    6.72    0.77 
  10 -18  -2    7.09    0.61 
  10  18   2    7.31    0.66 
  10 -18  -2    5.71    0.99 
 -10  18  -2    6.88    0.68 
  10  18   2    7.90    0.73 
 -10  18  -2    7.92    0.70 
  10  18   2    7.43    0.75 
  10 -18  -2    5.55    0.67 
  10  18   2    7.46    0.78 
  12  18  -2    1.52    0.24 
  12 -18   2    1.18    0.84 
 -12  18   2    1.90    0.28 
  12  18  -2    2.16    0.39 
  12  18  -2    1.78    0.37 
 -12  18   2    1.96    0.33 
 -12  18  -2    2.66    0.30 
  12  18   2    1.81    0.39 
 -12 -18   2    2.22    0.38 
  12 -18  -2    1.31    0.96 
  12  18   2    1.96    0.47 
  12  18   2    2.34    0.39 
  12  18   2    1.37    0.35 
 -12  18  -2    2.65    0.38 
  12  18   2    1.70    0.26 
  -1  19   2   14.38    1.03 
  -1 -19  -2   11.10    1.08 
   1 -19   2   12.43    1.09 
   1  19  -2   12.88    1.05 
   1  19  -2   15.15    1.06 
   1 -19   2   12.22    1.10 
   1  19  -2   13.11    1.06 
  -1  19   2   13.09    1.03 
   1 -19   2   12.40    1.10 
   1 -19  -2   11.56    0.99 
   1  19   2    9.68    0.94 
   1  19   2   12.69    0.96 
  -1 -19   2   11.24    1.00 
  -1  19  -2   12.07    0.99 
  -1 -19   2   13.10    1.00 
  -1  19  -2   12.79    0.95 
  -1 -19   2   12.29    1.01 
  -1  19  -2   11.56    0.96 
  -3 -19  -2    0.55    0.12 
  -3  19   2    0.58    0.13 
  -3  19   2    0.52    0.09 
  -3 -19  -2    0.55    0.11 
   3  19  -2    0.75    0.13 
   3  19  -2    0.70    0.12 
  -3  19   2    0.67    0.09 
   3 -19   2    0.59    0.13 
   3 -19   2    0.62    0.15 
   3  19  -2    0.72    0.12 
   3 -19   2    0.67    0.16 
   3  19  -2    0.66    0.12 
   3 -19  -2    0.31    0.10 
  -3 -19   2    0.43    0.11 
   3  19   2    0.42    0.09 
   3  19   2    0.39    0.08 
   3  19   2    0.41    0.10 
  -3 -19   2    0.50    0.10 
   3  19   2    0.36    0.10 
  -3  19  -2    0.38    0.13 
   3 -19  -2    0.40    0.13 
  -3 -19   2    0.50    0.14 
  -3  19  -2    0.55    0.09 
  -3  19  -2    0.39    0.09 
  -3  19  -2    0.31    0.08 
   3 -19  -2    0.25    0.10 
   5 -19   2   12.04    1.11 
   5  19  -2   12.44    1.06 
   5 -19   2   12.09    1.09 
   5 -19   2   13.94    1.20 
   5  19  -2   11.24    1.08 
  -5  19   2   13.00    1.24 
   5  19  -2   13.84    1.11 
   5 -19   2   13.11    1.09 
   5  19  -2   12.75    1.06 
   5 -19  -2   17.61    1.46 
  -5  19  -2   17.54    1.44 
   5 -19  -2   19.22    1.45 
  -5 -19   2   15.66    1.49 
   5 -19  -2   17.13    1.46 
   5  19   2   18.70    1.49 
   5  19   2   16.60    1.44 
   5 -19  -2   19.11    1.50 
  -5  19  -2   15.31    1.44 
   5  19   2   17.46    1.45 
  -5  19  -2   17.81    1.49 
   5 -19  -2   19.16    1.49 
   5  19   2   17.60    1.47 
   7  19  -2    6.51    0.62 
   7 -19   2    7.22    0.70 
   7 -19   2    6.09    0.57 
  -7  19   2    8.47    0.70 
   7  19  -2    6.34    0.66 
   7  19  -2    6.72    0.75 
   7 -19   2    7.30    0.76 
  -7 -19   2    7.28    0.80 
   7  19   2    6.68    0.71 
  -7  19  -2    7.56    0.78 
   7  19   2    6.65    0.72 
   7  19   2    6.35    0.67 
  -7  19  -2    7.86    0.69 
   7 -19  -2    8.33    0.82 
   7 -19  -2    8.26    0.75 
  -7  19  -2    8.60    0.75 
   9 -19   2    6.98    0.65 
  -9  19   2    7.22    0.65 
   9 -19   2    6.32    0.57 
   9  19  -2    6.77    0.68 
   9  19  -2    6.57    0.62 
  -9  19   2    6.31    0.69 
   9 -19   2    6.99    0.89 
  -9 -19  -2    6.84    0.69 
   9  19  -2    6.65    0.72 
   9  19  -2    6.20    0.66 
   9 -19   2    7.15    0.68 
  -9  19   2    6.82    0.69 
   9  19  -2    6.73    0.76 
  -9  19   2    7.33    0.75 
   9 -19  -2    6.60    0.63 
   9  19   2    5.83    0.66 
   9  19   2    6.09    0.58 
   9  19   2    5.85    0.62 
   9 -19  -2    5.77    0.84 
   9  19   2    5.37    0.69 
   9  19   2    5.90    0.63 
  -9  19  -2    7.57    0.70 
   9 -19  -2    6.02    0.59 
  11  19  -2    1.06    0.21 
  11  19  -2    1.10    0.43 
  11 -19   2    0.84    0.61 
  11  19  -2    1.05    0.29 
  11  19  -2    1.27    0.37 
  11 -19   2    1.22    0.24 
 -11  19   2    1.68    0.24 
 -11  19   2    2.00    0.44 
  11  19   2    1.71    0.30 
 -11  19  -2    1.44    0.25 
 -11  19  -2    1.99    0.33 
 -11 -19   2    1.22    0.34 
  11  19   2    1.57    0.44 
  11  19   2    2.44    0.51 
  11  19   2    1.68    0.27 
 -11  19  -2    1.97    0.53 
  11 -19  -2    1.31    0.25 
  11 -19  -2    0.37    0.64 
  13  19  -2    2.07    0.34 
  13  19  -2    2.29    0.31 
  13  19   2    1.82    0.23 
  13  19   2    1.99    0.32 
   0 -20   2    7.21    0.59 
   0  20   2    5.68    0.50 
   0 -20   2    6.63    0.57 
   0  20   2    5.90    0.50 
  -2 -20  -2    0.23    0.09 
   2  20  -2    0.28    0.08 
   2  20  -2    0.23    0.07 
   2 -20   2    0.17    0.09 
   2  20  -2    0.26    0.07 
   2  20  -2    0.29    0.07 
   2 -20   2    0.26    0.11 
  -2  20   2    0.16    0.05 
  -2  20   2    0.18    0.06 
  -2 -20  -2    0.21    0.10 
   2 -20   2    0.29    0.12 
  -2 -20  -2    0.20    0.09 
  -2  20   2    0.28    0.05 
   2 -20  -2    0.10    0.09 
   2 -20  -2    0.30    0.11 
  -2 -20   2    0.45    0.11 
  -2  20  -2    0.22    0.05 
   2  20   2    0.30    0.07 
   2 -20  -2    0.25    0.09 
  -2 -20   2    0.38    0.11 
   2  20   2    0.25    0.06 
  -2  20  -2    0.26    0.11 
  -2  20  -2    0.20    0.06 
   2  20   2    0.20    0.08 
  -2 -20   2    0.36    0.13 
  -2  20  -2    0.25    0.07 
   2  20   2    0.24    0.07 
  -4  20   2    8.74    0.78 
  -4 -20  -2    8.06    0.78 
  -4  20   2    8.16    0.73 
   4 -20   2    9.32    0.80 
  -4  20   2    9.14    0.73 
   4 -20  -2    7.16    0.71 
   4  20   2    8.30    0.72 
  -4 -20   2    8.08    0.71 
  -4  20  -2    7.97    0.76 
   4  20   2    8.17    0.73 
  -4 -20   2    8.55    0.77 
  -4  20  -2    8.16    0.70 
   4  20   2    8.62    0.74 
  -4  20  -2    9.09    0.71 
   6 -20   2    4.36    0.82 
   6 -20   2    5.63    0.55 
   6  20  -2    4.96    0.52 
   6  20  -2    5.20    0.54 
   6  20  -2    5.32    0.50 
  -6  20   2    5.22    0.50 
  -6 -20  -2    5.39    0.56 
  -6  20   2    5.40    0.59 
   6  20  -2    5.62    0.57 
  -6  20   2    5.55    0.55 
   6  20  -2    5.75    0.64 
   6 -20   2    6.05    0.58 
  -6  20   2    5.22    0.51 
   6 -20   2    5.64    0.58 
   6  20   2    3.66    0.40 
   6  20   2    3.69    0.43 
   6  20   2    4.11    0.46 
   6 -20  -2    3.71    0.45 
   6 -20  -2    4.35    0.45 
  -6  20  -2    4.51    0.47 
  -6  20  -2    4.75    0.42 
   6  20   2    3.88    0.41 
   6 -20  -2    3.57    0.45 
  -6 -20   2    5.26    0.50 
   8 -20   2    3.75    0.41 
   8 -20   2    4.48    0.47 
  -8 -20  -2    3.01    0.43 
  -8  20   2    3.16    0.38 
  -8  20   2    3.40    0.48 
  -8  20   2    3.33    0.38 
   8 -20   2    4.18    0.70 
  -8  20   2    3.38    0.43 
  -8  20  -2    3.73    0.51 
   8 -20  -2    3.52    0.62 
   8  20   2    3.91    0.53 
   8  20   2    4.45    0.49 
   8  20   2    3.82    0.40 
   8  20   2    4.22    0.45 
  -8 -20   2    3.76    0.46 
   8 -20  -2    2.94    0.40 
  -8  20  -2    4.28    0.43 
  -8  20  -2    3.87    0.41 
  -8  20  -2    3.21    0.46 
   8 -20  -2    2.83    0.42 
   8  20   2    4.17    0.44 
  10  20  -2    2.15    0.35 
  10  20  -2    2.32    0.40 
 -10 -20  -2    2.31    0.35 
  10  20  -2    2.37    0.28 
 -10  20   2    2.21    0.40 
  10  20  -2    2.40    0.39 
  10 -20   2    2.42    0.34 
  10  20  -2    2.02    0.36 
 -10  20   2    1.82    0.32 
  10 -20  -2    1.71    0.28 
  10  20   2    1.78    0.37 
  10  20   2    1.74    0.24 
  10  20   2    1.73    0.36 
  10  20   2    1.70    0.31 
  10  20   2    1.56    0.31 
 -10  20  -2    2.30    0.34 
  12  20  -2    1.12    0.30 
  12  20  -2    0.86    0.30 
  12  20  -2    0.97    0.18 
 -12  20   2    0.46    0.20 
 -12 -20  -2    0.93    0.27 
 -12 -20   2    0.44    0.21 
  12  20   2    0.09    0.21 
  12  20   2    0.59    0.14 
  12  20   2    0.72    0.27 
 -12  20  -2    0.47    0.20 
  12  20   2    1.15    0.32 
  -1 -21  -2   20.28    1.54 
  -1  21   2   19.75    1.46 
  -1 -21  -2   16.12    1.54 
  -1  21   2   17.80    1.46 
  -1 -21  -2   18.50    1.52 
  -1  21  -2   21.11    1.61 
   1  21   2   17.26    1.61 
  -1 -21   2   21.74    1.69 
   1 -21  -2   21.19    1.67 
  -1 -21   2   20.77    1.69 
   1  21   2   20.45    1.61 
  -1 -21   2   22.51    1.67 
   1 -21  -2   18.03    1.68 
   1  21   2   20.68    1.63 
   1  21   2   20.85    1.65 
  -1  21  -2   23.02    1.64 
   1 -21  -2   17.26    1.67 
   3 -21   2    3.72    0.38 
  -3 -21  -2    3.57    0.33 
   3  21  -2    3.37    0.33 
   3  21  -2    3.28    0.34 
   3  21  -2    2.84    0.31 
   3 -21   2    3.78    0.39 
   3 -21   2    3.53    0.35 
  -3 -21  -2    3.23    0.33 
  -3  21   2    3.33    0.33 
  -3  21   2    3.01    0.36 
  -3 -21  -2    3.53    0.37 
  -3  21  -2    3.09    0.29 
   3 -21  -2    3.05    0.32 
   3  21   2    3.07    0.31 
  -3 -21   2    2.59    0.34 
   3 -21  -2    3.08    0.35 
   3  21   2    2.71    0.29 
   3  21   2    3.31    0.31 
  -3  21  -2    3.23    0.37 
  -3  21  -2    3.28    0.30 
  -3 -21   2    3.13    0.36 
   3 -21  -2    3.44    0.36 
   3  21   2    3.36    0.33 
   5  21  -2    2.59    0.32 
  -5  21   2    3.16    0.31 
   5 -21   2    3.78    0.38 
   5  21  -2    2.37    0.32 
   5  21  -2    2.60    0.42 
   5  21  -2    2.78    0.36 
   5 -21   2    3.31    0.38 
  -5 -21  -2    2.57    0.35 
  -5  21   2    3.30    0.36 
   5  21  -2    2.35    0.29 
  -5  21   2    3.40    0.31 
   5  21   2    2.44    0.30 
   5  21   2    2.48    0.32 
   5  21   2    2.05    0.28 
   5 -21  -2    3.05    0.34 
  -5  21  -2    2.70    0.34 
   5  21   2    2.23    0.28 
  -5  21  -2    2.86    0.29 
  -5  21  -2    2.86    0.29 
  -5 -21   2    2.42    0.34 
  -7  21   2    3.32    0.36 
   7  21  -2    3.28    0.41 
   7 -21   2    2.52    0.51 
  -7  21   2    3.22    0.44 
   7 -21   2    3.19    0.41 
   7  21  -2    3.65    0.40 
   7 -21   2    2.95    0.37 
   7 -21   2    3.36    0.46 
   7  21  -2    3.00    0.36 
   7  21  -2    3.31    0.34 
   7  21  -2    3.43    0.48 
  -7 -21  -2    2.64    0.38 
  -7  21   2    3.14    0.34 
  -7  21  -2    2.98    0.41 
   7  21   2    2.47    0.43 
  -7  21  -2    3.14    0.39 
   7  21   2    2.40    0.31 
  -7  21  -2    3.23    0.35 
   7  21   2    2.37    0.33 
  -7  21  -2    3.11    0.33 
  -7 -21   2    2.61    0.37 
   7  21   2    2.53    0.35 
   7 -21  -2    2.82    0.37 
   7 -21  -2    2.88    0.35 
   7  21   2    2.39    0.36 
  -9  21   2    1.17    0.29 
   9  21  -2    0.41    0.20 
   9 -21   2    0.60    0.41 
   9  21  -2    0.55    0.19 
   9 -21   2    0.80    0.22 
   9  21  -2    0.46    0.14 
   9  21  -2    0.76    0.22 
   9  21  -2    0.43    0.19 
   9 -21  -2    1.03    0.41 
   9  21   2    1.54    0.37 
  -9 -21   2    1.00    0.26 
   9 -21  -2    1.28    0.22 
   9  21   2    1.76    0.30 
  -9  21  -2    1.44    0.33 
  -9  21  -2    1.23    0.23 
  -9  21  -2    1.64    0.31 
   9 -21  -2    1.43    0.26 
   9  21   2    1.43    0.30 
  -9  21  -2    1.34    0.24 
   9  21   2    1.41    0.22 
   9  21   2    1.64    0.29 
 -11  21   2    3.57    0.43 
 -11  21   2    3.58    0.52 
  11  21  -2    4.88    0.43 
  11  21  -2    5.20    0.58 
  11 -21   2    3.92    0.46 
  11  21  -2    4.24    0.52 
 -11 -21  -2    3.69    0.48 
  11  21   2    3.21    0.34 
  11  21   2    2.79    0.42 
  11  21   2    3.62    0.45 
  11  21   2    2.72    0.47 
  11  21   2    2.85    0.44 
  11 -21  -2    2.71    0.36 
   0 -22  -2   13.28    1.20 
   0 -22  -2   14.68    1.21 
   0 -22   2   13.86    1.21 
   0 -22  -2   15.31    1.22 
   2 -22   2   14.09    1.10 
  -2 -22  -2   14.05    1.11 
   2  22  -2   12.78    1.06 
   2  22  -2   11.89    1.15 
   2 -22   2   12.85    1.11 
  -2  22   2   11.35    1.03 
   2  22  -2   12.87    1.08 
  -2  22   2   11.88    1.03 
  -2 -22  -2   14.93    1.09 
   2 -22   2   12.34    1.11 
  -2 -22  -2   13.02    1.08 
   2 -22  -2   13.71    1.18 
  -2 -22   2   14.43    1.18 
   2 -22  -2   13.49    1.18 
  -2 -22   2   13.25    1.16 
   2  22   2   15.17    1.18 
   2  22   2   12.32    1.13 
  -2 -22   2   14.32    1.15 
   2 -22  -2   13.30    1.15 
   4  22  -2    1.32    0.18 
  -4  22   2    1.37    0.23 
  -4 -22  -2    1.27    0.23 
  -4  22   2    1.37    0.17 
  -4  22   2    1.31    0.17 
   4  22  -2    1.41    0.21 
   4 -22   2    1.28    0.21 
   4  22  -2    1.64    0.21 
   4  22  -2    1.72    0.31 
   4 -22   2    1.42    0.25 
   4  22  -2    1.79    0.24 
   4 -22   2    1.30    0.23 
   4  22   2    1.87    0.22 
  -4  22  -2    1.53    0.18 
  -4  22  -2    1.47    0.19 
   4 -22  -2    1.22    0.20 
  -4  22  -2    1.55    0.25 
   4  22   2    1.81    0.23 
  -4 -22   2    1.11    0.19 
   4  22   2    1.77    0.21 
   4 -22  -2    1.06    0.22 
  -4 -22   2    1.23    0.26 
   4 -22  -2    1.15    0.24 
   6 -22   2    4.65    0.56 
   6  22  -2    5.36    0.55 
   6  22  -2    5.21    0.50 
  -6 -22  -2    6.05    0.57 
  -6  22   2    5.09    0.55 
  -6  22   2    5.42    0.60 
   6  22  -2    5.04    0.63 
  -6  22   2    6.27    0.53 
   6 -22   2    4.98    0.55 
  -6  22   2    6.39    0.53 
   6  22  -2    5.35    0.57 
  -6  22  -2    5.82    0.60 
  -6 -22   2    5.11    0.58 
   6 -22  -2    5.59    0.57 
   6  22   2    6.88    0.55 
  -6  22  -2    5.71    0.54 
  -6  22  -2    5.20    0.54 
   6 -22  -2    6.17    0.60 
  -8  22   2    9.92    1.02 
   8  22  -2   11.64    0.92 
   8 -22   2    9.56    0.97 
   8  22  -2   12.50    0.99 
   8  22  -2   12.10    1.10 
   8 -22   2    8.80    0.94 
  -8 -22  -2    9.86    0.97 
   8  22  -2   11.57    0.98 
  -8  22   2    9.65    0.92 
   8  22   2   12.02    1.01 
   8 -22  -2    8.83    0.96 
   8  22   2   11.18    0.96 
  -8 -22   2   10.30    0.99 
  -8  22  -2   10.25    1.04 
  -8  22  -2   10.65    0.94 
  -8  22  -2    8.21    0.97 
   8  22   2   12.20    1.10 
   8  22   2   11.98    0.94 
  10  22  -2    2.18    0.37 
  10  22  -2    2.03    0.37 
 -10  22   2    2.41    0.39 
 -10 -22  -2    1.99    0.45 
  10  22  -2    1.77    0.37 
  10  22  -2    2.13    0.39 
  10 -22   2    1.84    0.33 
 -10  22   2    1.64    0.26 
  10  22  -2    1.98    0.30 
  10  22   2    1.30    0.35 
  10  22   2    1.63    0.33 
  10  22   2    1.17    0.32 
  10  22   2    1.33    0.32 
 -10 -22   2    2.28    0.49 
  10 -22  -2    1.84    0.37 
 -10  22  -2    1.79    0.27 
  10  22   2    1.48    0.31 
 -10  22  -2    2.18    0.36 
  12  22  -2    1.48    0.52 
 -12  22   2    0.94    0.31 
 -12 -22   2    2.63    0.33 
  12  22   2    3.23    0.44 
  12  22   2    1.74    0.59 
  12  22   2    2.03    0.26 
  -1  23   2    0.37    0.05 
   1  23  -2    0.19    0.10 
  -1 -23  -2    0.61    0.15 
   1 -23   2    0.77    0.18 
   1  23  -2    0.28    0.08 
   1  23  -2    0.30    0.13 
   1 -23   2    0.51    0.13 
  -1 -23   2    0.56    0.16 
  -1 -23   2    0.80    0.16 
  -1  23  -2    0.38    0.18 
   1 -23  -2    0.84    0.18 
   1 -23  -2    0.67    0.17 
   1 -23  -2    0.52    0.15 
  -1 -23   2    0.78    0.18 
   3  23  -2    6.25    0.52 
   3 -23   2    6.28    0.58 
  -3 -23  -2    4.86    0.52 
  -3  23   2    5.54    0.56 
   3  23  -2    6.80    0.55 
   3  23  -2    5.04    0.61 
  -3  23   2    5.45    0.49 
   3 -23   2    6.25    0.58 
   3 -23   2    5.62    0.53 
  -3 -23  -2    5.16    0.55 
  -3  23   2    5.95    0.49 
  -3 -23   2    5.28    0.52 
  -3  23  -2    5.65    0.45 
   3 -23  -2    4.46    0.51 
   3  23   2    5.21    0.47 
  -3 -23   2    4.98    0.48 
  -3  23  -2    4.94    0.45 
   3 -23  -2    5.65    0.48 
   3 -23  -2    4.63    0.50 
  -3  23  -2    4.94    0.53 
   3  23   2    4.37    0.46 
   3  23   2    5.16    0.48 
   5 -23   2    9.46    0.83 
   5  23  -2    7.11    0.76 
   5  23  -2    8.18    0.75 
   5  23  -2    7.85    0.93 
  -5  23   2    8.69    0.80 
  -5  23   2    8.52    0.75 
   5 -23   2    9.80    0.79 
   5 -23   2    9.75    0.82 
   5  23  -2    8.28    0.78 
   5  23  -2    8.30    0.94 
   5 -23  -2    9.56    0.83 
   5 -23  -2    9.31    0.84 
   5  23   2    8.68    0.87 
   5  23   2    8.14    0.80 
  -5  23  -2    7.99    0.82 
  -5  23  -2    9.01    0.77 
   5 -23  -2    8.93    0.81 
   5  23   2    7.41    0.76 
  -5 -23   2   10.06    0.84 
   7  23  -2   17.43    1.76 
   7 -23   2   20.03    1.74 
  -7  23   2   22.18    1.69 
   7  23  -2   18.31    1.82 
   7  23  -2   19.03    1.75 
  -7  23   2   22.16    1.80 
  -7  23   2   21.55    1.69 
  -7 -23  -2   21.51    1.73 
   7  23  -2   18.85    1.72 
   7 -23   2   20.98    1.73 
   7  23   2   23.94    1.93 
  -7  23  -2   21.04    1.95 
  -7  23  -2   20.29    1.90 
   7 -23  -2   22.47    1.88 
  -7 -23   2   22.45    1.91 
   7  23   2   19.79    1.85 
  -7  23  -2   21.92    1.86 
   7 -23  -2   25.21    1.93 
   7  23   2   22.61    1.89 
  -7  23  -2   24.03    1.87 
   7  23   2   23.30    2.02 
   7  23   2   21.87    1.84 
   9  23  -2    1.77    0.31 
  -9  23   2    1.43    0.34 
   9  23  -2    1.26    0.30 
  -9  23   2    1.02    0.25 
   9  23  -2    1.61    0.30 
   9  23  -2    1.11    0.31 
   9  23  -2    1.01    0.19 
   9 -23   2    1.22    0.22 
   9 -23   2    0.98    0.25 
   9  23   2    1.34    0.28 
   9 -23  -2    0.78    0.22 
   9  23   2    1.05    0.19 
  -9 -23   2    0.79    0.23 
   9  23   2    1.38    0.28 
   9  23   2    1.34    0.34 
   9  23   2    1.20    0.35 
  -9  23  -2    1.29    0.31 
  -9  23  -2    1.22    0.28 
  -9  23  -2    1.00    0.31 
  -9  23  -2    1.17    0.22 
  11 -23   2    2.31    0.34 
  11  23  -2    1.84    0.61 
 -11  23   2    2.86    0.53 
  11  23  -2    2.59    0.32 
  11  23  -2    2.53    0.46 
 -11 -23  -2    3.04    0.40 
  11  23   2    2.98    0.55 
  11  23   2    2.35    0.39 
  11  23   2    2.95    0.30 
 -11 -23   2    2.56    0.39 
 -11  23  -2    2.15    0.51 
  11 -23  -2    2.29    0.34 
   0 -24   2   14.05    1.22 
   0 -24  -2   15.56    1.21 
   0 -24   2   14.89    1.21 
   0 -24   2   12.26    1.19 
   2  24  -2    1.32    0.25 
  -2  24   2    0.78    0.10 
   2  24  -2    1.28    0.16 
  -2  24   2    0.89    0.20 
  -2  24   2    0.86    0.11 
   2 -24   2    1.41    0.22 
   2 -24   2    1.22    0.21 
  -2 -24  -2    1.04    0.17 
  -2 -24  -2    1.12    0.18 
   2 -24   2    0.87    0.18 
  -2 -24  -2    0.89    0.19 
  -2  24  -2    1.04    0.14 
   2  24   2    0.80    0.15 
   2  24   2    1.01    0.18 
   2 -24  -2    1.49    0.22 
   2  24   2    0.84    0.14 
  -2  24  -2    1.09    0.13 
   2 -24  -2    1.13    0.22 
  -4  24   2    9.27    0.79 
  -4  24   2    9.46    0.80 
  -4 -24  -2    9.78    0.87 
   4  24  -2   10.20    0.86 
   4  24  -2    9.41    0.83 
   4  24  -2    9.57    0.95 
   4 -24   2    9.80    0.88 
   4 -24   2    9.67    0.87 
   4 -24   2    9.76    0.84 
  -4  24   2    7.81    0.84 
  -4  24  -2    8.29    0.85 
   4 -24  -2    9.98    0.86 
   4  24   2    8.98    0.81 
   4 -24  -2    9.55    0.86 
   4  24   2    9.38    0.81 
  -4  24  -2    9.05    0.79 
  -4  24  -2    9.02    0.78 
  -4 -24   2    8.76    0.96 
   4 -24  -2    9.02    0.83 
   4  24   2    9.83    0.83 
   6 -24   2    2.28    0.30 
  -6 -24  -2    1.40    0.28 
  -6  24   2    1.87    0.24 
  -6  24   2    1.98    0.33 
  -6  24   2    1.64    0.23 
   6 -24  -2    1.10    0.26 
   6  24   2    1.12    0.20 
   6  24   2    1.14    0.25 
   6 -24  -2    1.70    0.26 
   6  24   2    1.10    0.23 
   6  24   2    1.21    0.32 
   6  24   2    1.28    0.22 
   8  24  -2    1.60    0.30 
   8  24  -2    1.54    0.31 
   8 -24   2    2.37    0.33 
   8  24  -2    1.43    0.29 
   8  24  -2    1.81    0.24 
   8  24  -2    1.55    0.38 
   8  24   2    1.66    0.29 
   8  24   2    1.70    0.41 
  -8  24  -2    1.75    0.26 
   8  24   2    1.93    0.25 
  -8 -24   2    2.35    0.33 
   8  24   2    1.83    0.32 
  -8  24  -2    2.59    0.39 
   8  24   2    1.71    0.33 
  10  24  -2    0.25    0.20 
  10  24  -2    0.18    0.18 
  10 -24   2    0.19    0.15 
 -10  24   2    0.22    0.18 
 -10  24   2    0.11    0.10 
  10  24  -2    0.21    0.19 
 -10 -24  -2    0.24    0.15 
  10  24  -2    0.18    0.19 
  10  24   2    0.06    0.15 
  10  24   2    0.30    0.19 
 -10  24  -2    0.21    0.11 
  10  24   2    0.03    0.14 
 -10 -24   2    0.19    0.22 
  10  24   2    0.02    0.09 
 -10  24  -2    0.17    0.19 
  10 -24  -2    0.03    0.13 
  10  24   2   -0.02    0.16 
  12  24  -2    2.62    0.45 
 -12  24   2    1.56    0.31 
 -12  24  -2    1.27    0.26 
   1  25  -2   13.64    1.09 
   1  25  -2   13.08    1.19 
  -1  25   2   12.11    1.06 
   1 -25   2   12.69    1.16 
  -1 -25  -2   15.78    1.16 
   1  25  -2   11.43    1.10 
   1 -25   2   15.67    1.16 
   1 -25   2   12.91    1.16 
   1 -25  -2   15.11    1.22 
   1 -25  -2   16.41    1.24 
  -1 -25   2   12.57    1.22 
  -1 -25   2   12.52    1.20 
   1  25   2   13.73    1.16 
   1 -25  -2   15.60    1.24 
  -1  25  -2   14.90    1.16 
  -1 -25   2   14.03    1.24 
   3  25  -2    6.33    0.55 
  -3  25   2    4.97    0.57 
   3 -25   2    6.26    0.60 
  -3  25   2    5.70    0.49 
   3  25  -2    6.01    0.65 
   3 -25   2    5.85    0.55 
  -3 -25  -2    6.50    0.63 
  -3 -25  -2    5.36    0.54 
  -3  25   2    5.93    0.50 
   3 -25  -2    5.11    0.53 
   3  25   2    5.80    0.52 
  -3  25  -2    5.10    0.56 
  -3  25  -2    5.21    0.47 
   3 -25  -2    5.72    0.55 
  -3 -25   2    5.15    0.52 
   3  25   2    5.49    0.50 
  -3 -25   2    5.19    0.59 
   3 -25  -2    5.33    0.56 
  -3  25  -2    5.56    0.47 
  -5  25   2    6.24    0.65 
  -5  25   2    5.84    0.54 
   5 -25   2    6.15    0.64 
  -5  25   2    6.09    0.54 
  -5 -25  -2    5.78    0.60 
  -5  25  -2    4.39    0.53 
  -5 -25   2    5.58    0.55 
   5 -25  -2    5.60    0.56 
  -5  25  -2    4.92    0.47 
  -5  25  -2    4.58    0.46 
   7  25  -2    1.32    0.24 
   7  25  -2    1.64    0.31 
   7  25   2    2.47    0.71 
   7 -25  -2    2.67    0.55 
   7  25   2    2.99    0.39 
  -7  25  -2    3.18    0.41 
   7  25   2    2.70    0.31 
   7  25   2    2.28    0.35 
  -7  25  -2    2.14    0.30 
   9  25  -2    0.62    0.20 
   9  25  -2    0.50    0.21 
   9  25  -2    0.39    0.22 
   9  25  -2    0.63    0.27 
   9 -25   2    1.37    0.37 
  -9 -25  -2    0.88    0.23 
  -9  25   2    0.75    0.16 
  -9  25  -2    1.03    0.19 
  -9  25  -2    1.36    0.29 
  -9 -25   2    0.90    0.29 
   9  25   2    0.41    0.26 
  -9  25  -2    2.12    0.52 
 -11  25   2    0.56    0.24 
  11  25  -2    0.58    0.30 
  11  25  -2    0.02    0.20 
   0 -26  -2    1.20    0.22 
   0  26  -2    0.83    0.31 
   0 -26   2    0.79    0.32 
   2 -26   2    1.22    0.23 
   2  26  -2    1.43    0.20 
  -2 -26  -2    0.96    0.17 
  -2 -26  -2    0.73    0.18 
   2 -26   2    1.30    0.24 
   2 -26   2    0.93    0.22 
  -2  26   2    1.23    0.13 
  -2  26   2    1.17    0.23 
  -2 -26  -2    0.74    0.20 
  -2 -26   2    1.34    0.22 
   2 -26  -2    0.68    0.20 
  -2  26  -2    1.35    0.27 
   2 -26  -2    1.04    0.23 
   2  26   2    0.84    0.25 
  -2  26  -2    1.02    0.14 
  -2 -26   2    1.51    0.21 
  -2  26  -2    1.18    0.13 
   2 -26  -2    1.29    0.20 
   2  26   2    0.90    0.15 
   4 -26   2    1.97    0.31 
  -4  26   2    2.31    0.24 
   4  26  -2    2.31    0.39 
  -4  26   2    2.34    0.23 
  -4 -26  -2    2.23    0.30 
   4 -26   2    2.13    0.29 
   4  26  -2    2.67    0.32 
   4  26  -2    2.40    0.30 
   4 -26   2    1.78    0.32 
  -4 -26   2    2.55    0.35 
  -4  26  -2    3.01    0.37 
   4  26   2    3.57    0.47 
   4 -26  -2    2.75    0.37 
  -4  26  -2    2.88    0.29 
   4 -26  -2    2.47    0.31 
   4 -26  -2    2.66    0.35 
  -4  26  -2    2.74    0.28 
   6 -26   2    1.09    0.24 
  -6  26   2    1.78    0.30 
  -6  26   2    1.57    0.20 
  -6 -26  -2    1.30    0.25 
   6 -26   2    1.00    0.27 
   6  26   2    1.06    0.18 
   6  26   2    1.29    0.25 
  -6  26  -2    0.96    0.17 
  -6 -26   2    0.80    0.22 
  -6  26  -2    1.44    0.26 
   6  26   2    1.08    0.19 
   6  26   2    1.14    0.32 
   6 -26  -2    1.67    0.29 
  -6  26  -2    1.19    0.30 
   8 -26   2    0.21    0.13 
   8  26  -2    0.53    0.25 
  -8 -26  -2    0.32    0.15 
   8 -26   2    0.27    0.16 
  -8  26   2    0.27    0.18 
   8  26  -2    0.38    0.19 
   8  26  -2    0.40    0.19 
   8  26   2    0.06    0.10 
   8 -26  -2    0.21    0.15 
  -8  26  -2    0.33    0.13 
  -8 -26   2    0.29    0.17 
  -8  26  -2    0.38    0.19 
   8  26   2    0.17    0.15 
   8  26   2    0.08    0.14 
   8  26   2    0.15    0.11 
   8  26   2    0.11    0.18 
  -8  26  -2    0.27    0.11 
   8 -26  -2    0.28    0.14 
 -10  26   2    0.82    0.24 
  10 -26   2    0.54    0.20 
  10  26  -2    0.81    0.34 
  10 -26  -2    0.84    0.23 
 -10  26  -2    0.58    0.23 
  10  26   2    1.13    0.47 
 -10 -26   2    0.67    0.21 
   1 -27   2    6.44    0.62 
   1 -27   2    6.90    0.64 
   1 -27   2    7.09    0.66 
  -1 -27  -2    6.75    0.62 
  -1 -27  -2    6.43    0.60 
  -1 -27  -2    5.44    0.60 
  -1 -27   2    6.37    0.61 
   1 -27  -2    7.39    0.64 
   1 -27  -2    6.81    0.62 
   1 -27  -2    6.28    0.59 
  -1  27  -2    5.18    0.51 
   3 -27   2    3.66    0.36 
   3  27  -2    2.35    0.42 
  -3  27   2    3.03    0.29 
   3  27  -2    2.44    0.34 
  -3 -27  -2    3.03    0.37 
   3 -27   2    3.14    0.39 
  -3  27   2    3.31    0.27 
   3 -27   2    3.77    0.41 
  -3 -27   2    2.78    0.35 
  -3  27  -2    2.64    0.26 
   3  27   2    2.26    0.40 
   3 -27  -2    3.44    0.38 
   3  27   2    2.49    0.30 
  -3  27  -2    2.81    0.28 
  -3  27  -2    2.14    0.35 
  -3 -27   2    3.08    0.33 
   3 -27  -2    3.42    0.33 
   5 -27   2   12.98    1.05 
   5 -27   2   12.76    1.11 
   5  27  -2   11.11    1.17 
  -5  27   2   11.99    1.00 
  -5 -27  -2   12.43    1.07 
  -5  27   2   10.65    0.98 
  -5  27   2   11.40    1.11 
   5  27  -2   10.74    1.05 
   5 -27   2   13.83    1.10 
   5  27   2   10.99    1.16 
  -5 -27   2   12.07    1.07 
   5 -27  -2   13.10    1.08 
   5  27   2   11.28    1.05 
  -5  27  -2   11.65    1.00 
   5  27   2   11.33    1.04 
  -5  27  -2   11.49    1.09 
   5 -27  -2   12.66    1.09 
  -5  27  -2   11.68    1.00 
   7  27  -2    2.76    0.32 
  -7 -27  -2    2.75    0.35 
   7  27  -2    2.74    0.40 
  -7  27   2    3.26    0.31 
   7 -27   2    1.97    0.35 
   7 -27   2    2.25    0.35 
  -7  27   2    3.29    0.32 
   7  27  -2    2.62    0.46 
  -7  27   2    3.18    0.43 
   7  27  -2    2.41    0.37 
   7  27   2    3.15    0.32 
   7 -27  -2    2.60    0.34 
  -7  27  -2    2.34    0.40 
  -7  27  -2    2.24    0.28 
   7 -27  -2    2.99    0.37 
  -7 -27   2    2.29    0.34 
  -7  27  -2    2.08    0.29 
   9 -27   2    0.45    0.18 
   9  27  -2    0.25    0.20 
  -9  27   2    0.60    0.16 
  -9  27   2    0.77    0.24 
   9 -27   2    0.56    0.16 
   9  27  -2    0.07    0.18 
  -9 -27  -2    0.70    0.28 
   9  27  -2    0.45    0.26 
  -9 -27   2    0.44    0.18 
  -9  27  -2    0.53    0.23 
   9  27   2    1.07    0.35 
   9  27   2    0.73    0.24 
   9 -27  -2    0.80    0.22 
  -9  27  -2    0.28    0.12 
   9  27   2    0.44    0.22 
  11  27   2    0.99    0.37 
 -11  27  -2    1.66    0.29 
   0 -28  -2    0.19    0.12 
   0 -28   2    0.21    0.13 
   0 -28   2    0.38    0.15 
   0 -28  -2    0.28    0.14 
   0 -28   2    0.23    0.13 
   0  28  -2    0.19    0.07 
   2 -28   2   27.24    2.14 
   2  28  -2   21.50    2.16 
  -2  28   2   24.01    2.01 
  -2 -28  -2   25.27    2.09 
  -2 -28  -2   26.55    2.11 
   2  28  -2   23.23    2.05 
   2 -28   2   29.09    2.10 
   2 -28   2   26.58    2.12 
   2 -28  -2   26.40    2.10 
   2 -28  -2   27.44    2.11 
  -2  28  -2   23.68    2.01 
   2  28   2   24.84    2.18 
  -2 -28   2   27.39    2.10 
   2 -28  -2   25.90    2.06 
  -2 -28   2   24.87    2.08 
   2  28   2   24.67    2.02 
  -2  28  -2   22.81    2.11 
  -2  28  -2   23.55    1.98 
  -4  28   2    9.16    0.88 
  -4  28   2    9.78    1.00 
   4 -28   2   11.81    0.96 
   4  28  -2    9.72    0.97 
  -4  28   2   10.02    0.90 
   4  28  -2   11.03    0.96 
   4 -28   2   12.99    1.03 
   4 -28   2   12.92    1.03 
  -4 -28  -2   11.24    0.98 
   4  28  -2   11.63    1.11 
   4 -28  -2   12.75    1.09 
  -4  28  -2   11.88    0.98 
   4 -28  -2   12.39    1.07 
   4  28   2   10.84    1.04 
   4  28   2   10.88    1.16 
  -4 -28   2   12.52    1.07 
   4  28   2   11.57    1.03 
  -4  28  -2   11.68    0.99 
   4 -28  -2   12.61    1.04 
   6 -28   2    1.53    0.30 
  -6  28   2    2.05    0.21 
   6 -28   2    1.98    0.31 
  -6  28   2    1.88    0.32 
   6  28  -2    1.37    0.28 
  -6  28   2    2.14    0.24 
  -6 -28  -2    2.21    0.30 
   6  28  -2    1.54    0.38 
  -6 -28   2    1.73    0.28 
   6 -28  -2    1.86    0.31 
  -6  28  -2    1.63    0.23 
  -6  28  -2    1.41    0.30 
   6  28   2    1.70    0.29 
   6  28   2    2.06    0.30 
   6 -28  -2    2.03    0.30 
   6  28   2    1.85    0.39 
   8  28  -2    1.92    0.33 
   8 -28   2    1.58    0.29 
   8 -28   2    1.57    0.28 
   8  28  -2    1.94    0.37 
  -8  28   2    1.70    0.21 
  -8  28   2    1.34    0.31 
   8  28  -2    2.45    0.45 
  -8 -28  -2    1.55    0.28 
   8 -28  -2    1.58    0.29 
   8 -28  -2    1.46    0.27 
   8  28   2    2.08    0.32 
  -8 -28   2    1.61    0.28 
  -8  28  -2    2.00    0.22 
   8  28   2    1.69    0.32 
   8  28   2    1.98    0.42 
  -8  28  -2    1.66    0.33 
  -8  28  -2    1.82    0.25 
  10  28  -2    2.41    0.68 
 -10  28   2    1.73    0.31 
  10 -28   2    1.72    0.32 
  10  28   2    1.24    0.52 
 -10  28  -2    1.64    0.31 
  10 -28  -2    1.81    0.31 
   1 -29   2    2.97    0.37 
   1  29  -2    3.71    0.63 
  -1 -29  -2    3.06    0.35 
   1 -29   2    2.82    0.38 
   1 -29   2    2.87    0.35 
  -1 -29  -2    3.19    0.36 
   1 -29  -2    3.45    0.40 
  -1  29  -2    2.86    0.30 
   1 -29  -2    3.84    0.41 
   1 -29  -2    3.33    0.37 
  -1 -29   2    3.43    0.39 
  -1 -29   2    3.09    0.38 
  -3 -29  -2    5.62    0.61 
   3 -29   2    6.64    0.65 
   3 -29   2    6.97    0.61 
   3 -29   2    7.61    0.67 
  -3  29   2    5.72    0.65 
  -3  29   2    6.23    0.54 
  -3  29  -2    5.54    0.49 
  -3 -29   2    6.01    0.54 
  -3  29  -2    5.17    0.47 
  -3 -29   2    6.69    0.59 
   3  29   2    4.54    0.63 
   5  29  -2    3.66    0.41 
  -5  29   2    3.00    0.40 
   5 -29   2    2.03    0.35 
  -5  29   2    2.94    0.27 
   5  29  -2    3.80    0.50 
  -5  29   2    2.98    0.29 
   5  29  -2    3.39    0.38 
  -5 -29  -2    2.10    0.34 
   5 -29   2    2.34    0.38 
  -5 -29   2    2.49    0.35 
  -5  29  -2    2.60    0.39 
   5 -29  -2    3.23    0.39 
   5  29   2    3.53    0.49 
  -5  29  -2    2.43    0.28 
  -5  29  -2    2.26    0.26 
   5 -29  -2    2.63    0.37 
  -7  29   2    1.92    0.33 
  -7 -29  -2    1.82    0.28 
   7  29  -2    1.92    0.29 
  -7  29   2    1.91    0.24 
   7  29  -2    1.71    0.54 
   7 -29   2    2.06    0.45 
  -7 -29   2    1.60    0.33 
  -7  29  -2    2.00    0.23 
   7 -29  -2    2.10    0.45 
  -7  29  -2    1.90    0.35 
  -9  29   2    0.62    0.21 
   9  29  -2    0.51    0.28 
   9 -29   2    0.41    0.19 
   9  29   2    0.08    0.19 
   9 -29  -2    0.51    0.27 
  -9  29  -2    0.63    0.24 
   9  29   2    0.23    0.28 
  -9 -29   2    0.56    0.22 
   0  30  -2    1.54    0.18 
   0 -30   2    1.67    0.25 
   0 -30  -2    1.54    0.24 
   0 -30  -2    1.39    0.24 
   0 -30   2    1.48    0.26 
   0 -30   2    1.70    0.25 
   0 -30  -2    1.55    0.24 
  -2 -30  -2    1.37    0.22 
   2  30  -2    0.96    0.18 
   2 -30   2    1.25    0.25 
   2 -30   2    1.40    0.22 
   2 -30   2    1.35    0.25 
  -2 -30  -2    1.37    0.23 
   2  30   2    0.95    0.19 
  -2 -30   2    1.08    0.21 
  -2  30  -2    1.18    0.14 
   2 -30  -2    1.22    0.21 
   2 -30  -2    1.61    0.25 
  -2 -30   2    1.22    0.23 
   4 -30   2    3.15    0.35 
  -4  30   2    2.47    0.27 
   4 -30   2    3.03    0.39 
  -4  30   2    2.49    0.38 
   4 -30   2    3.55    0.40 
   4 -30  -2    2.42    0.35 
  -4  30  -2    2.43    0.25 
  -6 -30  -2    1.66    0.33 
   6 -30   2    1.52    0.32 
   6  30  -2    2.05    0.40 
   6  30  -2    1.64    0.27 
   6 -30   2    1.36    0.27 
   6  30  -2    1.74    0.35 
  -6  30  -2    1.47    0.19 
   6  30   2    2.58    0.44 
  -6  30  -2    1.60    0.23 
   6 -30  -2    1.85    0.29 
   6  30   2    2.25    0.27 
  -6 -30   2    1.94    0.29 
   6  30   2    2.16    0.30 
  -6  30  -2    1.61    0.33 
   6 -30  -2    2.03    0.31 
  -8  30   2    3.94    0.52 
   8 -30   2    4.14    0.50 
  -8 -30  -2    3.92    0.49 
   8  30  -2    5.67    0.75 
   8  30   2    2.47    0.50 
  -8  30  -2    3.35    0.48 
  -8 -30   2    4.30    0.46 
   8  30   2    5.11    0.74 
   8 -30  -2    3.69    0.52 
  -1 -31  -2    0.76    0.18 
   1 -31   2    0.88    0.20 
  -1 -31  -2    1.02    0.33 
   1 -31   2    1.15    0.24 
  -1 -31   2    0.54    0.17 
   1 -31  -2    1.07    0.24 
   1 -31  -2    0.65    0.17 
   1 -31  -2    0.97    0.24 
  -1 -31   2    1.03    0.28 
   3 -31   2    2.55    0.34 
   3 -31   2    2.36    0.29 
  -3 -31  -2    1.97    0.29 
   3 -31   2    1.95    0.32 
   3 -31  -2    2.84    0.31 
  -3  31  -2    2.34    0.25 
   3 -31  -2    2.99    0.36 
  -3 -31   2    2.25    0.33 
   3 -31  -2    2.65    0.36 
   5  31  -2    0.27    0.11 
  -5 -31  -2    0.20    0.13 
   5 -31   2    0.40    0.17 
   5 -31   2    0.40    0.17 
   5  31  -2    0.19    0.19 
   5  31  -2    0.70    0.28 
  -5  31   2    0.50    0.25 
   5  31   2    0.00    0.14 
   5 -31  -2    0.43    0.18 
   5 -31  -2    0.61    0.18 
   5  31   2    0.21    0.18 
  -5 -31   2    0.25    0.13 
  -5  31  -2    0.26    0.15 
  -5  31  -2    0.34    0.10 
   7  31  -2    2.34    0.45 
   7  31  -2    0.86    0.23 
   7 -31   2    1.41    0.28 
  -7  31   2    1.71    0.28 
  -7 -31  -2    1.41    0.24 
   7 -31   2    1.39    0.26 
  -7  31  -2    1.74    0.46 
   7 -31  -2    1.47    0.29 
   7  31   2    0.75    0.27 
  -7 -31   2    1.50    0.27 
   7 -31  -2    1.11    0.24 
   7  31   2    2.27    0.40 
   9 -31   2    1.80    0.32 
  -9  31  -2    2.16    0.38 
   9 -31  -2    1.79    0.31 
   0 -32   2    7.47    0.75 
   0 -32   2    6.74    0.73 
   0 -32  -2    7.32    0.73 
   0 -32   2    8.60    0.74 
   0 -32  -2    8.27    0.72 
   0 -32  -2    8.70    0.75 
  -2 -32  -2    7.17    0.69 
   2 -32   2    8.23    0.74 
   2 -32   2    6.65    0.71 
   2 -32   2    7.28    0.68 
   2 -32  -2    5.42    0.61 
   2 -32  -2    6.24    0.58 
   2 -32  -2    5.85    0.61 
  -2 -32   2    6.55    0.60 
  -2 -32   2    6.15    0.59 
  -4 -32  -2    1.65    0.26 
   4 -32   2    2.34    0.33 
   4 -32   2    2.05    0.27 
   4 -32   2    1.95    0.30 
   4 -32  -2    1.63    0.30 
   4 -32  -2    1.83    0.29 
  -4 -32   2    2.03    0.29 
  -6 -32  -2    0.73    0.18 
   6 -32   2    0.82    0.22 
   6 -32   2    0.81    0.23 
  -6  32  -2    0.84    0.24 
  -6 -32   2    0.95    0.22 
   6 -32  -2    1.04    0.25 
   6 -32  -2    1.11    0.24 
   8  32  -2    1.27    0.35 
   8 -32   2    0.78    0.20 
   8  32  -2    0.52    0.18 
  -8  32  -2    1.52    0.30 
  -8 -32   2    2.24    0.33 
   8 -32  -2    1.32    0.40 
   1 -33   2    3.25    0.38 
  -1 -33  -2    3.08    0.36 
   1 -33   2    3.14    0.39 
   1 -33   2    3.36    0.37 
  -1 -33  -2    3.34    0.36 
  -1 -33   2    3.56    0.40 
   1 -33  -2    3.07    0.39 
   1 -33  -2    3.53    0.40 
   1 -33  -2    3.49    0.37 
  -1 -33   2    3.66    0.39 
   3 -33   2    0.73    0.20 
   3 -33   2    0.85    0.18 
   3 -33   2    0.92    0.31 
   3 -33  -2    1.14    0.24 
  -3 -33   2    1.02    0.22 
   3 -33  -2    1.00    0.20 
   3 -33  -2    1.05    0.26 
   5  33  -2    0.04    0.11 
   5 -33   2    0.35    0.17 
   5 -33   2    0.67    0.18 
  -5 -33  -2    0.28    0.12 
   5  33   2    0.10    0.11 
   5 -33  -2    0.33    0.17 
  -5 -33   2    0.24    0.12 
   5 -33  -2    0.61    0.18 
   7  33  -2    0.33    0.18 
   7 -33   2    0.92    0.25 
   7 -33   2    0.77    0.18 
  -7 -33   2    1.57    0.22 
   7 -33  -2    0.83    0.20 
   7 -33  -2    1.14    0.27 
   0 -34  -2    5.28    0.58 
   0 -34   2    4.96    0.53 
   2 -34   2    0.80    0.22 
  -2 -34  -2    0.93    0.19 
   2 -34   2    0.79    0.20 
   2 -34   2    0.93    0.20 
   2 -34  -2    1.27    0.26 
   2 -34  -2    1.10    0.23 
  -2 -34   2    0.90    0.20 
   2 -34  -2    0.93    0.19 
   4 -34   2    0.37    0.17 
   4 -34   2    0.42    0.17 
  -4 -34  -2    0.34    0.14 
   4 -34  -2    0.48    0.16 
  -4 -34   2    0.28    0.13 
   4 -34  -2    0.50    0.18 
   6 -34   2    0.63    0.19 
   6 -34   2    0.56    0.20 
  -6 -34   2    0.58    0.21 
   6 -34  -2    0.34    0.18 
   6 -34  -2    0.39    0.15 
  -1 -35  -2    3.07    0.33 
   1 -35   2    2.22    0.37 
   1 -35   2    2.54    0.31 
   1 -35  -2    2.61    0.33 
   1 -35  -2    2.59    0.30 
  -1 -35   2    2.18    0.33 
  -1 -35   2    3.06    0.33 
  -3 -35  -2    1.89    0.35 
   3 -35   2    2.54    0.47 
   3 -35   2    2.30    0.32 
   3 -35   2    2.04    0.27 
   3 -35  -2    1.97    0.35 
  -3 -35   2    1.78    0.26 
   3 -35  -2    1.77    0.29 
   5 -35   2    1.51    0.29 
   5 -35   2    1.21    0.23 
  -5 -35   2    1.71    0.28 
   5 -35  -2    1.80    0.30 
   5 -35  -2    1.49    0.28 
   0 -36   2    2.63    0.37 
   0 -36   2    3.19    0.34 
   2 -36   2    1.06    0.23 
  -2 -36  -2    0.71    0.17 
   2 -36  -2    0.71    0.18 
   2 -36  -2    1.10    0.22 
   2 -36  -2    1.03    0.24 
   4 -36   2    0.44    0.17 
   4 -36  -2    0.71    0.22 
   4 -36  -2    0.77    0.20 
   1 -37   2    0.71    0.16 
  -1 -37  -2    0.64    0.17 
   1 -37   2    1.03    0.20 
   1 -37  -2    0.83    0.16 
  -1 -37   2    0.63    0.16 
  -3 -37   2    0.81    0.16 
   3 -37  -2    0.63    0.22 
   5 -37   2    0.70    0.22 
   5 -37  -2    0.69    0.18 
   0 -38  -2    1.36    0.17 
   0 -38   2    1.03    0.18 
   2 -38   2    1.98    0.27 
  -2 -38   2    1.72    0.26 
   0   0  -3    0.29    0.03 
   0   0  -3    0.31    0.03 
   0   0  -3    0.34    0.03 
   0   0  -3    0.28    0.03 
   0   0  -3    0.25    0.06 
   2   0  -3    5.74    0.43 
  -2   0  -3    5.99    0.55 
  -2   0  -3    4.60    0.44 
   2   0   3    5.47    0.64 
  -2   0  -3    4.90    0.44 
   2   0  -3    5.96    0.44 
  -2   0   3    6.02    0.45 
  -2   0  -3    5.15    0.45 
  -2   0   3    5.47    0.45 
   2   0   3    4.69    0.45 
   2   0   3    4.42    0.44 
   2   0  -3    5.77    0.45 
   2   0   3    4.48    0.43 
   2   0  -3    5.87    0.45 
   2   0   3    4.89    0.45 
  -2   0   3    5.63    0.44 
   2   0  -3    6.14    0.44 
   2   0  -3    5.91    0.44 
   2   0  -3    5.35    0.43 
   4   0  -3  111.16    8.85 
  -4   0  -3  105.18    8.60 
  -6   0  -3    4.59    0.43 
   6   0  -3    4.80    0.41 
   6   0  -3    5.71    0.44 
  -6   0  -3    3.90    0.45 
  -6   0   3    3.96    0.44 
   6   0  -3    5.48    0.41 
  -6   0   3    3.88    0.45 
  -6   0  -3    3.96    0.43 
   6   0   3    4.95    0.41 
  -6   0  -3    4.04    0.80 
   6   0   3    4.24    0.41 
   6   0  -3    5.55    0.45 
   6   0  -3    5.65    0.45 
  -6   0  -3    4.06    0.41 
  -6   0   3    4.30    0.42 
   8   0  -3   15.34    1.59 
  -8   0   3   16.83    1.38 
  -8   0  -3   13.72    1.42 
  -8   0  -3   14.34    1.39 
   8   0  -3   17.19    1.37 
  -8   0  -3   13.37    1.84 
   8   0   3   16.80    1.38 
   8   0   3   16.66    1.35 
   8   0  -3   18.21    1.36 
   8   0  -3   19.02    1.36 
  -8   0  -3   15.09    1.37 
   8   0   3   18.36    1.41 
   8   0   3   18.53    1.36 
   8   0   3   14.03    1.35 
   8   0  -3   18.81    1.38 
   8   0  -3   18.09    1.40 
   8   0   3   16.81    1.37 
  -8   0   3   14.73    1.39 
  10   0   3    1.54    0.24 
 -10   0  -3    1.03    0.25 
  10   0  -3    1.12    0.61 
  10   0   3    1.10    0.21 
 -10   0  -3    0.64    0.25 
  10   0   3    1.05    0.76 
 -10   0   3    1.69    0.51 
  10   0  -3    1.70    0.24 
 -10   0   3    1.50    0.27 
  10   0   3    1.07    0.21 
  10   0  -3    1.30    0.23 
 -12   0  -3    1.85    0.33 
  12   0  -3    2.79    0.33 
  12   0   3    2.41    0.30 
  12   0  -3    3.12    0.33 
 -12   0   3    1.94    0.32 
  12   0  -3    3.50    1.88 
  12   0  -3    2.72    0.43 
  12   0   3    2.98    0.42 
  12   0   3    2.52    0.31 
  14   0   3   -0.01    0.13 
  14   0  -3    0.18    0.16 
  14   0  -3    0.00    0.11 
  -1   1   3   17.99    1.53 
  -1  -1  -3   20.79    1.54 
   1  -1   3   18.57    1.56 
  -1   1  -3   21.05    1.68 
   1   1   3   21.84    1.69 
  -1  -1   3   19.22    1.67 
   1  -1  -3   21.66    1.67 
   3   1  -3  964.23   77.11 
   3  -1   3  992.63   77.17 
  -3  -1  -3 1000.00   77.09 
  -3   1  -3  987.67   75.84 
   3  -1  -3  979.74   75.86 
   3   1   3  941.36   75.87 
  -5  -1  -3   48.27    3.98 
  -5   1  -3   75.77    6.34 
   7  -1   3   13.10    1.10 
   7  -1   3   12.04    1.11 
  -7   1   3   13.66    1.15 
   7   1  -3   14.27    1.12 
  -7   1   3   13.22    1.15 
   7   1  -3   14.25    1.10 
  -7  -1  -3   12.74    1.12 
  -7   1   3   11.33    1.11 
  -7  -1  -3   14.42    1.14 
   7   1  -3   13.94    1.10 
   7  -1   3   12.97    1.11 
   7   1  -3   14.90    1.36 
   7   1  -3   13.83    1.13 
  -7  -1  -3   14.59    1.18 
   7  -1   3   13.19    1.14 
   7  -1   3   13.45    1.10 
   7  -1   3   13.39    1.10 
  -7  -1  -3   12.61    1.45 
   7  -1   3   12.60    1.11 
   7   1  -3   13.35    1.12 
   7   1  -3   13.82    1.14 
   7   1   3   10.47    0.91 
   7  -1  -3   10.06    0.91 
   7  -1  -3    9.95    0.90 
   7  -1  -3    9.88    0.91 
  -7   1  -3   12.20    0.95 
   7  -1  -3   10.08    0.88 
   7   1   3   10.87    0.89 
  -7   1  -3   11.29    0.90 
   7  -1  -3   10.53    0.91 
   7   1   3   11.04    0.91 
   7  -1  -3   10.08    0.88 
  -7  -1   3   11.33    0.94 
   7   1   3   10.56    0.88 
  -7  -1   3   11.58    0.96 
   7  -1  -3    9.36    1.09 
  -7   1  -3    9.69    1.28 
  -7   1  -3   10.83    0.95 
  -7  -1   3   12.00    0.93 
  -7   1  -3   10.32    0.91 
   7  -1  -3   10.50    0.88 
   7   1   3   10.95    0.89 
   9   1  -3    4.44    0.44 
   9  -1   3    4.64    0.42 
   9   1  -3    4.04    0.40 
   9   1  -3    3.24    0.73 
  -9  -1  -3    3.29    0.41 
  -9  -1  -3    3.74    0.44 
   9   1  -3    4.08    0.40 
  -9  -1  -3    4.19    0.52 
   9  -1   3    4.29    0.40 
   9   1  -3    4.40    0.44 
  -9   1   3    4.10    0.49 
   9   1  -3    4.47    0.46 
   9  -1   3    4.70    0.41 
   9  -1  -3    3.41    0.78 
   9  -1  -3    3.76    0.40 
  -9  -1   3    4.66    0.43 
   9  -1  -3    4.42    0.43 
   9   1   3    3.89    0.40 
   9   1   3    4.74    0.44 
  -9   1  -3    4.54    0.44 
   9   1   3    4.59    0.47 
   9  -1  -3    3.39    0.42 
 -11  -1  -3   14.32    1.36 
  11  -1   3   13.97    1.26 
 -11  -1  -3   16.38    1.29 
 -11   1   3   15.80    1.30 
  11   1  -3   15.24    1.25 
  11   1  -3   14.00    1.24 
  11   1  -3   14.06    1.27 
  11   1  -3   13.53    2.13 
 -11   1   3   12.89    1.31 
  11  -1   3   16.20    1.25 
  11  -1   3   16.19    2.05 
  11  -1   3   13.96    1.24 
  11  -1  -3   15.54    1.34 
  11   1   3   17.34    1.38 
  11  -1  -3   16.19    1.37 
 -11   1  -3   14.96    1.37 
  11   1   3   16.67    1.34 
 -11   1  -3   14.67    1.43 
  11   1   3   15.62    1.34 
 -11  -1   3   14.27    1.40 
 -11  -1   3   17.31    1.39 
  11   1   3   13.57    2.14 
  11  -1  -3   17.32    1.35 
  13   1  -3    1.05    0.23 
  13  -1   3    1.19    0.27 
  13   1  -3    0.56    0.39 
  13  -1   3    1.44    0.23 
  13  -1   3    1.39    0.22 
  13   1  -3    1.22    0.23 
 -13   1   3    1.90    0.32 
  13  -1  -3    1.75    0.27 
 -13  -1   3    1.95    0.39 
  13  -1  -3    1.50    0.26 
 -13   1  -3    2.06    0.35 
  13   1   3    1.95    0.26 
  13   1   3    1.80    0.37 
  13   1   3    1.78    0.25 
  15   1  -3    3.13    0.43 
  15  -1   3    4.01    0.43 
  15  -1  -3    3.46    0.42 
  15   1   3    3.51    0.49 
   0   2   3   48.28    3.73 
   0  -2  -3   48.67    3.73 
   0   2  -3   45.43    3.74 
  -2  -2  -3  191.08   14.57 
   2   2  -3  177.94   14.58 
   2  -2   3  187.54   14.57 
   2  -2  -3  196.60   15.32 
   2   2   3  193.63   15.34 
   4  -2   3   18.26    1.41 
   4  -2   3   17.11    1.41 
  -4   2   3   17.05    1.43 
   4   2  -3   15.59    1.39 
   4   2  -3   19.47    1.43 
  -4   2   3   18.93    1.60 
   4  -2   3   17.19    1.90 
   4  -2  -3   21.11    2.01 
  -4   2  -3   16.31    1.37 
  -4   2  -3   17.60    1.55 
  -4  -2   3   17.17    1.39 
  -4   2  -3   17.78    1.38 
  -4   2  -3   14.70    1.38 
   6  -2   3   12.23    0.97 
   6  -2   3   12.09    0.97 
   6  -2   3   12.25    0.99 
   6  -2   3   13.13    1.01 
   6   2  -3   10.54    0.95 
   6  -2   3   11.84    0.99 
  -6   2   3   10.69    1.01 
   6   2  -3   13.82    1.05 
  -6  -2  -3   10.00    1.01 
   6   2  -3   12.54    0.99 
  -6   2   3   10.90    0.99 
   6   2  -3   13.24    1.01 
   6   2  -3   13.44    0.98 
  -6   2   3   10.75    1.01 
  -6  -2  -3    9.58    1.24 
   6  -2   3   12.93    0.99 
  -6   2   3   10.37    0.98 
   6   2  -3   13.46    0.98 
  -6   2  -3   13.54    1.06 
   6   2   3   12.14    1.04 
  -6   2  -3   12.17    1.41 
   6  -2  -3   12.91    1.02 
   6  -2  -3   12.41    1.04 
   6  -2  -3   12.42    1.03 
   6   2   3   11.24    1.05 
   6  -2  -3   10.76    1.02 
  -6  -2   3   14.08    1.06 
  -6   2  -3   12.89    1.07 
  -6  -2   3   12.93    1.07 
   6  -2  -3   13.23    1.04 
  -6   2  -3   13.88    1.05 
  -6   2  -3   13.42    1.04 
   6   2   3   11.13    1.02 
   6  -2  -3   12.19    1.02 
   6   2   3   11.33    1.02 
   8   2  -3   10.81    0.94 
   8   2  -3   10.88    1.25 
   8   2  -3   10.14    0.97 
   8   2  -3   11.22    0.94 
   8  -2   3   12.77    0.96 
   8  -2   3   11.86    0.94 
   8   2  -3   10.20    0.98 
   8  -2   3   11.31    0.94 
   8  -2   3    9.66    0.96 
  -8  -2  -3   13.22    0.97 
   8   2  -3   10.21    0.96 
   8  -2   3   10.01    0.95 
   8   2  -3   12.99    1.00 
  -8   2   3   13.09    0.98 
  -8  -2  -3   12.20    1.48 
   8  -2   3   10.19    0.97 
  -8   2  -3   11.68    0.95 
   8   2   3   12.32    0.94 
   8  -2  -3   12.70    0.94 
   8   2   3   10.29    0.94 
  -8  -2   3   10.52    0.93 
   8   2   3   12.50    0.98 
   8  -2  -3   10.74    0.91 
   8  -2  -3   10.47    0.93 
   8  -2  -3   10.87    0.91 
   8  -2  -3   10.32    1.17 
  -8   2  -3   12.05    0.94 
   8  -2  -3    9.89    0.92 
   8   2   3   10.87    0.91 
   8   2   3   10.11    0.95 
   8  -2  -3    9.19    0.94 
   8   2   3   10.10    0.96 
  10   2  -3    5.34    1.11 
  10   2  -3    4.66    0.47 
 -10  -2  -3    3.38    0.52 
  10   2  -3    4.78    0.47 
 -10   2   3    3.84    0.43 
  10  -2   3    4.23    0.97 
 -10  -2  -3    3.53    0.44 
 -10   2   3    4.23    0.51 
  10   2  -3    4.70    0.44 
  10   2  -3    5.14    0.44 
  10  -2   3    4.40    0.45 
 -10   2   3    4.22    0.63 
  10  -2   3    4.43    0.42 
 -10   2  -3    3.40    0.38 
  10   2   3    2.91    1.00 
  10   2   3    3.06    0.38 
  10   2   3    2.86    0.42 
 -10   2  -3    3.19    0.41 
 -10   2  -3    3.07    0.48 
  10  -2  -3    3.84    0.44 
  10  -2  -3    4.21    0.86 
 -10  -2   3    3.27    0.46 
  10   2   3    4.09    0.45 
  10  -2  -3    4.28    0.40 
  10   2   3    2.94    0.35 
  12   2  -3    0.44    0.15 
 -12  -2  -3    0.40    0.19 
  12  -2   3    0.24    0.12 
 -12   2   3    0.51    0.17 
  12  -2   3    0.88    1.11 
  12   2  -3    0.44    0.15 
  12  -2   3    0.35    0.13 
  12   2  -3    0.86    0.23 
  12  -2   3    0.71    0.22 
 -12   2   3    0.42    0.18 
 -12  -2  -3    0.42    0.17 
  12  -2  -3    0.86    1.30 
 -12  -2   3    0.62    0.19 
  12  -2  -3    0.45    0.15 
 -12   2  -3    0.45    0.21 
  12  -2  -3    0.27    0.21 
  12   2   3    0.42    0.14 
  12   2   3    0.41    0.14 
  12  -2  -3    0.44    0.15 
  12   2   3    0.63    0.19 
 -12   2  -3    0.50    0.17 
 -14   2   3    0.59    0.17 
  14  -2   3    0.58    0.17 
  14  -2   3    0.71    0.19 
  14   2  -3    0.72    0.28 
  14   2  -3    0.51    0.16 
  14   2   3    0.80    0.33 
  14   2   3    0.62    0.22 
  14  -2  -3    0.36    0.17 
  -1  -3  -3  125.78    9.32 
   1   3  -3  111.78    9.31 
   1   3   3  108.00    8.39 
   1  -3  -3  100.98    8.36 
  -1   3  -3  111.43    8.39 
  -3  -3  -3  136.28   10.39 
  -3   3   3  130.19   10.38 
   3  -3   3  127.71   10.40 
  -3   3  -3  118.49    9.28 
   3  -3  -3  115.59    9.35 
   5  -3   3    3.74    0.36 
   5   3  -3    3.60    0.37 
   5   3  -3    3.98    0.37 
  -5   3   3    4.94    0.38 
   5  -3   3    4.61    0.36 
   5  -3   3    3.60    1.19 
   5  -3   3    4.45    0.35 
   5  -3   3    3.90    0.38 
   5  -3   3    3.72    0.36 
   5   3  -3    3.40    0.38 
   5   3  -3    3.60    0.36 
  -5  -3  -3    5.14    0.68 
   5   3  -3    4.15    0.39 
   5   3  -3    3.64    0.38 
   5   3  -3    4.60    0.34 
   5   3   3    3.95    0.32 
   5  -3  -3    3.70    0.32 
   5   3   3    4.04    0.32 
   5  -3  -3    2.80    0.31 
   5   3   3    3.54    0.35 
   5  -3  -3    3.35    0.31 
  -5   3  -3    4.87    0.75 
   5   3   3    3.46    0.33 
   5   3   3    3.32    0.33 
   5  -3  -3    2.14    0.81 
   7   3  -3   17.29    1.30 
   7   3  -3   17.14    1.26 
   7  -3   3   16.19    1.29 
  -7   3   3   13.09    1.30 
   7   3  -3   17.64    1.28 
  -7   3   3   12.48    1.26 
   7  -3   3   15.05    1.26 
   7   3  -3   14.62    1.49 
  -7  -3  -3   13.73    1.26 
   7  -3   3   14.71    1.26 
   7   3  -3   17.81    1.26 
   7  -3   3   17.26    1.26 
   7  -3   3   12.69    1.26 
   7  -3   3   16.67    1.27 
  -7  -3  -3   12.94    1.31 
   7   3  -3   17.49    1.31 
  -7  -3   3   17.01    1.29 
   7  -3  -3   15.24    1.27 
   7   3   3   18.28    1.31 
   7  -3  -3   14.76    1.29 
   7   3   3   17.44    1.28 
   7  -3  -3   15.18    1.28 
   7  -3  -3   14.67    1.28 
   7  -3  -3   15.86    1.27 
   7   3   3   15.99    1.27 
  -7   3  -3   14.75    1.28 
  -7  -3   3   15.31    1.33 
  -7  -3   3   16.15    1.30 
   7   3   3   16.98    1.32 
  -7   3  -3   15.42    1.33 
  -7   3  -3   15.74    1.30 
   7  -3  -3   15.12    1.27 
   7   3   3   13.16    1.25 
  -7   3  -3   15.78    1.32 
   7  -3  -3   13.68    1.44 
   9   3  -3    3.46    0.37 
   9   3  -3    3.86    0.35 
   9  -3   3    2.79    0.35 
  -9  -3  -3    3.27    0.37 
   9   3  -3    4.01    0.41 
   9   3  -3    3.72    0.39 
   9   3  -3    3.49    0.34 
   9  -3   3    2.62    0.32 
   9   3  -3    3.09    0.71 
  -9  -3  -3    2.91    0.43 
  -9   3   3    3.37    0.43 
  -9   3   3    3.19    0.36 
  -9   3   3    3.50    0.40 
   9   3   3    2.72    0.30 
  -9   3  -3    2.98    0.40 
   9  -3  -3    2.01    0.51 
   9   3   3    2.78    0.30 
  -9   3  -3    2.14    0.35 
   9   3   3    2.48    0.32 
   9  -3  -3    2.88    0.29 
   9   3   3    2.75    0.34 
  -9   3  -3    2.60    0.32 
   9   3   3    2.80    0.35 
   9  -3  -3    3.27    0.30 
  -9  -3   3    3.07    0.39 
   9  -3  -3    3.38    0.34 
  11   3  -3    7.45    0.62 
  11   3  -3    7.42    0.65 
 -11   3   3    4.92    0.60 
  11  -3   3    7.11    0.64 
  11   3  -3    6.68    0.61 
  11  -3   3    6.95    0.60 
  11  -3   3    6.92    0.60 
  11   3  -3    6.31    0.62 
  11  -3   3    6.50    1.29 
 -11  -3  -3    4.66    0.67 
  11   3   3    6.03    0.57 
  11  -3  -3    5.91    0.57 
 -11   3  -3    6.01    0.63 
  11  -3  -3    5.78    0.59 
 -11   3  -3    5.51    0.67 
  11  -3  -3    5.86    0.58 
  11  -3  -3    7.80    1.55 
  11   3   3    6.31    0.57 
  11   3   3    6.66    0.62 
  13   3  -3    1.39    0.36 
  13   3  -3    1.59    0.25 
  13  -3   3    0.93    1.68 
 -13   3   3    2.43    0.37 
  13   3  -3    1.64    0.27 
  13  -3   3    1.70    0.26 
  13  -3   3    1.37    0.23 
 -13   3  -3    1.76    0.36 
 -13  -3   3    1.82    0.27 
  13  -3  -3    1.47    0.25 
  13   3   3    1.48    0.30 
  13   3   3    1.32    0.23 
 -13   3  -3    1.79    0.33 
  13  -3  -3    1.52    0.25 
  13   3   3    1.49    0.23 
  13  -3  -3    0.20    1.59 
  15  -3   3    2.14    0.31 
  15   3   3    3.00    0.43 
  15  -3  -3    2.19    0.32 
  15   3   3    1.86    0.29 
   0   4  -3  161.14   12.09 
   0  -4  -3  150.24   12.07 
   0   4   3  151.64   12.07 
   2   4  -3  102.00    8.09 
  -2   4  -3  104.69    8.27 
   4  -4   3   15.51    1.24 
   4  -4   3   15.03    1.23 
   4   4  -3   15.80    1.22 
   4   4  -3   15.26    1.24 
   4  -4   3   14.15    1.22 
   4  -4   3   16.47    1.64 
   4   4   3   16.22    1.28 
  -4   4  -3   17.23    1.28 
   4   4   3   17.24    1.27 
   4   4   3   15.85    1.27 
   4  -4  -3   13.13    1.25 
   4  -4  -3   14.60    1.59 
   6  -4   3   13.71    1.13 
   6  -4   3   13.83    1.16 
   6   4  -3   14.38    1.14 
   6  -4   3   13.08    1.14 
  -6  -4  -3   11.63    1.36 
   6  -4   3   13.85    1.15 
   6   4  -3   14.52    1.16 
   6   4  -3   12.28    1.23 
   6  -4   3   13.79    1.15 
   6   4  -3   15.39    1.14 
   6  -4   3   14.38    1.13 
   6   4  -3   14.00    1.18 
   6   4  -3   14.94    1.16 
   6  -4   3   12.48    1.14 
   6  -4   3   15.12    1.14 
  -6  -4  -3   15.94    1.16 
   6   4   3   14.89    1.24 
  -6  -4   3   13.04    1.21 
   6   4   3   14.83    1.21 
  -6   4  -3   14.03    1.24 
  -6   4  -3   16.51    1.27 
  -6   4  -3   13.53    1.22 
   6  -4  -3   14.71    1.21 
   6  -4  -3   16.65    1.24 
   6   4   3   14.61    1.21 
   6   4   3   15.61    1.26 
   6  -4  -3   16.47    1.21 
   6  -4  -3   15.28    1.25 
  -6  -4   3   14.52    1.23 
   6  -4  -3   15.24    1.21 
   6   4   3   14.68    1.23 
  -6   4  -3   13.45    1.23 
  -6  -4   3   16.18    1.27 
   6  -4  -3   14.84    1.21 
  -8  -4  -3    3.69    0.38 
  -8   4   3    3.42    0.41 
   8  -4   3    3.48    0.37 
   8   4  -3    3.81    0.41 
   8   4  -3    3.60    0.81 
  -8  -4  -3    3.41    0.44 
  -8   4   3    3.75    0.43 
  -8   4   3    4.01    0.39 
   8   4  -3    3.94    0.36 
   8   4  -3    3.68    0.39 
   8  -4   3    3.93    0.35 
   8   4  -3    3.83    0.41 
   8  -4   3    4.12    0.36 
  -8  -4  -3    3.21    0.36 
   8   4  -3    3.78    0.39 
   8  -4   3    3.83    0.38 
  -8  -4   3    3.76    0.48 
   8  -4  -3    5.10    0.43 
  -8   4  -3    8.10    2.20 
   8  -4  -3    5.07    0.43 
   8  -4  -3    3.99    0.42 
   8   4   3    5.02    0.49 
   8   4   3    5.00    0.44 
   8   4   3    5.22    0.46 
   8  -4  -3    4.74    0.72 
  -8   4  -3    4.01    0.47 
  -8  -4   3    4.22    0.43 
  -8   4  -3    4.42    0.50 
  -8   4  -3    4.05    0.44 
   8   4   3    4.72    0.46 
   8  -4  -3    5.09    0.43 
   8  -4  -3    4.84    0.44 
  10   4  -3    7.89    0.77 
 -10  -4  -3   10.49    0.90 
 -10   4   3   10.33    0.87 
  10  -4   3    9.64    1.23 
  10   4  -3    8.39    0.77 
 -10   4   3    8.01    0.79 
  10  -4   3    8.65    0.79 
  10  -4   3    9.72    0.78 
  10  -4   3    9.41    0.79 
 -10  -4  -3    9.88    0.80 
  10   4  -3    7.63    0.80 
  10   4  -3    7.40    0.80 
  10   4  -3    6.55    1.51 
  10   4  -3    7.82    0.83 
 -10   4   3   10.17    1.07 
  10   4   3    6.77    0.69 
  10   4   3    7.35    0.70 
  10  -4  -3    7.39    0.67 
  10   4   3    7.56    0.66 
  10  -4  -3    7.24    0.69 
  10   4   3    7.16    0.71 
  10  -4  -3    7.70    0.66 
  10   4   3    6.37    0.71 
  10  -4  -3    6.96    1.08 
  10   4   3    7.18    0.65 
 -12   4   3    1.41    0.31 
  12   4  -3    0.61    0.16 
  12  -4   3    0.78    0.96 
  12  -4   3    0.56    0.15 
  12  -4   3    0.73    0.17 
  12   4  -3    0.52    0.19 
  12   4  -3    0.65    0.17 
  12  -4  -3    0.76    0.19 
  12  -4  -3    0.80    0.19 
 -12  -4   3    1.00    0.21 
  12  -4  -3    0.51    1.09 
  12   4   3    1.09    0.24 
  12   4   3    0.93    0.19 
 -12   4  -3    1.36    0.25 
  12   4   3    0.85    0.17 
 -12   4  -3    1.69    0.33 
  14  -4   3    1.44    0.33 
  14   4  -3    2.09    0.31 
  14   4  -3    1.26    0.25 
  14   4  -3    1.65    0.30 
 -14   4   3    1.23    0.24 
  14   4   3    1.59    0.29 
  14   4   3    0.46    0.20 
  14  -4  -3    0.87    0.26 
  -1  -5  -3  113.99    9.31 
   1   5  -3  115.66    9.24 
   1  -5   3  123.14    9.23 
  -1  -5   3  106.47    9.00 
  -1   5  -3  113.53    9.02 
   1   5   3  124.61    9.03 
  -3   5   3   36.45    3.11 
   3   5  -3   39.92    3.11 
   3   5  -3   41.65    3.18 
  -3   5  -3   42.48    3.63 
  -3   5  -3   49.59    3.75 
  -5  -5  -3   46.59    3.62 
   5  -5   3   41.40    3.43 
   5  -5   3   42.23    3.88 
   5  -5  -3   33.86    2.63 
   5  -5  -3   38.63    3.09 
   5  -5  -3   31.40    2.61 
   5  -5  -3   29.90    2.60 
   7   5  -3   12.92    1.43 
   7   5  -3   13.77    1.15 
  -7  -5  -3   14.20    1.16 
   7   5  -3   13.96    1.20 
  -7  -5  -3   14.13    1.22 
  -7   5   3   13.12    1.19 
  -7   5   3   14.37    1.16 
  -7  -5  -3   13.43    1.16 
   7  -5   3   12.83    1.16 
  -7   5   3   14.66    1.21 
   7  -5   3   13.88    1.15 
   7  -5   3   13.58    1.14 
   7   5  -3   14.62    1.20 
   7   5  -3   15.95    1.18 
   7  -5   3   13.82    1.14 
   7   5  -3   14.38    1.15 
   7  -5   3   11.86    1.15 
   7   5  -3   14.02    1.17 
  -7   5   3   15.72    1.18 
   7   5   3   14.47    1.24 
   7  -5  -3   14.65    1.22 
   7   5   3   15.17    1.23 
  -7   5  -3   14.99    1.26 
   7   5   3   13.67    1.21 
   7   5   3   14.81    1.26 
   7  -5  -3   15.97    1.22 
  -7   5  -3   15.07    1.23 
  -7  -5   3   14.13    1.26 
  -7   5  -3   14.20    1.26 
   7   5   3   13.99    1.21 
   7  -5  -3   17.10    1.21 
  -7  -5   3   15.43    1.22 
   7  -5  -3   15.93    1.39 
  -7   5  -3   13.43    1.23 
   7  -5  -3   12.85    1.19 
  -7  -5   3   15.83    1.23 
   9  -5   3   11.35    1.05 
   9  -5   3   10.86    1.05 
   9   5  -3   13.67    1.10 
   9   5  -3   13.79    1.13 
   9   5  -3   13.41    1.13 
   9  -5   3   10.98    1.06 
   9   5  -3   13.82    1.07 
   9   5  -3   13.06    1.07 
   9   5  -3   13.42    1.68 
   9   5   3   16.93    1.37 
   9   5   3   17.16    1.37 
   9  -5  -3   18.48    1.37 
   9  -5  -3   18.85    1.68 
   9   5   3   16.09    1.42 
  -9  -5   3   13.85    1.37 
   9   5   3   16.66    1.43 
  -9   5  -3   14.40    1.44 
  -9   5  -3   13.44    1.42 
   9  -5  -3   16.85    1.38 
   9  -5  -3   18.62    1.37 
   9  -5  -3   16.23    1.36 
   9   5   3   18.47    1.41 
   9   5   3   16.55    1.40 
  11   5  -3   13.54    1.38 
  11   5  -3   17.01    1.36 
  11   5  -3   15.12    1.38 
  11   5  -3   15.13    1.35 
 -11   5   3   18.51    1.39 
  11  -5   3   15.55    1.83 
  11  -5   3   16.00    1.34 
 -11   5   3   18.31    1.47 
  11  -5   3   15.49    1.34 
 -11   5  -3   15.34    1.49 
  11   5   3   17.94    1.48 
 -11  -5   3   19.21    1.51 
 -11   5  -3   18.29    1.60 
  11  -5  -3   16.73    1.47 
  11   5   3   16.98    1.53 
  11   5   3   19.46    1.48 
  11   5   3   18.30    1.51 
  11  -5  -3   17.20    1.47 
 -11   5  -3   16.83    1.53 
  11  -5  -3   17.35    1.97 
  13  -5   3    0.34    0.13 
  13  -5   3   -0.36    1.42 
 -13   5   3    0.80    0.28 
  13   5  -3    0.73    0.34 
  13  -5   3    0.29    0.16 
  13   5  -3    0.57    0.26 
  13   5  -3    0.40    0.15 
 -13   5  -3    0.53    0.19 
  13   5   3    0.80    0.32 
 -13   5  -3    0.89    0.29 
  13   5   3    0.34    0.14 
  13  -5  -3    0.71    0.17 
  13  -5  -3    0.81    1.48 
  15   5   3    0.19    0.12 
   0   6  -3   10.29    0.73 
   0  -6   3    8.28    0.75 
   0   6   3    8.44    0.73 
   0  -6   3    9.44    0.75 
   0   6  -3    9.68    0.73 
   0  -6   3    9.52    0.75 
   2  -6   3  297.42   24.03 
   2   6  -3  277.97   24.02 
  -2  -6  -3  345.03   24.05 
  -2   6  -3  304.74   25.00 
   2  -6  -3  333.27   25.00 
   4   6  -3   24.70    2.15 
   4  -6   3   23.03    2.00 
   4  -6   3   25.91    2.03 
   4  -6   3   26.12    2.29 
  -4   6   3   28.35    2.07 
  -4   6  -3   24.53    2.29 
   4  -6  -3   29.00    2.25 
  -4   6  -3   29.13    2.47 
  -4   6  -3   31.58    2.28 
   6   6  -3   14.50    1.10 
   6   6  -3   13.48    1.14 
   6   6  -3   13.69    1.12 
   6   6  -3   12.91    1.15 
   6   6  -3   12.91    1.12 
   6  -6   3   12.71    1.09 
   6  -6   3   11.29    1.10 
  -6  -6  -3   16.44    1.40 
   6   6  -3   14.44    1.10 
  -6  -6   3   16.14    1.20 
   6   6   3   14.60    1.20 
   6  -6  -3   14.27    1.19 
   6   6   3   14.40    1.21 
  -6   6  -3   14.06    1.66 
   6   6   3   14.02    1.23 
   6  -6  -3   14.48    1.18 
  -6   6  -3   14.78    1.21 
  -8   6   3   22.27    1.66 
  -8   6   3   20.71    1.59 
   8   6  -3   17.76    1.60 
   8   6  -3   17.90    1.62 
   8  -6   3   17.74    1.58 
  -8  -6  -3   22.23    1.68 
  -8   6   3   22.59    1.62 
   8   6  -3   16.40    1.96 
   8  -6   3   18.80    1.57 
   8  -6   3   18.84    1.56 
   8   6  -3   18.13    1.63 
   8   6  -3   18.46    1.59 
   8   6  -3   18.52    1.57 
  -8  -6  -3   21.39    1.59 
   8  -6   3   16.57    1.58 
  -8   6   3   20.69    1.65 
  -8   6  -3   20.73    1.74 
  -8   6  -3   20.22    1.73 
   8   6   3   19.73    1.67 
   8   6   3   19.25    1.72 
   8  -6  -3   21.44    1.67 
  -8   6  -3   19.40    1.70 
   8  -6  -3   23.39    1.67 
   8   6   3   19.63    1.69 
   8  -6  -3   20.70    1.68 
   8   6   3   20.33    1.70 
  -8   6  -3   19.22    1.68 
   8   6   3   20.56    1.67 
   8  -6  -3   22.52    1.89 
  10  -6   3    6.27    0.96 
  10   6  -3    4.10    0.50 
  10  -6   3    5.31    0.45 
  10   6  -3    4.95    0.52 
  10   6  -3    3.99    0.50 
  10  -6   3    4.54    0.45 
  10   6  -3    4.49    0.45 
  10   6  -3    4.21    0.48 
  10   6  -3    4.17    0.51 
  10   6   3    5.20    0.58 
  10  -6  -3    5.47    0.53 
  10  -6  -3    6.28    0.94 
  10   6   3    6.05    0.55 
 -10   6  -3    5.28    0.56 
  10   6   3    5.57    0.60 
 -10  -6   3    6.42    0.58 
  10   6   3    6.10    0.55 
  10  -6  -3    5.55    0.54 
  10   6   3    5.31    0.56 
  10   6   3    5.85    0.60 
 -12   6   3   10.49    1.10 
  12   6  -3   11.37    1.07 
  12   6  -3   12.23    1.05 
 -12   6   3   12.01    1.10 
  12  -6   3   17.47    2.75 
  12   6  -3   12.67    1.07 
  12  -6   3   12.51    1.05 
  12  -6   3   12.37    1.04 
  12  -6  -3   11.43    1.01 
  12  -6  -3    9.69    1.81 
  12   6   3   11.46    1.05 
  12  -6  -3   10.74    1.02 
  12   6   3   11.93    1.01 
 -12  -6   3   12.71    1.06 
 -12   6  -3   11.52    1.11 
  12   6   3   10.65    1.02 
 -12   6  -3   13.23    1.10 
 -14   6   3    2.69    0.35 
  14   6  -3    2.45    0.37 
  14  -6   3    2.90    0.42 
  14   6  -3    2.31    0.32 
  14   6  -3    3.32    0.38 
  14  -6   3    0.92    2.24 
 -14   6  -3    2.45    0.31 
  14  -6  -3    3.18    0.40 
  14   6   3    3.30    0.38 
  14  -6  -3    1.47    2.16 
  14   6   3    1.78    0.33 
  14   6   3    2.15    0.30 
  -1  -7  -3  232.09   16.21 
   1   7  -3  194.14   16.23 
   1  -7   3  194.69   16.20 
   1  -7  -3  199.27   15.89 
   1  -7  -3  222.14   15.91 
  -1   7  -3  188.23   15.93 
   3   7  -3    2.04    0.19 
   3   7  -3    2.35    0.21 
  -3   7   3    1.94    0.20 
   3   7  -3    1.93    0.40 
   3  -7   3    1.97    0.39 
   3  -7   3    2.14    0.18 
  -3  -7  -3    2.42    0.23 
   3   7  -3    2.37    0.21 
   3   7  -3    2.29    0.20 
   3  -7   3    1.70    0.20 
   3  -7   3    2.28    0.19 
   3  -7   3    2.01    0.20 
  -3   7   3    1.61    0.19 
   3  -7   3    2.05    0.18 
   3  -7   3    2.30    0.19 
   3  -7   3    1.75    0.20 
  -3  -7  -3    1.89    0.36 
   3   7  -3    2.05    0.19 
   3   7  -3    2.19    0.20 
  -3   7   3    1.86    0.18 
   3   7   3    1.27    0.16 
  -3   7  -3    1.79    0.16 
   3   7   3    1.48    0.16 
   3   7   3    1.47    0.16 
  -3   7  -3    1.98    0.19 
   3   7   3    1.40    0.17 
   3  -7  -3    1.74    0.41 
  -3   7  -3    1.64    0.16 
   3   7   3    1.44    0.16 
  -3   7  -3    2.01    0.19 
  -3   7  -3    1.74    0.41 
  -3  -7   3    1.67    0.21 
   5  -7   3  122.66   10.36 
  -5  -7  -3  120.25   10.20 
   5   7  -3  141.06   10.20 
   7   7  -3    2.35    0.27 
  -7   7   3    1.65    0.30 
  -7   7   3    1.78    0.24 
   7   7  -3    1.87    0.61 
  -7  -7  -3    1.66    0.28 
   7   7  -3    2.39    0.30 
   7   7  -3    2.23    0.23 
   7  -7   3    2.22    0.23 
   7   7  -3    2.14    0.23 
   7   7  -3    2.36    0.26 
   7  -7   3    2.07    0.25 
  -7   7   3    1.68    0.23 
   7   7  -3    2.20    0.27 
  -7   7   3    1.76    0.26 
   7  -7   3    2.10    0.24 
  -7   7  -3    2.15    0.29 
  -7  -7   3    2.05    0.25 
   7  -7  -3    1.59    0.23 
   7   7   3    2.33    0.26 
  -7   7  -3    2.27    0.26 
   7   7   3    2.59    0.30 
   7   7   3    2.87    0.30 
   7  -7  -3    1.87    0.44 
   7   7   3    2.80    0.28 
  -7   7  -3    2.33    0.25 
   7   7   3    2.32    0.24 
  -7   7  -3    2.31    0.30 
   7  -7  -3    1.99    0.23 
   7  -7  -3    1.84    0.31 
  -9  -7  -3   15.97    1.24 
   9  -7   3   13.09    1.24 
   9  -7   3   14.51    1.22 
   9   7  -3   12.76    1.25 
   9   7  -3   15.85    1.24 
   9   7  -3   15.79    1.27 
  -9   7   3   14.26    1.31 
   9  -7   3   14.99    1.22 
   9   7  -3   15.58    1.24 
   9   7  -3   15.17    1.31 
  -9  -7  -3   15.24    1.32 
  -9   7   3   15.92    1.27 
   9   7  -3   15.25    1.30 
  -9   7   3   13.11    1.30 
   9  -7   3   13.97    1.23 
  -9   7  -3   14.30    1.32 
  -9   7  -3   14.15    1.27 
  -9   7  -3   12.63    1.32 
  -9  -7   3   16.78    1.29 
   9  -7  -3   15.92    1.25 
   9   7   3   16.40    1.26 
   9  -7  -3   15.08    1.51 
   9   7   3   15.27    1.33 
   9   7   3   15.59    1.32 
   9   7   3   15.13    1.29 
   9   7   3   15.56    1.26 
   9   7   3   16.23    1.29 
   9  -7  -3   14.59    1.25 
   9  -7  -3   13.79    1.26 
  -9   7  -3   14.49    1.29 
 -11   7   3    6.35    0.63 
  11   7  -3    5.55    0.58 
 -11   7   3    5.35    0.55 
  11  -7   3    5.96    1.29 
  11   7  -3    5.50    0.55 
  11   7  -3    6.04    0.54 
  11  -7   3    5.56    0.53 
  11   7  -3    5.14    0.61 
 -11   7   3    5.93    0.63 
  11   7  -3    5.25    0.59 
  11  -7   3    5.12    0.53 
  11   7   3    5.16    0.59 
  11  -7  -3    5.40    0.56 
  11   7   3    5.66    0.56 
  11   7   3    6.18    0.57 
 -11   7  -3    6.73    0.66 
  11   7   3    5.25    0.62 
  11   7   3    5.37    0.61 
  11  -7  -3    5.17    0.54 
  11   7   3    5.57    0.59 
 -11  -7   3    6.82    0.59 
 -11   7  -3    6.81    0.69 
 -11   7  -3    5.99    0.60 
  13  -7   3    0.39    1.30 
  13   7  -3    0.33    0.19 
 -13   7   3    0.58    0.18 
  13   7  -3    0.38    0.18 
  13   7  -3    0.50    0.19 
 -13   7  -3    0.45    0.21 
  13   7   3    0.47    0.17 
  13  -7  -3    0.40    1.24 
 -13   7  -3    0.38    0.16 
  13   7   3    0.43    0.18 
  13   7   3    0.47    0.16 
  15   7  -3    0.63    0.25 
   0  -8   3  188.42   13.55 
   0   8  -3  157.63   13.56 
  -2  -8  -3  405.21   29.89 
   2   8  -3  354.39   29.89 
   2  -8   3  385.51   29.88 
   2  -8  -3  373.79   27.96 
   2  -8  -3  326.98   27.92 
  -2   8  -3  370.48   27.99 
   4  -8   3   51.43    4.20 
  -4   8   3   45.68    4.02 
  -4  -8  -3   52.23    4.13 
   4   8  -3   53.65    4.13 
  -4   8  -3   48.10    3.76 
  -4   8  -3   52.71    3.74 
   4  -8  -3   48.11    4.11 
   4   8   3   39.91    3.77 
   6   8  -3    4.46    0.43 
   6   8  -3    4.87    0.45 
   6   8  -3    5.12    0.48 
  -6  -8  -3    5.14    0.49 
   6   8  -3    4.41    0.45 
   6  -8   3    5.47    0.44 
  -6   8   3    5.01    0.44 
   6  -8   3    5.23    0.42 
  -6  -8  -3    4.86    0.74 
   6  -8   3    4.37    0.44 
  -6   8   3    5.17    0.46 
   6  -8   3    5.10    0.42 
  -6  -8  -3    4.46    0.43 
  -6   8   3    5.17    0.49 
  -6   8   3    4.78    0.47 
   6  -8   3    4.55    0.45 
  -6   8  -3    4.90    0.49 
   6  -8  -3    4.94    0.44 
   6  -8  -3    4.65    0.47 
  -6   8  -3    5.20    0.47 
   6  -8  -3    5.54    0.45 
   6  -8  -3    5.13    0.45 
   6   8   3    4.82    0.45 
  -6   8  -3    5.33    0.47 
   6   8   3    5.85    0.48 
  -6   8  -3    5.21    0.47 
   6  -8  -3    5.23    0.47 
   6   8   3    5.30    0.48 
   6   8   3    5.56    0.50 
  -6  -8   3    4.71    0.47 
  -6   8  -3    4.85    1.04 
   6   8   3    5.27    0.46 
   8  -8   3   18.07    1.54 
  -8   8   3   20.72    1.61 
   8   8  -3   19.04    1.55 
   8   8  -3   18.04    1.62 
   8   8  -3   16.90    1.61 
  -8  -8  -3   21.08    1.56 
   8   8  -3   16.61    1.58 
  -8   8   3   21.83    1.64 
  -8   8   3   19.59    1.58 
   8  -8   3   17.42    1.53 
   8   8  -3   17.65    1.56 
  -8  -8  -3   21.54    1.64 
   8  -8   3   18.83    1.55 
  -8   8   3   21.00    1.57 
   8   8  -3   17.81    1.57 
   8  -8   3   17.23    1.57 
   8   8   3   19.61    1.63 
  -8   8  -3   21.67    1.67 
   8   8   3   19.31    1.66 
   8  -8  -3   17.05    1.62 
   8   8   3   19.61    1.65 
   8   8   3   19.78    1.63 
   8  -8  -3   19.22    1.62 
   8  -8  -3   19.54    1.65 
  -8   8  -3   22.55    1.71 
  -8   8  -3   22.37    1.71 
  -8   8  -3   22.26    1.65 
   8   8   3   18.47    1.68 
   8  -8  -3   18.10    1.80 
  10  -8   3    3.49    0.38 
  10   8  -3    3.44    0.36 
  10   8  -3    3.80    0.42 
  10  -8   3    3.70    0.80 
  10   8  -3    3.18    0.42 
  10   8  -3    3.64    0.61 
 -10   8   3    3.53    0.40 
  10   8  -3    3.15    0.42 
  10  -8   3    3.11    0.35 
  10  -8   3    2.75    0.34 
 -10   8  -3    3.10    0.40 
  10  -8  -3    2.22    0.30 
  10   8   3    2.51    0.36 
  10   8   3    2.59    0.35 
  10  -8  -3    2.89    0.32 
  10   8   3    2.80    0.31 
  10   8   3    2.65    0.34 
  10   8   3    2.33    0.36 
  10  -8  -3    2.25    0.29 
  10   8   3    2.78    0.41 
  10  -8  -3    1.93    0.53 
  12   8  -3    1.51    0.23 
 -12   8   3    0.86    0.26 
  12   8  -3    1.69    0.26 
  12   8  -3    1.88    0.31 
  12  -8   3    1.52    0.22 
  12  -8   3    0.97    0.83 
  12   8  -3    1.30    0.27 
 -12   8   3    1.37    0.25 
  12   8   3    1.25    0.23 
 -12   8  -3    1.44    0.24 
 -12   8  -3    1.11    0.27 
  12  -8  -3    0.61    0.81 
  12  -8  -3    1.30    0.23 
  12   8   3    1.17    0.25 
 -12   8  -3    1.17    0.30 
  12   8   3    1.73    0.29 
  12   8   3    1.48    0.22 
  14  -8   3    2.27    3.41 
 -14  -8  -3    1.52    0.30 
  14  -8   3    1.35    0.23 
  14   8  -3    0.84    0.24 
  14   8  -3    1.35    0.23 
 -14  -8   3    1.49    0.32 
  14  -8  -3    0.32    2.93 
 -14   8  -3    1.73    0.30 
  14   8   3    1.07    0.26 
  14   8   3    1.12    0.21 
  14  -8  -3    1.20    0.25 
   1  -9   3  318.52   24.33 
   1   9  -3  303.39   24.36 
  -1   9  -3  288.69   24.83 
   1  -9  -3  316.11   24.77 
   1  -9  -3  346.15   24.77 
   3   9  -3   12.40    1.05 
   3   9  -3   12.44    1.06 
   3  -9   3   14.19    1.21 
   3   9  -3   13.33    1.08 
  -3   9   3   13.88    1.07 
   3   9  -3   12.50    1.06 
   3   9  -3   14.14    1.07 
   3   9  -3   13.66    1.25 
  -3   9   3   13.00    1.07 
   3   9  -3   12.49    1.07 
   3   9   3   14.12    1.15 
   3  -9  -3   14.77    1.28 
  -3   9  -3   14.05    1.15 
   3   9   3   16.49    1.16 
  -3   9  -3   13.20    1.16 
   3   9   3   13.74    1.15 
  -3   9  -3   13.02    1.50 
  -3   9  -3   15.11    1.15 
  -3   9  -3   13.52    1.17 
   3   9   3   13.89    1.15 
   3   9   3   14.34    1.14 
   5  -9   3   85.98    6.47 
   5   9  -3   72.66    6.20 
  -5  -9  -3   72.37    6.23 
  -5   9  -3   52.81    4.58 
  -7   9   3    9.42    0.90 
   7   9  -3   10.36    0.91 
   7  -9   3   10.06    0.85 
  -7   9   3   10.26    0.92 
  -7   9   3   10.38    0.87 
   7  -9   3   10.45    0.85 
   7  -9   3    9.60    0.87 
   7   9  -3    9.83    0.86 
   7   9  -3   10.85    0.89 
  -7  -9  -3    9.67    0.85 
  -7   9   3   11.30    0.89 
   7   9  -3   10.70    0.94 
   7   9  -3   10.44    0.87 
   7   9  -3   11.30    0.92 
   7  -9   3    9.99    0.89 
   7  -9   3    9.64    0.85 
  -7   9  -3   10.16    0.91 
   7   9   3   10.74    0.91 
   7   9   3   10.85    0.90 
   7   9   3   11.02    0.94 
   7  -9  -3   11.64    0.89 
   7  -9  -3   10.48    0.90 
   7   9   3    9.42    0.88 
   7   9   3   10.96    0.92 
  -7  -9   3    9.78    0.89 
  -7   9  -3   10.32    0.94 
   7  -9  -3   11.17    0.91 
  -7   9  -3    9.37    1.07 
  -7   9  -3    9.94    0.89 
   7  -9  -3   10.34    1.04 
   7  -9  -3   11.77    0.88 
   9   9  -3   10.03    1.03 
   9   9  -3   13.18    1.12 
   9   9  -3   13.20    1.09 
   9   9  -3   12.14    1.12 
   9  -9   3   11.92    1.06 
  -9   9   3   11.32    1.06 
   9   9  -3   12.63    1.07 
   9   9  -3   12.47    1.04 
   9  -9   3   13.90    1.03 
  -9   9   3   10.55    1.10 
   9  -9   3   13.20    1.03 
   9   9   3   10.49    1.04 
   9   9   3   10.72    0.97 
  -9   9  -3   12.83    1.02 
   9  -9  -3   11.50    0.97 
   9  -9  -3   12.14    0.96 
  -9   9  -3   10.43    1.04 
  -9   9  -3   11.49    1.05 
  -9  -9   3   12.49    0.99 
   9  -9  -3   10.25    0.97 
  -9   9  -3   12.34    1.00 
   9  -9  -3   11.85    1.22 
   9   9   3   10.85    1.03 
   9   9   3   11.52    1.00 
   9   9   3   10.41    1.00 
   9   9   3   10.68    0.97 
 -11   9   3    1.28    0.24 
 -11   9   3    1.61    0.30 
  11   9  -3    1.40    0.28 
 -11   9   3    1.44    0.30 
  11  -9   3    1.20    0.21 
  11  -9   3    1.39    0.21 
  11   9  -3    1.52    0.28 
  11   9  -3    1.63    0.23 
  11   9  -3    1.54    0.29 
  11   9  -3    1.42    0.30 
  11   9  -3    1.61    0.25 
  11  -9   3    0.81    0.59 
  11   9   3    0.73    0.17 
  11  -9  -3    1.19    0.70 
  11   9   3    1.07    0.27 
 -11   9  -3    1.26    0.30 
  11   9   3    1.02    0.21 
 -11   9  -3    1.43    0.24 
  11   9   3    1.00    0.22 
 -11   9  -3    1.13    0.29 
  11   9   3    1.00    0.24 
  11   9   3    1.01    0.25 
  13   9  -3    2.97    0.41 
 -13   9   3    1.91    0.35 
  13  -9   3    2.87    0.33 
 -13  -9  -3    2.33    0.41 
  13   9  -3    3.34    0.34 
  13   9  -3    3.90    0.42 
  13  -9  -3    1.97    0.28 
  13   9   3    1.85    0.27 
 -13   9  -3    3.01    0.41 
  13  -9  -3    1.73    1.25 
  13   9   3    2.03    0.34 
  13   9   3    2.54    0.33 
   0 -10   3   67.49    5.30 
   2  10  -3   33.18    3.02 
   2 -10   3   41.63    3.08 
   2  10  -3   40.51    3.17 
   2  10   3   27.94    2.48 
   2 -10  -3   32.51    2.50 
   2 -10  -3   33.88    2.53 
  -2  10  -3   33.21    2.49 
  -2  10  -3   32.53    2.49 
  -2  10  -3   27.48    3.20 
  -4  10   3    6.72    0.53 
   4  10  -3    5.99    0.53 
   4  10  -3    5.95    0.54 
   4 -10   3    6.89    0.53 
  -4  10   3    6.46    0.51 
   4  10  -3    5.94    0.51 
  -4  10   3    6.03    0.53 
   4 -10   3    5.23    0.88 
   4  10  -3    6.25    0.52 
  -4 -10  -3    5.84    0.51 
  -4 -10  -3    6.20    0.50 
   4  10  -3    6.10    0.53 
   4  10  -3    6.15    0.97 
   4 -10   3    5.10    0.53 
   4 -10  -3    8.50    0.64 
  -4 -10   3    7.29    0.63 
  -4  10  -3    5.88    1.07 
   4  10   3    7.67    0.63 
   4 -10  -3    6.58    0.60 
  -4  10  -3    6.86    0.62 
   4  10   3    7.65    0.63 
   4 -10  -3    6.71    0.94 
   4 -10  -3    7.72    0.65 
   4 -10  -3    8.32    0.65 
  -4  10  -3    6.91    0.63 
   4  10   3    7.77    0.65 
  -4  10  -3    6.51    0.68 
  -4 -10   3    7.63    0.62 
   4 -10  -3    7.83    0.69 
   4  10   3    8.25    0.66 
   4  10   3    7.15    0.61 
   6  10  -3   15.63    1.27 
  -6 -10  -3   16.45    1.27 
   6 -10   3   14.98    1.26 
  -6  10   3   16.60    1.28 
   6  10  -3   14.65    1.31 
  -6  10   3   14.85    1.29 
   6  10  -3   15.25    1.27 
  -6  10   3   18.15    1.34 
   6  10  -3   14.58    1.28 
   6  10  -3   14.61    1.29 
   6  10   3   10.30    0.82 
   6 -10  -3    9.02    0.81 
   6  10   3    9.70    0.83 
   6  10   3   10.29    0.81 
   6 -10  -3   10.76    0.94 
   6 -10  -3    8.71    0.79 
   6  10   3    9.29    0.86 
   6  10   3    9.74    0.84 
  -8  10   3   14.69    1.38 
  -8  10   3   15.10    1.35 
   8  10  -3   17.99    1.43 
  -8  10   3   14.02    1.39 
   8 -10   3   16.42    1.36 
   8  10  -3   19.07    1.38 
   8 -10   3   15.93    1.35 
   8  10  -3   14.14    1.32 
   8 -10   3   17.02    1.32 
  -8 -10  -3   13.49    1.31 
   8  10  -3   19.17    1.41 
   8 -10   3   17.99    1.32 
   8  10  -3   15.71    1.42 
  -8  10   3   14.60    1.33 
  -8  10  -3   16.61    1.34 
   8 -10  -3   13.42    1.43 
   8  10   3   15.17    1.30 
  -8  10  -3   17.80    1.36 
   8  10   3   15.19    1.27 
   8  10   3   15.06    1.29 
   8 -10  -3   14.42    1.26 
  -8  10  -3   16.28    1.29 
   8 -10  -3   14.70    1.29 
   8  10   3   14.22    1.26 
   8 -10  -3   14.70    1.25 
   8  10   3   15.45    1.33 
  10  10  -3   10.27    0.89 
  10 -10   3    9.30    0.84 
  10  10  -3   11.28    0.92 
  10 -10   3    8.69    0.85 
  10 -10   3    8.91    1.19 
  10  10  -3   10.51    0.96 
 -10  10   3    8.24    0.88 
  10  10  -3   10.43    0.91 
  10  10  -3   10.42    0.95 
  10  10  -3   10.68    0.87 
  10 -10  -3    6.82    1.06 
  10  10   3    7.86    0.78 
 -10 -10   3    8.15    0.82 
 -10  10  -3    6.53    0.77 
  10  10   3    8.50    0.71 
 -10  10  -3    6.22    0.78 
  10  10   3    6.74    0.72 
  10 -10  -3    8.57    0.70 
  10  10   3    7.90    0.80 
 -10  10  -3    7.60    0.72 
  10  10   3    8.66    0.75 
 -10  10  -3    8.09    0.76 
  10  10   3    8.38    0.76 
  12  10  -3    2.65    0.43 
  12 -10   3    3.41    0.37 
  12 -10   3    3.57    1.23 
 -12  10   3    4.05    0.48 
 -12  10   3    4.24    0.48 
  12  10  -3    3.46    0.38 
  12  10  -3    3.66    0.43 
  12  10  -3    3.26    0.44 
  12  10   3    2.65    0.33 
  12  10   3    2.05    0.40 
  12  10   3    2.77    0.35 
 -12  10  -3    3.49    0.45 
  12 -10  -3    3.11    1.18 
  12 -10  -3    3.00    0.34 
 -12  10  -3    3.88    0.48 
  12  10   3    2.85    0.38 
  12  10   3    2.53    0.39 
  14 -10   3   -0.05    2.05 
 -14  10   3    1.21    0.30 
  14 -10   3    0.76    0.18 
  14  10  -3    0.86    0.18 
  14  10  -3    0.92    0.23 
  14 -10  -3    0.94    0.22 
 -14  10  -3    0.89    0.21 
  14  10   3    0.86    0.17 
 -14 -10   3    1.00    0.31 
  14 -10  -3   -0.24    2.50 
  14  10   3    0.48    0.22 
   1 -11   3  102.98    8.11 
   3  11  -3   28.00    2.47 
   3  11  -3   31.94    2.47 
  -3  11   3   34.17    2.48 
   3  11  -3   30.46    2.72 
  -3  11  -3   36.78    3.00 
   3 -11  -3   41.73    3.09 
   3  11   3   36.30    2.98 
   3 -11  -3   35.66    3.02 
  -3  11  -3   39.14    3.02 
   5  11  -3   43.68    3.31 
   5 -11   3   39.55    3.57 
  -5  11  -3   39.61    3.12 
   5 -11  -3   41.36    3.20 
   5 -11  -3   36.57    3.36 
   7 -11   3   17.43    1.44 
   7 -11   3   18.40    1.41 
   7  11  -3   17.39    1.44 
  -7  11   3   17.49    1.49 
  -7  11   3   18.43    1.45 
   7  11  -3   17.73    1.45 
  -7 -11  -3   18.69    1.42 
   7 -11   3   17.58    1.46 
  -7  11   3   16.83    1.46 
  -7  11   3   17.58    1.43 
   7  11  -3   16.88    1.42 
   7  11  -3   14.88    1.57 
   7  11  -3   16.88    1.50 
   7  11  -3   16.23    1.42 
   7  11   3   19.78    1.70 
  -7  11  -3   18.99    1.65 
   7  11   3   19.79    1.65 
  -7  11  -3   19.46    1.69 
   7  11   3   21.32    1.67 
  -7 -11   3   20.50    1.65 
   7  11   3   21.19    1.64 
  -7  11  -3   18.93    1.68 
  -7  11  -3   18.15    1.64 
   7 -11  -3   21.88    1.74 
   7 -11  -3   20.70    1.77 
   7  11   3   20.02    1.63 
   9  11  -3    7.14    0.60 
   9 -11   3    5.00    0.59 
   9 -11   3    7.21    0.67 
   9  11  -3    7.85    0.68 
   9 -11   3    5.81    0.56 
   9  11  -3    7.01    0.69 
  -9  11   3    5.19    0.64 
   9 -11   3    5.77    0.87 
   9  11  -3    7.80    0.65 
  -9  11   3    4.67    0.77 
  -9  11   3    6.08    0.61 
   9  11  -3    6.56    0.59 
  -9  11  -3    6.52    0.70 
   9  11   3    6.16    0.61 
   9  11   3    7.10    0.69 
   9 -11  -3    5.57    0.62 
   9  11   3    5.70    0.71 
   9 -11  -3    7.78    0.63 
  -9  11  -3    6.77    0.64 
   9  11   3    7.41    0.67 
   9 -11  -3    7.56    0.92 
  -9 -11   3    6.60    0.63 
   9  11   3    7.50    0.72 
  -9  11  -3    6.49    0.64 
 -11  11   3    7.81    0.75 
  11  11  -3    7.98    0.76 
 -11  11   3    7.97    0.82 
  11 -11   3    7.48    0.73 
  11  11  -3    8.12    0.80 
  11  11  -3    8.26    0.72 
  11 -11   3    8.28    1.18 
  11 -11   3    8.81    0.72 
 -11  11   3    7.20    0.79 
  11  11  -3    8.19    0.76 
  11  11  -3    6.63    0.75 
 -11  11  -3    8.88    0.78 
  11  11   3    7.98    0.76 
  11  11   3    7.97    0.73 
 -11  11  -3    8.96    0.85 
  11 -11  -3    6.48    1.19 
  11  11   3    7.59    0.81 
  11  11   3    7.39    0.76 
  11 -11  -3    7.37    0.72 
  11  11   3    6.13    0.87 
 -11  11  -3    9.45    0.85 
  11  11   3    8.27    0.75 
 -13  11   3    2.31    0.33 
  13 -11   3    1.81    0.27 
  13 -11   3    1.55    1.07 
  13  11  -3    1.39    0.25 
  13  11  -3    1.50    0.33 
 -13 -11  -3    2.64    0.39 
 -13  11   3    2.40    0.32 
 -13  11  -3    1.74    0.33 
  13  11   3    1.10    0.21 
  13 -11  -3    1.36    0.23 
  13  11   3    1.40    0.29 
  13 -11  -3    1.67    1.31 
 -13  11  -3    1.87    0.31 
 -13 -11   3    2.01    0.36 
   0  12  -3    5.51    0.48 
   0 -12  -3    6.10    0.52 
   0 -12  -3    5.61    0.51 
   0  12  -3    6.37    0.49 
   0 -12  -3    5.93    0.51 
   0 -12   3    6.69    0.53 
   2  12  -3    3.62    0.31 
   2  12  -3    4.24    0.34 
  -2 -12  -3    3.86    0.33 
   2 -12   3    3.27    0.34 
   2 -12   3    3.31    0.33 
   2 -12   3    3.52    0.48 
   2 -12   3    3.89    0.30 
   2 -12  -3    3.51    0.32 
   2 -12  -3    3.37    0.33 
   2 -12  -3    3.35    0.31 
  -2 -12   3    3.40    0.31 
   2  12   3    3.76    0.29 
  -4  12   3    7.67    0.66 
   4  12  -3    6.40    0.63 
   4 -12   3    8.68    0.68 
   4 -12   3    7.57    0.96 
   4 -12   3    6.99    0.62 
  -4  12   3    8.27    0.64 
   4  12  -3    6.22    0.65 
  -4 -12  -3    7.62    0.62 
   4 -12   3    8.77    0.66 
   4  12  -3    6.41    0.64 
  -4  12   3    8.31    0.63 
  -4 -12  -3    8.43    0.67 
  -4  12  -3    6.72    0.56 
  -4  12  -3    7.13    0.60 
   4  12   3    6.56    0.59 
   4  12   3    5.94    0.55 
  -4  12  -3    6.10    0.57 
   4 -12  -3    7.25    0.86 
   4  12   3    6.31    0.57 
  -4  12  -3    7.08    0.58 
  -4  12  -3    7.08    0.57 
   4 -12  -3    7.42    0.63 
   4  12   3    6.33    0.57 
   4  12   3    6.31    0.57 
   4 -12  -3    6.92    0.55 
  -6  12   3    7.43    0.67 
  -6  12   3    7.94    0.70 
  -6  12   3    8.31    0.66 
  -6  12   3    6.45    0.79 
  -6 -12  -3    6.29    0.63 
   6 -12   3    8.00    0.67 
   6 -12   3    6.96    0.65 
   6  12   3    9.20    0.78 
  -6  12  -3    8.70    0.75 
   6 -12  -3    7.86    0.83 
   6  12   3    9.58    0.74 
  -6  12  -3    7.04    0.76 
   6 -12  -3    9.01    0.71 
   6 -12  -3    7.06    0.75 
  -6  12  -3    9.01    0.75 
   6  12   3   10.14    0.76 
  -6 -12   3    8.88    0.74 
  -6  12  -3    8.05    0.76 
   8 -12   3   13.34    1.16 
   8 -12   3   12.98    1.10 
   8 -12   3   12.89    1.13 
  -8  12   3   14.08    1.21 
   8  12  -3   12.65    1.12 
   8  12  -3   13.68    1.19 
   8  12  -3   12.33    1.20 
  -8  12   3   14.11    1.14 
   8  12  -3   12.36    1.14 
   8  12  -3   12.66    1.16 
  -8  12   3   14.97    1.20 
  -8  12   3   14.67    1.16 
  -8  12  -3   13.40    1.11 
   8 -12  -3   13.39    1.10 
   8  12   3   12.11    1.11 
  -8  12  -3   13.64    1.18 
   8  12   3   12.58    1.09 
   8  12   3   12.63    1.15 
   8  12   3   11.97    1.08 
   8 -12  -3   12.29    1.06 
  -8  12  -3   13.65    1.17 
  -8  12  -3   13.72    1.13 
  -8 -12   3   13.66    1.10 
   8 -12  -3   13.10    1.12 
   8 -12  -3   12.33    1.27 
   8  12   3   12.08    1.12 
  10  12  -3    0.88    0.19 
  10 -12   3    0.56    0.13 
  10  12  -3    0.63    0.20 
  10  12  -3    0.47    0.20 
  10  12  -3    0.43    0.13 
  10 -12   3    0.67    0.48 
  10  12  -3    0.43    0.18 
  10  12  -3    0.74    0.19 
  10 -12  -3    1.48    0.24 
 -10  12  -3    1.32    0.25 
  10 -12  -3    1.22    0.61 
  12 -12   3    2.31    0.27 
 -12 -12  -3    1.95    0.35 
  12  12  -3    2.46    0.34 
  12 -12   3    3.31    1.10 
  12  12  -3    2.01    0.34 
 -12  12   3    1.80    0.34 
 -12  12   3    2.19    0.30 
  12  12  -3    2.09    0.28 
 -12  12   3    1.85    0.34 
 -12  12  -3    2.01    0.38 
  12  12   3    2.29    0.28 
 -12  12  -3    2.15    0.31 
  12  12   3    2.09    0.37 
  12 -12  -3    2.25    0.29 
  12 -12  -3    2.09    0.85 
  12  12   3    2.36    0.37 
  12  12   3    2.23    0.55 
 -12  12  -3    2.01    0.34 
  12  12   3    2.49    0.33 
 -12 -12   3    1.90    0.37 
  14  12  -3    0.60    0.19 
  14 -12   3    1.26    0.20 
  14  12  -3    0.70    0.23 
 -14  12   3    0.70    0.20 
  14  12   3    1.21    0.26 
 -14 -12   3    1.05    0.27 
  14 -12  -3    0.75    0.17 
  14  12   3    0.86    0.23 
   1  13  -3    5.97    0.47 
   1  13  -3    5.47    0.48 
   1  13  -3    6.02    0.48 
   1  13  -3    5.89    0.48 
  -1  13  -3    5.72    0.47 
  -1  13  -3    5.10    0.47 
  -1 -13   3    6.71    0.45 
  -1  13  -3    5.04    0.45 
  -1  13  -3    5.41    0.45 
   3  13  -3    2.82    0.27 
   3  13  -3    2.47    0.26 
   3 -13   3    2.91    0.24 
  -3  13   3    2.29    0.26 
  -3  13   3    2.95    0.28 
  -3  13   3    3.36    0.25 
   3  13  -3    2.89    0.28 
   3 -13   3    2.80    0.48 
   3  13   3    3.76    0.32 
   3  13   3    3.72    0.32 
   3 -13  -3    3.96    0.36 
   3 -13  -3    3.10    0.29 
   3 -13  -3    2.74    0.48 
  -3  13  -3    3.37    0.32 
   3  13   3    3.83    0.34 
  -3  13  -3    3.29    0.31 
   5 -13   3    6.67    0.54 
   5 -13   3    6.71    1.10 
   5  13  -3    6.60    0.56 
   5  13  -3    6.09    0.60 
   5  13  -3    6.51    0.58 
   5  13  -3    6.43    0.56 
   5  13  -3    6.53    0.57 
   5 -13  -3    7.57    0.67 
  -5  13  -3    8.90    0.72 
   5  13   3    7.55    0.71 
   5  13   3    7.69    0.72 
   5  13   3    7.88    0.70 
  -5  13  -3    9.79    0.71 
   5 -13  -3    8.80    1.18 
   5  13   3    7.64    0.73 
   5 -13  -3    8.94    0.78 
  -5  13  -3    8.05    0.71 
   7  13  -3    4.20    0.46 
   7  13  -3    4.58    0.43 
   7 -13   3    4.34    0.40 
   7 -13   3    5.13    0.48 
   7  13  -3    4.46    0.45 
   7  13  -3    4.56    0.48 
  -7  13   3    5.10    0.45 
   7  13  -3    4.49    0.43 
   7  13  -3    4.19    0.51 
   7  13   3    4.92    0.49 
   7  13   3    4.80    0.51 
   7  13   3    4.90    0.46 
   7  13   3    4.95    0.47 
   7 -13  -3    4.35    0.43 
   7  13   3    4.83    0.49 
  -7  13  -3    5.63    0.50 
  -7  13  -3    5.58    0.48 
  -7 -13   3    5.11    0.47 
   7 -13  -3    4.41    0.61 
   7 -13  -3    5.37    0.51 
   9  13  -3    1.17    0.29 
   9  13  -3    1.38    0.24 
  -9 -13  -3    1.75    0.29 
  -9  13   3    1.95    0.30 
  -9  13   3    1.60    0.23 
   9  13  -3    1.44    0.28 
   9 -13   3    1.24    0.19 
   9 -13   3    1.50    0.47 
  -9  13   3    1.43    0.24 
  -9  13   3    2.14    0.34 
   9  13  -3    1.34    0.26 
   9  13  -3    1.47    0.22 
  -9  13  -3    1.88    0.25 
   9  13   3    1.07    0.28 
   9 -13  -3    1.40    0.19 
  -9  13  -3    1.67    0.25 
   9 -13  -3    1.31    0.47 
   9  13   3    1.07    0.32 
   9  13   3    1.09    0.21 
   9  13   3    1.01    0.24 
   9  13   3    1.35    0.24 
   9 -13  -3    1.56    0.23 
   9  13   3    1.23    0.30 
 -11  13   3    1.06    0.25 
  11 -13   3    0.45    0.12 
 -11 -13  -3    0.70    0.22 
 -11  13   3    0.63    0.17 
  11  13  -3    0.39    0.13 
  11  13  -3    0.44    0.19 
  11 -13   3    0.64    0.19 
  11  13  -3    0.72    0.20 
  11  13  -3    0.27    0.17 
  11 -13   3    0.07    0.51 
  11  13  -3    0.45    0.23 
  11  13   3    0.59    0.19 
  11 -13  -3    0.59    0.51 
  11  13   3    0.35    0.20 
 -11  13  -3    0.90    0.27 
  11  13   3    0.26    0.16 
  11  13   3    0.37    0.13 
 -11  13  -3    0.47    0.16 
  11  13   3    0.37    0.17 
 -11 -13   3    0.71    0.24 
 -11  13  -3    0.65    0.23 
  11 -13  -3    0.49    0.13 
 -13 -13  -3    0.78    0.25 
 -13  13   3    0.71    0.20 
  13  13  -3    0.77    0.25 
  13  13  -3    0.71    0.17 
  13 -13   3    0.64    0.93 
  13  13  -3    0.77    0.26 
 -13  13  -3    0.55    0.27 
 -13  13  -3    0.54    0.21 
 -13 -13   3    0.70    0.26 
  13  13   3    0.85    0.17 
  13 -13  -3    0.24    1.02 
  13  13   3    1.21    0.26 
   2  14  -3    7.55    0.68 
   2  14  -3    7.35    0.72 
  -2  14   3    7.58    0.66 
  -2  14   3    9.30    0.68 
   2  14  -3    9.25    0.69 
   2  14  -3    9.34    0.69 
  -2  14  -3   10.59    0.86 
  -2  14  -3   10.18    0.85 
  -2  14  -3    9.61    0.84 
   2  14   3   11.30    0.84 
  -4  14   3    5.67    0.43 
   4  14  -3    4.96    0.45 
   4  14  -3    4.30    0.46 
   4 -14   3    6.08    0.78 
   4 -14   3    5.66    0.47 
   4  14  -3    4.94    0.44 
   4  14  -3    4.66    0.44 
   4 -14   3    4.58    0.41 
  -4  14   3    4.69    0.45 
   4 -14   3    4.63    0.47 
   4 -14  -3    6.70    0.57 
  -4  14  -3    5.67    0.54 
   4 -14  -3    6.09    0.59 
   4 -14  -3    6.66    0.81 
   4 -14  -3    5.73    0.54 
  -4  14  -3    6.21    0.54 
  -4  14  -3    6.33    0.54 
   4 -14  -3    6.58    0.57 
  -4  14  -3    6.75    0.58 
   4 -14  -3    6.06    0.51 
  -6  14   3    2.10    0.27 
  -6  14   3    1.90    0.23 
  -6  14   3    1.96    0.29 
   6 -14   3    2.05    0.26 
   6 -14   3    1.99    0.27 
  -6  14   3    1.89    0.25 
   6  14  -3    2.74    0.26 
   6  14  -3    2.62    0.30 
   6 -14  -3    1.53    0.24 
   6 -14  -3    1.68    0.18 
  -6  14  -3    2.09    0.23 
   6 -14  -3    1.79    0.24 
   6 -14  -3    1.69    0.35 
   6  14   3    1.89    0.26 
  -6  14  -3    2.11    0.24 
   6  14   3    1.82    0.22 
  -6  14  -3    1.89    0.37 
   6  14   3    2.17    0.25 
   6  14   3    1.92    0.23 
  -8 -14  -3    2.25    0.30 
   8 -14   3    2.16    0.28 
   8  14  -3    1.44    0.26 
   8  14  -3    1.72    0.27 
   8  14  -3    1.65    0.28 
   8 -14   3    1.46    0.20 
   8  14  -3    1.74    0.23 
  -8  14   3    1.89    0.26 
   8 -14   3    2.26    0.51 
  -8  14   3    2.41    0.26 
   8  14  -3    1.67    0.32 
   8 -14  -3    1.21    0.36 
   8  14   3    1.28    0.23 
   8  14   3    1.41    0.20 
   8 -14  -3    1.12    0.16 
   8  14   3    1.15    0.21 
   8  14   3    1.19    0.25 
  10 -14   3    1.08    0.23 
  10  14  -3    0.99    0.18 
  10  14  -3    0.94    0.26 
  10  14  -3    1.08    0.23 
  10 -14   3    0.75    0.45 
  10  14  -3    1.03    0.29 
 -10  14   3    1.57    0.29 
  10  14  -3    1.35    0.27 
  10 -14   3    1.00    0.17 
  10  14   3    1.03    0.26 
  10  14   3    1.18    0.25 
  10  14   3    1.21    0.25 
  10  14   3    0.81    0.19 
 -10  14  -3    1.28    0.31 
  10 -14  -3    1.10    0.18 
 -10  14  -3    1.31    0.28 
 -10 -14   3    1.61    0.31 
  10 -14  -3    1.38    0.23 
  10 -14  -3    1.09    0.46 
 -10  14  -3    0.92    0.22 
  10  14   3    1.00    0.28 
 -10  14  -3    1.19    0.22 
  12  14  -3    1.18    0.23 
  12  14  -3    1.50    0.45 
  12  14  -3    1.48    0.28 
  12 -14   3    0.35    0.67 
 -12 -14  -3    0.99    0.27 
 -12  14   3    0.87    0.23 
 -12  14   3    1.22    0.21 
 -12  14   3    0.97    0.29 
 -12  14  -3    0.97    0.31 
  12  14   3    1.29    0.34 
  12  14   3    1.50    0.33 
 -12  14  -3    0.89    0.29 
  12 -14  -3    0.87    0.86 
 -12  14  -3    1.71    0.25 
  12  14   3    1.86    0.32 
  12  14   3    1.16    0.21 
  12  14   3    1.35    0.27 
 -12 -14   3    0.82    0.35 
 -14  14   3    0.54    0.20 
  14  14  -3    1.01    0.25 
  14  14  -3    0.48    0.15 
  14  14   3    0.24    0.22 
  14  14   3    0.29    0.11 
 -14  14  -3    0.65    0.17 
   1  15  -3    8.63    0.68 
   1  15  -3    8.70    0.69 
   1  15  -3    8.00    0.68 
  -1  15  -3    8.23    0.59 
  -1  15  -3    7.54    0.63 
  -1  15  -3    8.23    0.59 
  -1  15  -3    6.78    0.61 
  -1  15  -3    7.01    0.61 
   1  15   3    6.37    0.60 
  -1  15  -3    7.57    0.61 
  -3  15   3   11.70    1.01 
  -3 -15  -3   12.08    1.06 
  -3  15   3   12.30    1.02 
   3 -15   3   12.75    1.06 
  -3  15   3   11.45    1.04 
   3  15  -3   12.76    1.03 
   3 -15   3   14.57    1.13 
  -3 -15  -3   13.68    1.03 
   3 -15   3   13.46    1.05 
   3  15  -3   12.20    1.03 
   3  15  -3   12.49    1.03 
  -3 -15  -3   11.58    1.03 
   3  15  -3   13.28    1.05 
   3  15   3   11.55    0.92 
   3  15   3   11.16    0.90 
  -3  15  -3   11.35    0.89 
   3  15   3   11.27    0.91 
  -3  15  -3   11.69    0.90 
   3 -15  -3    9.55    0.90 
  -3  15  -3   10.37    0.92 
   3 -15  -3    9.38    0.92 
  -3 -15   3   12.63    0.95 
   3 -15  -3   10.98    0.92 
  -3  15  -3   11.43    0.91 
   3  15   3   10.09    0.89 
   3 -15  -3   10.47    0.93 
   5 -15   3   39.97    3.16 
  -5  15   3   35.41    2.95 
  -5 -15  -3   35.42    2.96 
   5 -15  -3   40.66    3.41 
  -5 -15   3   40.88    3.37 
   5 -15  -3   45.60    3.55 
  -7 -15  -3    7.08    0.69 
   7 -15   3    6.86    0.66 
   7 -15   3    7.38    0.61 
  -7  15   3    7.23    0.66 
  -7  15   3    7.10    0.72 
  -7  15   3    7.27    0.65 
   7  15  -3    7.75    0.75 
   7  15  -3    7.49    0.64 
   7  15  -3    8.16    0.71 
   7  15  -3    7.18    0.68 
   7 -15   3    6.76    0.68 
   7  15  -3    7.27    0.66 
  -7  15   3    6.90    0.69 
   7  15   3    6.08    0.61 
   7  15   3    5.57    0.57 
  -7 -15   3    7.72    0.65 
  -7  15  -3    7.02    0.61 
  -7  15  -3    6.33    0.63 
   7  15   3    5.94    0.59 
   7 -15  -3    6.45    0.54 
  -7  15  -3    6.33    0.59 
   7 -15  -3    6.55    0.74 
   7 -15  -3    5.86    0.59 
   7 -15  -3    6.25    0.61 
   7  15   3    6.44    0.63 
  -9  15   3    4.40    0.47 
  -9  15   3    5.24    0.51 
  -9  15   3    4.97    0.46 
   9  15  -3    3.74    0.42 
   9  15  -3    4.03    0.49 
   9 -15   3    4.87    0.76 
   9  15  -3    3.67    0.46 
  -9 -15  -3    4.75    0.51 
   9  15  -3    3.38    0.48 
   9  15  -3    3.48    0.52 
   9 -15   3    4.51    0.48 
   9 -15   3    4.21    0.40 
   9 -15   3    4.63    0.44 
   9 -15  -3    3.26    0.30 
   9  15   3    2.46    0.34 
   9 -15  -3    3.26    0.68 
   9  15   3    2.56    0.32 
   9  15   3    2.63    0.42 
   9  15   3    2.50    0.36 
   9  15   3    2.82    0.39 
  11 -15   3    1.82    0.28 
 -11 -15  -3    1.72    0.32 
  11  15  -3    2.34    0.37 
  11  15  -3    2.01    0.27 
 -11  15   3    1.69    0.28 
  11  15  -3    2.31    0.38 
  11 -15   3    2.17    0.71 
 -11  15   3    1.95    0.33 
  11 -15   3    2.19    0.25 
  11  15  -3    2.70    0.35 
 -11  15   3    2.03    0.36 
  11  15  -3    2.15    0.35 
  11  15   3    1.14    0.30 
  11  15   3    1.25    0.29 
  11  15   3    1.30    0.22 
  11 -15  -3    1.28    0.23 
 -11  15  -3    1.91    0.36 
 -11 -15   3    1.95    0.33 
  11 -15  -3    1.35    0.21 
  11  15   3    1.53    0.31 
  11  15   3    1.56    0.29 
 -11  15  -3    1.88    0.35 
  11 -15  -3    0.97    0.58 
 -11  15  -3    1.90    0.28 
  13  15  -3    0.30    0.21 
 -13  15   3    0.04    0.12 
  13  15  -3    0.20    0.20 
  13  15  -3    0.20    0.13 
  13 -15   3    0.15    1.31 
  13 -15   3    0.22    0.12 
  13  15   3    0.25    0.13 
 -13 -15   3    0.39    0.22 
  13  15   3    0.35    0.20 
 -13  15  -3    0.34    0.20 
  13  15   3    0.76    0.22 
 -13  15  -3    0.40    0.17 
  13 -15  -3    1.18    1.95 
   0  16  -3    0.48    0.07 
   0 -16   3    0.67    0.12 
   0  16  -3    0.45    0.05 
   0  16  -3    0.47    0.08 
  -2  16   3   31.89    2.49 
   2  16  -3   29.94    2.45 
  -2  16  -3   31.45    2.79 
  -2  16  -3   38.52    2.78 
   4 -16   3   12.48    1.09 
   4 -16   3   11.13    0.87 
   4  16  -3   12.31    0.94 
  -4  16   3   10.41    0.90 
  -4 -16  -3    9.74    0.89 
   4 -16   3   10.07    0.94 
   4  16  -3   11.90    0.92 
   4 -16   3    9.70    0.94 
  -4 -16  -3   10.58    0.94 
   4 -16   3   10.93    0.92 
   4  16  -3   11.44    0.91 
  -4  16   3    9.90    0.92 
   4  16  -3   12.28    0.92 
  -4  16   3   10.68    0.89 
   4  16   3   12.96    1.05 
   4 -16  -3   12.94    1.00 
  -4  16  -3   11.94    1.08 
  -4  16  -3   12.79    1.04 
  -4 -16   3   11.64    1.04 
   4 -16  -3   12.46    1.07 
   4 -16  -3   14.00    1.16 
   4  16   3   12.99    1.07 
  -4  16  -3   12.09    1.04 
  -4  16  -3   12.33    1.04 
   4 -16  -3   12.96    1.08 
  -4 -16   3   11.33    1.08 
   4  16   3   13.03    1.05 
   4 -16  -3   13.18    1.09 
   4  16   3   13.42    1.06 
   4 -16  -3   12.52    1.05 
  -6  16   3   13.51    0.98 
   6  16  -3   11.02    1.00 
  -6  16   3   11.71    1.01 
   6  16  -3   11.49    1.02 
   6 -16   3   11.60    1.02 
   6 -16   3   12.33    1.01 
   6 -16   3   11.40    0.94 
   6  16  -3   10.88    1.07 
   6  16  -3   10.65    0.98 
   6  16  -3   11.21    0.97 
  -6  16  -3   16.14    1.32 
   6 -16  -3   15.45    1.35 
  -6  16  -3   14.49    1.27 
   6 -16  -3   16.04    1.31 
   6  16   3   16.39    1.28 
   6 -16  -3   14.82    1.23 
   6  16   3   16.11    1.28 
   6  16   3   15.99    1.30 
   6 -16  -3   14.73    1.29 
   6  16   3   17.04    1.33 
  -6 -16   3   12.90    1.30 
  -6  16  -3   13.96    1.28 
   8 -16   3    1.39    0.38 
  -8  16   3    2.38    0.35 
  -8  16   3    2.48    0.32 
   8  16  -3    1.61    0.28 
   8  16  -3    1.87    0.28 
   8  16  -3    1.51    0.33 
  -8 -16  -3    2.37    0.31 
   8 -16   3    1.57    0.20 
   8  16  -3    1.82    0.31 
   8  16  -3    1.48    0.23 
  -8  16   3    2.38    0.27 
   8  16   3    2.23    0.37 
   8 -16  -3    2.31    0.32 
  -8  16  -3    2.39    0.36 
  -8  16  -3    2.24    0.29 
  -8  16  -3    2.82    0.36 
   8 -16  -3    1.76    0.22 
   8  16   3    1.96    0.28 
  -8 -16   3    1.86    0.33 
   8  16   3    2.18    0.36 
   8  16   3    2.25    0.31 
   8 -16  -3    1.60    0.43 
  10  16  -3    5.80    0.72 
  10 -16   3    5.29    0.95 
 -10  16   3    7.63    0.70 
 -10  16   3    6.10    0.63 
  10  16  -3    5.33    0.62 
  10 -16   3    7.03    0.65 
  10  16  -3    5.75    0.70 
  10  16  -3    5.19    0.64 
 -10  16   3    7.86    0.74 
 -10 -16  -3    7.40    0.68 
  10  16  -3    6.01    0.59 
  10 -16  -3    4.23    0.42 
  10 -16  -3    5.37    0.92 
  10  16   3    4.22    0.51 
  10  16   3    4.48    0.46 
  10  16   3    3.98    0.54 
  10  16   3    4.41    0.57 
  10 -16  -3    5.51    0.50 
  10  16   3    4.31    0.50 
  12 -16   3    2.16    0.27 
  12  16  -3    1.92    0.37 
 -12  16   3    2.33    0.30 
  12  16  -3    2.82    0.36 
 -12 -16  -3    2.04    0.34 
 -12  16   3    2.08    0.35 
  12 -16   3    2.39    0.88 
  12  16  -3    1.92    0.27 
  12  16  -3    2.15    0.36 
  12  16   3    1.63    0.36 
 -12  16  -3    2.42    0.29 
  12  16   3    1.77    0.33 
  12  16   3    1.65    0.30 
 -12  16  -3    1.84    0.35 
  12  16   3    1.93    0.38 
 -12  16  -3    1.86    0.34 
 -12 -16   3    2.10    0.37 
  12 -16  -3    1.91    0.24 
  12  16   3    1.69    0.25 
  12 -16  -3    1.49    0.89 
   1  17  -3   20.95    1.66 
  -1  17  -3   21.36    1.98 
   1  17   3   28.38    1.95 
  -1  17  -3   23.14    1.96 
  -1  17  -3   25.89    1.96 
   3  17  -3   17.81    1.40 
  -3 -17  -3   18.19    1.40 
   3  17  -3   18.28    1.40 
  -3  17   3   15.97    1.38 
  -3  17   3   16.07    1.38 
  -3 -17  -3   15.68    1.41 
  -3 -17  -3   16.63    1.43 
   3  17  -3   18.73    1.41 
  -3  17   3   15.80    1.42 
   3 -17   3   17.30    1.44 
   3 -17   3   17.67    1.44 
   3  17  -3   19.32    1.42 
   3  17   3   15.61    1.30 
  -3  17  -3   16.61    1.30 
  -3  17  -3   15.74    1.30 
   3  17   3   16.46    1.31 
   3 -17  -3   14.69    1.33 
   3  17   3   16.74    1.32 
  -3  17  -3   15.53    1.29 
  -3 -17   3   18.22    1.33 
  -3  17  -3   15.20    1.33 
   3 -17  -3   15.49    1.33 
   3  17   3   16.17    1.30 
   5 -17   3   26.40    2.15 
   5 -17   3   24.37    2.28 
  -5  17   3   25.92    2.13 
   5  17  -3   27.77    2.15 
   5  17  -3   24.66    2.09 
   5 -17   3   27.00    2.14 
   5  17  -3   26.39    2.11 
  -5 -17   3   29.69    2.08 
   5 -17  -3   25.10    2.12 
   5  17   3   25.75    2.08 
   5  17   3   26.96    2.12 
   5  17   3   25.48    2.08 
   5 -17  -3   24.10    2.03 
  -5  17  -3   25.28    2.19 
   5 -17  -3   23.46    2.22 
   7  17  -3   32.63    2.80 
   7  17  -3   34.22    2.81 
  -7 -17  -3   33.65    2.82 
  -7  17   3   33.06    2.86 
   7  17  -3   34.58    2.90 
   7  17  -3   35.13    2.78 
  -7  17   3   32.55    2.79 
  -7  17   3   38.30    2.84 
   7 -17   3   36.70    2.89 
   7  17  -3   35.18    2.85 
   7  17   3   24.03    2.04 
   7 -17  -3   22.13    1.98 
   7  17   3   27.53    2.11 
   7  17   3   25.81    2.03 
   7 -17  -3   25.69    2.14 
   7  17   3   24.54    2.06 
  -9  17   3    4.14    0.46 
   9 -17   3    3.52    0.48 
   9  17  -3    4.84    0.57 
   9 -17   3    4.41    0.98 
   9  17  -3    5.13    0.51 
   9  17  -3    5.41    0.55 
   9  17  -3    4.77    0.51 
   9  17  -3    4.44    0.44 
  -9  17   3    3.46    0.53 
  -9  17   3    3.80    0.45 
   9 -17   3    5.10    0.42 
   9  17   3    5.00    0.59 
   9  17   3    4.77    0.53 
  -9  17  -3    4.35    0.47 
  -9 -17   3    3.44    0.49 
   9 -17  -3    4.55    0.97 
   9  17   3    4.08    0.44 
   9 -17  -3    3.90    0.47 
  -9  17  -3    3.48    0.50 
  -9  17  -3    3.81    0.54 
   9  17   3    5.10    0.49 
  -9  17  -3    4.64    0.48 
   9 -17  -3    4.99    0.41 
   9  17   3    4.53    0.49 
 -11  17   3    1.66    0.34 
 -11 -17  -3    1.51    0.30 
  11  17  -3    1.99    0.34 
  11  17  -3    1.70    0.31 
  11 -17   3    1.69    0.64 
  11  17  -3    1.91    0.37 
  11 -17   3    1.54    0.27 
 -11  17   3    1.35    0.23 
  11  17  -3    1.78    0.35 
  11 -17   3    1.75    0.22 
  11  17  -3    1.79    0.24 
 -11  17   3    1.30    0.40 
  11 -17  -3    1.26    0.67 
  11 -17  -3    1.24    0.23 
  11  17   3    0.95    0.28 
 -11  17  -3    1.79    0.36 
  11  17   3    1.46    0.30 
  11 -17  -3    1.13    0.18 
  11  17   3    1.38    0.31 
  11  17   3    1.22    0.22 
 -11  17  -3    1.66    0.25 
 -11 -17   3    1.90    0.33 
 -11  17  -3    1.62    0.33 
  11  17   3    1.26    0.27 
  13  17  -3    1.88    0.36 
  13  17  -3    2.45    0.42 
  13  17  -3    2.41    0.40 
 -13  17   3    2.02    0.33 
 -13  17  -3    1.93    0.34 
 -13 -17   3    2.75    0.38 
  13  17   3    2.91    0.46 
  13  17   3    1.83    0.26 
   0  18  -3   13.86    1.25 
   0  18  -3   14.23    1.25 
   0  18  -3   16.81    1.28 
   0  18  -3   18.04    1.27 
   2  18  -3   21.71    1.71 
   2  18  -3   22.89    1.72 
  -2  18   3   21.05    1.71 
   2  18  -3   19.70    1.71 
  -2 -18  -3   21.79    1.73 
   2  18   3   18.30    1.43 
   2  18   3   16.38    1.42 
  -2  18  -3   19.15    1.44 
  -2  18  -3   16.26    1.42 
   2  18   3   19.07    1.44 
   2  18   3   18.98    1.43 
  -2  18  -3   16.84    1.48 
   4 -18   3    1.97    0.29 
  -4  18   3    2.56    0.25 
  -4 -18  -3    2.17    0.25 
   4 -18   3    2.28    0.27 
   4 -18   3    2.63    0.46 
   4  18  -3    3.02    0.27 
  -4  18   3    2.98    0.26 
   4  18  -3    3.11    0.28 
   4  18  -3    2.80    0.30 
  -4  18   3    2.18    0.28 
   4 -18  -3    2.31    0.29 
  -4 -18   3    2.01    0.25 
  -4  18  -3    2.87    0.26 
   4 -18  -3    2.25    0.26 
   4 -18  -3    2.57    0.30 
  -4  18  -3    2.76    0.26 
  -6  18   3    2.52    0.38 
   6 -18   3    3.40    0.27 
   6  18  -3    3.23    0.34 
  -6  18   3    3.16    0.33 
   6  18  -3    3.14    0.43 
   6 -18   3    2.99    0.36 
   6 -18   3    3.36    0.45 
   6 -18   3    3.03    0.37 
  -6  18   3    2.67    0.31 
   6  18  -3    3.10    0.31 
   6  18  -3    2.91    0.35 
   6  18  -3    3.65    0.39 
  -6  18   3    2.43    0.34 
   6  18   3    3.84    0.38 
  -6  18  -3    3.49    0.34 
  -6 -18   3    2.61    0.37 
   6 -18  -3    2.17    0.62 
   6 -18  -3    3.11    0.47 
   6  18   3    3.12    0.34 
   6 -18  -3    2.44    0.34 
   6  18   3    3.95    0.40 
   6  18   3    3.24    0.35 
  -6  18  -3    3.21    0.39 
  -6  18  -3    3.69    0.36 
   8  18  -3    8.12    0.85 
   8  18  -3    8.56    0.89 
  -8 -18  -3   10.27    0.89 
  -8  18   3    9.97    0.94 
   8 -18   3    9.38    0.85 
  -8  18   3   10.29    0.85 
   8  18  -3    8.67    0.82 
  -8  18   3   10.06    1.10 
   8  18  -3    8.75    0.87 
  -8  18   3   10.19    0.86 
   8 -18   3    9.71    1.02 
   8  18  -3    8.78    0.94 
   8 -18   3   10.42    0.90 
   8  18   3   10.15    0.95 
   8 -18  -3    9.42    1.08
[truncated: 4,387,439 more chars]
